# Supplementary material for: Development of an Alfalfa SNP Array and Its Use to Evaluate Patterns of Population Structure and Linkage Disequilibrium
Source: PLoS One. 2014 Jan 9;9(1):e84329. doi: 10.1371/journal.pone.0084329 (PMC3887001; doi:10.1371/journal.pone.0084329)
Supplement: Table S1 — Characteristics of the 10,441 SNPs selected for the alfalfa Illumina Infinium SNP array. (XLSX) [file pone.0084329.s001.xlsx]

## Sheet: Sheet1
Table S1. Information on SNP loci included on the Infinium array.
ID	SNP Name	EST	Candidate Genes†	Chromosome	position	Sequence	Score note‡	Five clusters	Query Gene
1	MSCWSNP0239	NA		Mt3.5.1Chr4	27580682	caacaaagcctaaagggaaggctag[A/G]gcaaacacattatacaggactatacacaccacaccactatatacatttccttgtctccactatttcaatgcttg	monomorphic		NA
2	MSCWSNP0779	NA		NA	NA	tgaactggtggtggagagtggtaaattggttttggagtgta[T/G]gggagggtgaactggtggtggagagtggtaaaactgagttgggggggcagcgtgtaaatgggtgggtga	monomorphic		NA
3	MSCWSNP1506	NA		Mt3.5Chr3	3345520	aagccgcaatgatacaatgaatctttccctttctaatattttcctttttattttcccttttacaattttctttcataataataataataataataatatcaacaacgtaacaa[A/C]caaattaaaatcaaatcagaaaccgatcggaacattcaagaaactgaaaatgtatcacagatccaacgatttcaccgtttcgaat	monomorphic		NA
4	S_10006307	step3_c3489	Tr	NA	NA	catccttgtattagcttgatctcagtggccctYtgctYtaccaaccaatcaggatcattt[A/T]ctgttgaagcacgtaaatctatatggtgtgcaccttcttcagtcaccagagaaacaatac	polymorphic		Tr_CO517179
5	S_10007056	step3_c3489	Tr	NA	NA	aaagttccaaccactcagaccatgaggatcatcatccagttcaaaacatttagcttctcc[A/G]gtataattgtagtagacattcaccccctcgtatatgcgctccagWatactagYcccagca	polymorphic	Yes	Tr_CO517179
6	S_10014239	step3_c3496	Tr	AC233657.1	43631	ccagacatctgttgttcacccactaccttgaaatattctgccattgttagaagggaatct[A/G]tgtgataaggacggtgctgtaatatgctcgctacaccatttatgtcattaattgctttgg	polymorphic		Tr_CO516037
7	S_10014511	step3_c3496	Tr	AC233657.1	43631	ttatggcgYactcgcctcacccctcgcatctgcctagaactgcttggttgattgttattc[T/C]gattctcaaatgatttcacaaccttagatccaaatattcttatcagctcattttcggcac	polymorphic		Tr_CO516037
8	S_10016042	step3_c3499	Tr	NA	NA	tgcYgacgagaggtgtttagggatactttgtagccaatcctcaaaataggtctgacaatc[A/T]acatccgcatgagagagaccagcaagagcagttacagtaatatagcccgccttcaaagat	polymorphic		Tr_EX522837
9	S_1001651	step3_c10519	Tr	Mt3.5Chr3	34319184	accaacagcttccagaatgctccttacttgagcttcaggaaatcccatctcaaccagttt[C/G]tgtaccttatcttcaaccccacgagatgatgtcttggcaaaactttctgtccagtagcga	NA		Tr_EX524163
10	S_10017180	step3_c3499	Tr	NA	NA	caggagcgtcgattccatcgtcgtttgttatcagaattcttcctcctctcttattgttaa[T/C]gttaccctcttccatcgcatyhwbdtwcwrcanctacgcwacgcccaatttttbactaaa	polymorphic		Tr_EX522837
11	S_10018281	step3_c3499	Tr	NA	NA	accWgttgaYgtgggYgatttcttgcgtctcaaatcctgcgttttgtacaccgaacttca[T/C]gatccagatcagccacttatcaatgttgaagttgttgctcatgttacaagacccgagctg	polymorphic		Tr_EX522837
12	S_1001991	step3_c10519	Tr	Mt3.5Chr3	34319184	atactgctgtgcYacaacagcatcttgaggRtcatcaggctgaggagcagaaagaagtgc[T/C]tgcacggaaagtagtgcagtcttcagagtaagtgccgggctccactgatctttYaagatg	polymorphic		Tr_EX524163
13	S_1002110	step3_c10519	Tr	Mt3.5Chr3	34319184	aagtgcYtgcacggaaagtagtgcagtcttcagagtaagtgccgggctccactgatcttt[T/C]aagatgtccaggcaaatagcaccattttggctgctgatatttgggtgccagactttagtt	polymorphic		Tr_EX524163
14	S_10027368	step3_c3504		Mt3.5.1Chr5	22729762	tttcgggttgttcttgaggattagtcttgaatgttccatgaaagtagcgaaagggacgcg[A/G]caagtaatcggYggtttgaagcaggcataRtcgactaggtMgattgYRcgYggctttaac	polymorphic		NA
15	S_10029057	step3_c3505	Tr	contig_56912	179	ataatcagcagcagtttcaggatctctaaaattgctctgcttggcttcctgctccttgtt[A/G]aagtgcttaatgacaacttcaccggtagtactattttttaaaacatacctattcatatcc	polymorphic		Tr_CO513125
16	S_10029848	step3_c3505	Tr	contig_56912	179	aagctcagttttgaaatcagcagaaccagcaagtattaatccagacacattaggctggct[A/G]gtagcaggattgatataaaactgggttgcWagctcagcagtcttYctcacatagttatga	polymorphic		Tr_CO513125
17	S_10030188	step3_c3505	Tr	contig_56912	179	ggcRgactgccctcctcttccatgtttctttggaagatcgacactgaacttgtgaagcac[T/C]tctcttgtattaccactcaaggtcccRaacaatgtgccattaccgtccatgacaataaat	NA		Tr_CO513125
18	S_10052774	step3_c3529	AL	Mt3.5.1Chr7	17622168	tggtaatccaaaggtcttgaccaaggaagcWagacatggacatggccggagccggacMgc[A/G]cataacatgtcttctcagtccttgcgcaagaaatctgatcatactcttgtgtccaaggtt	poor quality		AL062_TC100646MR
19	S_10052958	step3_c3529	AL	Mt3.5.1Chr7	17622168	taacatgtcttctcagtccttgcgcaagaaatctgatcatactcttgtgtccaaggttcg[A/C]tgtgcttcgcttagggtcgtRttggttaacatccaagaggttattcttggtaccaagctK	polymorphic		AL062_TC100646MR
20	S_1005302	step3_c10521	Tr	contig_58844	2982	Rgaagaagcgacgatggagaattctttgtgaagttcggtgagtttgagttcagatttgtc[A/G]tgaagYtgagtagcgtcgaagaagatgagaagagaatagggtcgtggggtKttgatggaR	NA		Tr_CO515155
21	S_10056098	step3_c3529	AL	Mt3.5.1Chr7	17622168	gcNYttggcctattttRRttccttccataaatgaaggatggYagcatatatNNc[A/C]aaactcaaatgcagattcaatacattggttattggttcattttgtcacatccagatagga	poor quality		AL062_TC100646MR
22	S_10059220	step3_c353		NA	NA	agaYggggatggacatggaagtcacacagcctctatYgcagctggaaataatggaattcc[T/G]gtgagaatgcatggccatgaatttggtaaagcaagtgggatggctcctcgtgccagRatt	polymorphic		NA
23	S_10061549	step3_c353		NA	NA	aactgaYgaggcaaattttattggtgagggatttgcgatggtatctggaactagcatgtc[T/C]gcaccacatatagctggaattgctgcYcttataaagcagaagcatccacattggagccct	polymorphic		NA
24	S_1006225	step3_c10522	Mt	Mt3.5.1Chr5	21684802	tccaagYaaatcagctggYaaatcagSaacacccttcaagtaaaaagtgtagaaYagctt[A/G]aatgggaacacaagttgttgaagtttaacttgtccataaacaccttcaaagattccagaa	polymorphic		Mt_TC142983_UniRef100_Q711Q9_Cluster:_Allene_oxide_cyclase_precursor;_n=1;_Medicago_truncatula|Rep:_Allene_oxide_cyclase_precursor_-_Medicago_truncatula_(Barrel_medic),_complete
25	S_10062496	step3_c353		NA	NA	atgtacaacacctggcatcgatgttcatgagataaggaactacactcatgtaccatgtaa[T/C]actagtatgggcaaaccatcgaatttaaacactccatccatYacaatttcccatctcgtg	NA		NA
26	S_1006321	step3_c10522	Mt	Mt3.5.1Chr5	21684802	gaacacaagttgttgaagtttaacttgtccataaacaccttcaaagattccagaaccacc[A/T]gttatagcaagatatgtgtcttggtaWgtSaRataaggtccttgWactgatatatgacca	NA		Mt_TC142983_UniRef100_Q711Q9_Cluster:_Allene_oxide_cyclase_precursor;_n=1;_Medicago_truncatula|Rep:_Allene_oxide_cyclase_precursor_-_Medicago_truncatula_(Barrel_medic),_complete
27	S_1006383	step3_c10522	Mt	Mt3.5.1Chr5	21684802	gattccagaaccaccWgttatagcaagatatgtgtcttggtaWgtSaRataaggtccttg[A/T]actgatatatgaccatagtctccaaagtagaagctgtaaattgcttcatatctatcaccc	polymorphic	Yes	Mt_TC142983_UniRef100_Q711Q9_Cluster:_Allene_oxide_cyclase_precursor;_n=1;_Medicago_truncatula|Rep:_Allene_oxide_cyclase_precursor_-_Medicago_truncatula_(Barrel_medic),_complete
28	S_10077850	step3_c3540	Tr	NA	NA	gaagaagaagaagaagaagawsawatsatcatcatcatcatcatcgttagggcgctgtgt[C/G]ttatcaacctcaacttcaactgtaaatgcacgaactactactttctctctcctcaaccgc	NA		Tr_TCMS40670
29	S_10078025	step3_c3540	Tr	NA	NA	tatcaacctcaacttcaactgtaaatgcacgaactactactttctctctcctcaaccgca[T/C]ccgaacaacagatccatcatcatcgctctcYttctctcaccctcgcactcgcaccttcaa	polymorphic		Tr_TCMS40670
30	S_10084090	step3_c3543		Mt3.5.1Chr8	10043695	ggcattctttattccctttttctcgagccatttgtcatgcctaagtagagcttcactcaa[T/G]gtaacacctctgtccacctgaatttgctggataccagtcagatccttgcagaagtcgctc	polymorphic	Yes	NA
31	S_10084708	step3_c3543		Mt3.5.1Chr8	10043695	ctcacgMgggtaaccctgagaaaccatattaatcggagcatactgaaattggttctcgac[A/G]ggatgagggtaaaagtggttctcaaaagcattcatttgacactgctgcatcttgtgaggR	polymorphic	Yes	NA
32	S_10085242	step3_c3543		Mt3.5.1Chr8	10043695	cccaYtacactgaaaagtgaaagggggtccctttccctggaggcactttagagatgcctc[A/G]caggttatttgcatattttctgaattttcaagggccatcatgatcgtgaatataatHaag	poor quality		NA
33	S_10092994	step3_c3551		Mt3.5.1Chr2	10870309	Yccttgtcgttcaaaccggttttcccacttctcttatcgatcttttcgctaaaaaccgta[A/G]ccggttcaaaaactccactttcaMKaaacYggttcgctctgaaatcattgatccgtcStc	polymorphic		NA
34	S_10099209	step3_c3557	Tr	Mt3.5.1Chr4	15464171	aatYgYagccgtaggagccttcattctcctMRtactcctaaccatcttcctaatatggat[A/C]atccttagacccacaaaaccacgtttcatgatccaagatgccaccatttacactttcaac	polymorphic		Tr_EX522040
35	S_10100989	step3_c3559		Mt3.5Chr3	491150	atcataaatttcacttggaaatcctttaagtgctaatccacattttgaaaatcttgggtc[A/C]gaaacttttttacaatcctcttgttccattccaattttcattagttcatcactttgatgt	polymorphic		NA
36	S_10101713	step3_c3559		Mt3.5Chr3	491150	Kgtttgttgaggggtgatttttgttgttgcataatggattaatgcattggctaatgatgg[A/T]gggttttttgtgcatgttggtgttatagggagKgaaggRcattcagattttgtgRttttt	NA		NA
37	S_10106425	step3_c3562		NA	NA	gatgaKtctgtgagcgggatcaacaagcttcgaaatccaaccgttgttgttgctgttagg[A/G]tttctgagtgctgccggMggacgatcgtacggcgtSgtttgagttctgcggRagggacgt	poor quality		NA
38	S_10107603	step3_c3562		NA	NA	cgaggatcaactccggtaaagaaaRgtggtgcatctggaaagtctagcaacacRgatgca[A/G]ttaatggtgatggtgaagatgggaagtcaaataagagaatatacgaaggtcctgaccctg	NA		NA
39	S_10108080	step3_c3562		NA	NA	tcctcctggaactggaaagacacttcttgctaaagcagttgctactgaatgtgggacaac[T/G]ttYtttaatgtttcttctgctactttagcttctaaatggcgtggagaaagtgaRcgaatg	polymorphic		NA
40	S_10113714	step3_c3567		Mt3.5.1Chr7	21241043	gccggaaccaagaagaatgaaaatccagaaaaagcatccattgaagttatttggaagcct[A/G]atacaggacacgttggtcaagcggatagggagtatgaaatgatattgRagaaaaccttgg	polymorphic		NA
41	S_10116129	step3_c3569	DRC	Mt3.5.1Chr5	24110252	cgtgattacRacgccatgtcacgatgagatcttgcctataaactcatggactacgcagag[A/G]gcKtatacgctgaaaggttattcatattca	polymorphic		DRC_Mtr.42446.1.S1_at
42	S_10117034	step3_c3569	DRC	Mt3.5.1Chr5	24110252	cagggtRaaaacaaacgtgtgtaggccccacaaaggagaaattggMatagtgtttgaaca[T/C]ccaacacaaccaggtaaccaatcaggtggttggatggcaaaagaaagacacttagaaaga	polymorphic		DRC_Mtr.42446.1.S1_at
43	S_10117194	step3_c3569	DRC	Mt3.5.1Chr5	24110252	aacacaaccaggtaaccaatcaggtggttggatggcaaaagaaagacacttagaaagatc[A/G]caagaaaccaaaccaattctcaagaaaagYatctctactccattcatgaaYacatcttca	polymorphic		DRC_Mtr.42446.1.S1_at
44	S_10119376	step3_c357	Tr	contig_83513	2230	gtgYttcctacgtggtggatcctcaattctcaatcgtaatttcttcaatccatctttgtt[T/G]ccYttcaaaacaacatccagataacgatcatgtatttctttttccaatcggcttggtaat	poor quality		Tr_EX523843
45	S_10119381	step3_c357	Tr	contig_83513	2230	YttcctacgtggtggatcctcaattctcaatcgtaatttcttcaatccatctttgttKcc[T/C]ttcaaaacaacatccagataacgatcatgtatttctttttccaatcggcttggtaatcca	polymorphic		Tr_EX523843
46	S_10119602	step3_c357	Tr	contig_83513	2230	aatccaggatacatggtgctccctccacttaaaactatgtgttgataaagcatcatccgg[T/C]tRtcaatatccatttcttgaatgcaRcgaaataccatgtcagccattccatcaccttcRa	poor quality		Tr_EX523843
47	S_10124977	step3_c3570	Tr	NA	NA	gctggaagagaaaagaaaggctttgcaagctctaaagactgaagagagaaaggttgacac[A/T]aaagcatttgaaaccatgcaggccttatcgtgcaagaaagacaatactgaaatYttYgct	polymorphic		Tr_CO516201
48	S_10125149	step3_c3570	Tr	NA	NA	cacWaaagcatttgaaaccatgcaggccttatcgtgcaagaaagacaatactgaaatYtt[T/C]gctaaattgggagctgataaggataagcgcaaagaggcttatgacaaggaagagaaagcc	poor quality		Tr_CO516201
49	S_10125983	step3_c3570	Tr	NA	NA	ccatccattgaagatcccgggcatttccctaccttgggtgccaagtgaacccttttcgcg[C/G]atatctgtcctattttcagttttggtttttctttgattttaatKNaactaaaagcaggaa	polymorphic		Tr_CO516201
50	S_10126557	step3_c3571	Tr	Mt3.5.1Chr1	21811970	gctgcctccagcatgggtggatgtatctgaagaaatatcagcaaatgtgcaacgtgcacg[T/C]acaaaaatggcagagttgtccaaggctcatgcgaaggccttaatgccgtcgtttggagat	polymorphic		Tr_EX525532
51	S_10128042	step3_c3574	Tr	NA	NA	gcatctttcRacatgcaccccactattccatgaggttccatctgRtaggtctacagaatt[A/G]actttgcagggtcccatgagccattgacaagtaagtgcagtaacccttgcaaccattata	polymorphic		Tr_CO512606
52	S_10128228	step3_c3574	Tr	NA	NA	gttagcaacttcaattagtccgtcatatccaggtttcttcgagtcccatcccacttcctg[A/T]accaatttggYgcgaaacaaattgaggaacaaatcatcaataaccccWggYttgtattca	monomorphic		Tr_CO512606
53	S_10128757	step3_c3574	Tr	NA	NA	ttttgggtttactcacctcagtgctggtgaccttctgcgagcRgaaatcaaatctggctc[T/C]gaaaatggcacaatgatccagaatatgattaaagaaggaaaaattgttccKtccgaggta	poor quality		Tr_CO512606
54	S_10130304	step3_c3575	Tr	NA	NA	Rcttctcacagttgtgtgggggacctgtgttattgttggcaagcaaagctttaaaaacga[A/C]tctcattcttStgatacctcatattcatcaaatggaagaataaaacaagctttgactKgt	polymorphic		Tr_CO511858
55	S_10130995	step3_c3575	Tr	NA	NA	atRgcgatggcgataaccatgtttcaagatccgagttagagaaagtagtgagggagactc[A/G]ttttggtaaggctgtagatgcagaggaagcagtctcaaaactccttcatgatcttgatgc	polymorphic		Tr_CO511858
56	S_10131071	step3_c3575	Tr	NA	NA	tgtagatgcagaggaagcagtctcaaaactccttcatgatcttgatgccaacaaagacaa[T/C]gaaatYagtgagaatgaatttgttgatggcttcaccaaatggataaactcRaaYtctaRt	polymorphic	Yes	Tr_CO511858
57	S_10142571	step3_c3586	Tr	NA	NA	aacaaggtcacttaacaataacccaactcaaacatgatttattttcctcatcactttcaa[C/G]tttcaatgRcaaaagataaccttaagttcacccggtgaagaacactgatgaatcaaagaa	polymorphic		Tr_EX523120
58	S_10144952	step3_c3588		Mt3.5.1Chr7	22903648	acaaaRtttcaatttttNNcacacaaWttccaaatgggtctctcaatgaacaatcctcca[T/G]ctacaatcacacctcgtcactacaacatccacaaactcttccttttctgcaactatgtYc	polymorphic	Yes	NA
59	S_10145462	step3_c3588		Mt3.5.1Chr7	22903648	tgctattttgatcttttgccttgagtgggttgttttgactctggcgtttttcttgaagta[T/C]tatgcttgtgttgaaggtgggaatacttgtaggactgttgttttgggaagtgctaaggtt	polymorphic		NA
60	S_10145596	step3_c3588		Mt3.5.1Chr7	22903648	tgaaggtgggaatacttgtaggactgttgttttgggaagtgctaaggttcaacaagatga[A/G]gatttgaaggattggccatggcctttccaggtttgaagNNNtggtgRcaagagtacaRag	polymorphic		NA
61	S_10150722	step3_c3590		Mt3.5.1Chr7	17931434	aaaggcccaaaataatgcatcagcttatgagaaacgttcagaatattgcgatcgtgaccc[T/G]gcaaagaacgatcttagtttggcaacacagttggatcctctaaggacatatccgtacaga	polymorphic		NA
62	S_10151644	step3_c3591	Tr	Mt3.5.1Chr5	23028	gttggcatcattcattctatcaacaagcttcataatgac[C/G]tgcctggtttgaacttggcagtctcactacatgcaccagcccaagacatccgttgccaga	polymorphic		Tr_EX525279
63	S_10153096	step3_c3592		Mt3.5.1Chr7	8575145	agtatcRgcagcaaKagcttgaagagctttctgagcttcattcaacttaagaccagctct[A/G]ctagcaacatcaccaacagtcaccctaccaccacacccatcaacagcatccatRgtYctt	polymorphic		NA
64	S_10156341	step3_c3595		NA	NA	ataaaattttattgtttcatacatcgggaattgaatggcaacatgactgataccagctag[A/G]gcaggtacaagRccactgtacagcccccgtatgccctcctcgcttgcaattctcctcaat	polymorphic	Yes	NA
65	S_10156732	step3_c3595		NA	NA	atggctttcatcatcggaatgaagaaggcttttgagctgctcatacatagtaaaataaac[A/C]gcccaatttggaagcaaagctaacacagtgggagccagcccacKgtacatgccacgtaac	monomorphic		NA
66	S_10157112	step3_c3595		NA	NA	gatacatttggggttgatattagtgggtgcggcatgggcatcggaagaagacatggctgg[T/G]gaaatcaatagaaaaagagtcctctctggagagggctatgacggagRaacaaggtcgcat	monomorphic		NA
67	S_10157953	step3_c3596		NA	NA	ataacaatYttgtcgaatgatgaccacatcaattattactatSaattgcactgacaagaa[T/C]ttcatcaacgaatctttgtatattcctctcagaagagccaccatcagccaccgcctccYt	polymorphic	Yes	NA
68	S_10158065	step3_c3596		NA	NA	aYttcatcaacgaatctttgtatattcctctcagaagagccaccatcagccaccgcctcc[T/C]tcgccgcatgYttcagctccaacgcatttttcttaaacaYtBcaSacctttcacctccaa	polymorphic		NA
69	S_10159438	step3_c3597		Mt3.5.1Chr7	29146956	ccttgttgacYggNNNtcgagatcacgaacaagtttgtgaatgggcatacaaagaatgga[T/C]ggaagggagggtagctaatgtggttgataaaagaattgtcggtggtgctgatttggagga	polymorphic		NA
70	S_10165683	step3_c3601	AL	Mt3.5.1Chr7	24711630	ttaaaacagggccttcaKtgtcttcaKctgcaatggggaagatgaatctgac[A/T]gtaaaagcgatatcagagggtggatttgagtcactttacaaacaaatattcaYtacYtat	polymorphic	Yes	AL152_TC108137Ex
71	S_10165773	step3_c3601	AL	Mt3.5.1Chr7	24711630	gacWgtaaaagcgatatcagagggtggatttgagtcactttacaaacaaatattcaYtac[T/C]tatccaaatgagaagctgaaaaagacatttgcttgttacctttcaacaacaacRggRcct	polymorphic		AL152_TC108137Ex
72	S_10165906	step3_c3601	AL	Mt3.5.1Chr7	24711630	aacRggRcctgttgcaggaaccctttacttatcagatattcatctagcWttttgcagYga[T/C]cgccctttgagtttcactgcaccctccggccaagtgacttggagctactacaag	polymorphic		AL152_TC108137Ex
73	S_1017627	step3_c1053		NA	NA	ggtggYcgVatggYtRgcRaatgtaagtgagctgcgtttcgccgtcttgaagcggaggaa[A/G]atattccaaaagtgcaaagcatcagtcatgcaacggagcaccgttacagtgactgcRaac	polymorphic		NA
74	S_1017728	step3_c1053		NA	NA	caaagcatcagtcatgcaacggagcaccgttacagtgactgcRaaccatccatcgatgaa[A/G]agacacatacatgaatcactgatggaaagagcatagaagaaaagtggatccacaaacaac	polymorphic		NA
75	S_1017818	step3_c1053		NA	NA	ggaaagagcatagaagaaaagtggatccacaaacaaccctgctgcacatactagcaagaa[C/G]actctattccattcttgcacccactttgctcttgggtccacagcHcgactaatacttgct	polymorphic		NA
76	S_10180993	step3_c3611		Mt3.5Chr3	20939600	aYtttcgttcgacaatatggtacattcgtccaggtgcRtaaagtctccttggatctctta[A/G]tttccgatcctcaggtatgaaggtgtccctcaagcaaaccaagaataataagcagggcaa	polymorphic		NA
77	S_10199964	step3_c3622	Tr	Mt3.5.1Chr1	33836427	ctaataaYttatgaaggaaaggtgttcttaatgctaatactccRattgagtatgtcagcg[T/C]cgcacggagactctgtggaagctgttctgccgccgccatctcgaagaacgtcggccgact	polymorphic		Tr_CO514653
78	S_10205753	step3_c3626	Mt	TC143349	57	gtccagtgaacaaYtagccctgggtgaagtgtttggcataaaggctccagaaaagaagct[T/G]catattgaaattgcaactcatattcaagttaaggaagatgggcccaagaggagcttgctK	polymorphic		Mt_TC143349_similar_to_UniRef100_A7QUX4_Cluster:_Chromosome_chr13_scaffold_181,_whole_genome_shotgun_sequence;_n=1;_Vitis_vinifera|Rep:_Chromosome_chr13_scaffold_181,_whole_genome_shotgun_sequence_-_Vitis_vinifera_(Grape),_partial_(93%)
79	S_10206241	step3_c3626	Mt	TC143349	57	gtgtcagctccatattattatcacctKtgaggcacacatctcacatttaaatctgacaRc[A/T]ttactgctaccagattgtggaattaaaatgtgttgaaatgaatgtatccgtctgtgtttg	NA		Mt_TC143349_similar_to_UniRef100_A7QUX4_Cluster:_Chromosome_chr13_scaffold_181,_whole_genome_shotgun_sequence;_n=1;_Vitis_vinifera|Rep:_Chromosome_chr13_scaffold_181,_whole_genome_shotgun_sequence_-_Vitis_vinifera_(Grape),_partial_(93%)
80	S_10208206	step3_c3628	Tr	Mt3.5.1Chr7	27274759	aaRctagcaaaagtctccggtttcatatcacgttcttcacgaagctgatacagtttgtgc[A/C]gaaacacaagacgctgatac	poor quality		Tr_CO516454
81	S_10208455	step3_c3628	Tr	Mt3.5.1Chr7	27274759	atcKgtggcgagtccagaaagaccgatgaagagtttatcatgaattttgRaaattctttg[A/G]aaatcggtagctatggtttgaagctgaacaccgagtcttcgatcgctggcaatggcgaag	polymorphic		Tr_CO516454
82	S_10209745	step3_c363		Mt3.5.1Chr6	1943015	cccttccgacagtacgaagaatcataatgYcgHcggtgcaaaatcagaacaaatctagaa[T/C]tttcatgtggttgctgcaaaaactttaacggctttggaaccttaaagttgactatatgaa	polymorphic		NA
83	S_10210336	step3_c363		Mt3.5.1Chr6	1943015	aacgattgccgagaatggacagaaaaccgtcgaccRttggatgcttgtatgaatgcaaga[T/G]agggcatagggtagtaattgccttgcaaaggaatcttatcataagtttctcKtcgactca	polymorphic		NA
84	S_10210389	step3_c363		Mt3.5.1Chr6	1943015	atgcaagaKagggcatagggtagtaattgccttgcaaaggaatcttatcataagtttctc[T/G]tcgactcatctgaaatccatttaaatcagaataaaaaacctttttgctatYgaYatcagt	polymorphic		NA
85	S_1021120	step3_c10531	Tr	Mt3.5.1Chr2	8852749	aggRaagctgaaccgtggactgtcagttatcgacagcta[T/C]cgattgttaaaagaaggacaggcattgaatgatgacgaaattttccaagctagtgctctt	NA		Tr_TCMS40867
86	S_10214242	step3_c3632	LG	contig_52784	36	agaagttgaagttcaagctaaccagcaacaggaagtagaagttcaagctaaccagctaca[A/G]ctagttgcacaacctgaacctactttgattgatgtggaagcaattgaYgacgatgatgtt	polymorphic		LG_IMGA|Medtr5g054550.1
87	S_10214788	step3_c3632	LG	contig_52784	36	tgtcaaaaagccacctgagcctccaaaggaacctgtcttcacctgtcctatatgcatggg[T/C]cctatggttgaagaRatgtcaacaaggtgtggtcatattttttgcaagtcttgtatcaag	polymorphic		LG_IMGA|Medtr5g054550.1
88	S_10214819	step3_c3632	LG	contig_52784	36	tgagcctccaaaggaacctgtcttcacctgtcctatatgcatgggYcctatggttgaaga[A/G]atgtcaacaaggtgtggtcatattttttgcaagtcttgtatcaaggctgctataagtgYt	NA		LG_IMGA|Medtr5g054550.1
89	S_1021775	step3_c10531	Tr	Mt3.5.1Chr2	8852749	aggttgagtttcaaactgctgcWggacagatgat[A/C]gatttgatcaccacactggaaggagaaaaagacctgtccaaatacaccttatca	NA		Tr_TCMS40867
90	S_10218014	step3_c3636		NA	NA	gctgctccWccggttgttaccgtgagccatcatacagcgtatcctagcagYagKaRYtac[A/G]gtgcagcgtattatgcgcctccacaaccgtatcaatacgcgcatgtgatgaatacgggaa	polymorphic		NA
91	S_10218074	step3_c3636		NA	NA	tgcagcgtattatgcgcctccacaaccgtatcaatacgcgcatgtgatgaatacgggaaa[T/C]gaRatggagcMtcaRccaaggccgtacacgtatgaaccRgaatcgtataMtYcatcacaa	polymorphic		NA
92	S_10218672	step3_c3637		Mt3.5Chr3	42003934	atggWgataaggttgaggctatggtggtttgtcacttggatacatcacaatgggcaccta[A/G]tcaWgtttcatttcaagttcttggtgtYacaccaggaagctcttctgtgtgtcatttttt	polymorphic		NA
93	S_10221542	step3_c3639		Mt3.5.1Chr2	5372714	tgttcctgcttacttcaacaactcacagagacaagctacaaaagatgcaggRaaaattgc[T/C]ggttttaatgtgatgaggatcatcaacgagcctactgcagctgctattgcttatggtttg	polymorphic		NA
94	S_10221742	step3_c3639		Mt3.5.1Chr2	5372714	aggatcatcaacgagcctactgcagctgctattgcttatggtttggacaagaaaatKtgg[A/C]gagaaggcgagaagaatgttcttgtctttgatcttggtggtggaacttttgatgtttcct	polymorphic		NA
95	S_10223633	step3_c3639		Mt3.5.1Chr2	5372714	agcagggtgctctttagtagtaccaagaaaggttccaaatatcaatgtttgttttgatgt[A/T]gatgttaatggaattttggaagttactgctgaagatgagacacaagggttgaaaaagaag	polymorphic		NA
96	S_1022751	step3_c10531	Tr	Mt3.5.1Chr2	8852749	gcttgtaacctcgattgaagctcatcccaRYaRtgcagttcaagcagtattgaagtcctt[T/C]ttggctaaaatttacaagaggcagaagtagatttcccttgtaggacaaataccaacattg	polymorphic		Tr_TCMS40867
97	S_10229081	step3_c3643	Tr	Mt3.5.1Chr4	28429635	ctgcggKggtacgtggttggctWcttccaaaRatggtaggttagcttttctcaccaattt[T/C]agagaactccaagatattccacagcccaaaactagaggcgatctcccacttcgWtttMtt	polymorphic		Tr_CO514308
98	S_10231014	step3_c3645		Mt3.5.1Chr2	19676114	ctgatctgttgttttgagacaccaWagttccaactc[A/G]tgcaagcctgatttcacatattctccattactaaaggagcaacactcacgMcgaagcaac	polymorphic		NA
99	S_1023455	step3_c10532	Mt	Mt3.5.1Chr5	34676364	acaccaatgaatacaatctgcataagtagttggatcagcttgttgttcaggtgttagcat[T/C]ttcccttgacgtatggtataaacagaggtatgtgcatcttttcgatactctgataaggtt	polymorphic	Yes	Mt_TC165946_similar_to_UniRef100_A7Q3J4_Cluster:_Chromosome_chr13_scaffold_48,_whole_genome_shotgun_sequence;_n=1;_Vitis_vinifera|Rep:_Chromosome_chr13_scaffold_48,_whole_genome_shotgun_sequence_-_Vitis_vinifera_(Grape),_partial_(79%)
100	S_1023639	step3_c10532	Mt	Mt3.5.1Chr5	34676364	ggtataaacagaggtatgtgcatcttttcgatactctgataaggttgtgatgttaaggaa[A/G]tacactggcaccttcattgattttgttacattgttggcaatgacgaaaaggcgRcgatct	NA		Mt_TC165946_similar_to_UniRef100_A7Q3J4_Cluster:_Chromosome_chr13_scaffold_48,_whole_genome_shotgun_sequence;_n=1;_Vitis_vinifera|Rep:_Chromosome_chr13_scaffold_48,_whole_genome_shotgun_sequence_-_Vitis_vinifera_(Grape),_partial_(79%)
101	S_10237622	step3_c3649	FT	NA	NA	caagtStccaaatgcattatctatgctgggtgagttggagttgaaaaatgatgattgggt[A/G]aaggcaaaagaaactctccggagagcgagtgatgccactgaYgggaaggactcatatgct	polymorphic		FT_AT2G06210.1
102	S_10238988	step3_c3649	FT	NA	NA	Raaagagaagaaaaggtggaaagaggaggaagaaggataaacactcaaaatcacacaatg[A/G]cacagaagaaacagaggctgatatgatggatgaacaggaaatggaggatgaagatgttga	polymorphic		FT_AT2G06210.1
103	S_10239490	step3_c3649	FT	NA	NA	ttcKgatgcWgatgatgagccggctggacctccctcaaccattagcaggcggaggcaggc[A/T]ttatcagaatccgacgacgatcagccaataatgaggcaaacgagtcctKtaagagaacag	NA		FT_AT2G06210.1
104	S_10240305	step3_c365	Tr	NA	NA	gaatgcgaggtattgtaattgagacaactaaattttgactcaacaaccaccatcagctgg[T/C]tcaattgaacttaaaagaccatttcctctcaattgcatgcaatggtcttcagcatYaact	polymorphic		Tr_CO511713
105	S_10240385	step3_c365	Tr	NA	NA	ctggYtcaattgaacttaaaagaccatttcctctcaattgcatgcaatggtcttcagcat[T/C]aacttgagcacaaataatgaccactgctaatccatYaatRtgtgcYtcttgcatgacRtt	polymorphic		Tr_CO511713
106	S_10240612	step3_c365	Tr	NA	NA	aggtatcactttcatcaacacttgcacWacatattctcttttgttatagttgtcattgtg[T/C]agcattactctgtatggtggagatgtcttttttgatttccttaagtcaaattcagattct	polymorphic		Tr_CO511713
107	S_10241774	step3_c3650	Tr	Mt3.5.1Chr4	40848589	gataaaacagaYgaggctWctgtcccaaggcatgcYgRaMatgtgggtgatatgagccca[C/G]aaaaagatgatgtgcagttgaatttagccaagagttgtgaggaattgaagtcaaggcttt	polymorphic		Tr_CO513812
108	S_10247224	step3_c3653		contig_54161	4417	tggagtcaattattctgggttttcagcattacattttggctttaggaactgca[A/G]ttatgattccttcatttcttgtKcctttgatgggtggaactgat	NA		NA
109	S_10251530	step3_c366	AL	Mt3.5.1Chr2	8161126	tttattgttgttaccaatgaaacttcacaacggtgcaatctttgttcttctctttctatc[T/G]gttgtgtcggtctttaccgtttccaatggtttgaagaaggatgctcttgtcggtgggtgg	polymorphic		AL204_TC94890Ex
110	S_10251899	step3_c366	AL	Mt3.5.1Chr2	8161126	aatcaagaacgtgaaagacccacaggtggttgagatcgcgaaattcgcagtgacagagta[T/C]gggaaacaatctggttcgaaactSagtttcgtgaaagtgatcaaaggtgagacacaagtg	polymorphic		AL204_TC94890Ex
111	S_10252396	step3_c366	AL	Mt3.5.1Chr2	8161126	Ktgtttgggagaaaccttggcttcatttgaagaatcttacttcgtttaaacctgttgctt[A/G]attatgtgatgttgtttgttctattattatcatgaattgtacYgtaWctaatatatatKW	polymorphic		AL204_TC94890Ex
112	S_1025721	step3_c10532	Mt	Mt3.5.1Chr5	34676364	gaacaagtcacaatcttttggtggcaactcaacctcttcttcatcttcttcctcttcttc[T/C]aaatattcaatcttctcttctttctccgtcataacaatctttttcaccttaaYacgttct	poor quality		Mt_TC165946_similar_to_UniRef100_A7Q3J4_Cluster:_Chromosome_chr13_scaffold_48,_whole_genome_shotgun_sequence;_n=1;_Vitis_vinifera|Rep:_Chromosome_chr13_scaffold_48,_whole_genome_shotgun_sequence_-_Vitis_vinifera_(Grape),_partial_(79%)
113	S_10262748	step3_c3667		Mt3.5.1Chr5	32055857	Kagtgcttgtggtaaagataagtcaaggtcaataccatatatgtcttcagcattcgtatc[C/G]gatggcttccattgttcgacaagagaagaWagcacRttaaccgcatgRcccatgtcaggc	polymorphic		NA
114	S_10262996	step3_c3667		Mt3.5.1Chr5	32055857	gtccttWtctaagtacattcttcggaaccatgctacaaggtgcatgctgtcctcaggttg[A/G]ctgtcgtcaagtgcttttcttccggttataagctccatcaatatYacaccaaaRctgaac	polymorphic	Yes	NA
115	S_10264294	step3_c3667		Mt3.5.1Chr5	32055857	acctccaacactKacactcgaacctgcaaccgtKatcttcacactttcattatctgatcc[A/G]gaatgccgagggtgaataactaatgcatttggactctgcaccctgcttaacttcttctgc	polymorphic		NA
116	S_10266296	step3_c3668		Mt3.5Chr3	16008966	aaagcagaYgacagcMggggtttcccgWttcgattcatcattcaacaaaacatcaatScc[A/G]cgatgctttgccacagcaataacacagttctcattaccaatgtcaaaccctaccacRctc	polymorphic	Yes	NA
117	S_10266356	step3_c3668		Mt3.5Chr3	16008966	SccRcgatgctttgccacagcaataacacagttctcattaccaatgtcaaaccctaccac[A/G]ctcatttcaactcaccttatatcaaacMaaaYtacaagcaaattaRtggYccRatccaaY	polymorphic	Yes	NA
118	S_10268062	step3_c367	FT	Mt3.5.1Chr5	2065652	caaaaatttgacgagagtgcgagggttactgggagtgacttgtgtcctgagactgctaat[A/C]atcatgaagttcaaatgccttcaattggatcacaaRattatYgtaacagatatgaggaag	polymorphic		FT_AT2G46340.1
119	S_10268220	step3_c367	FT	Mt3.5.1Chr5	2065652	gagaatgtctagcatYcctcgtgtatctaattcaggtcaattgtcatYtaScagtaattc[T/G]atatgtgaaagatgggaaaataagtggtatgcgagtcctgagggaggttgcacaatatca	polymorphic	Yes	FT_AT2G46340.1
120	S_10270830	step3_c3670		Mt3.5.1Chr4	35420159	tgccagRtcactagatgcgaacacaatgactactttccatgatcttattcctactaagct[T/C]gctgccggtgtatgggactgtcttatgaaatataagaagagtgtacctaattttcctcaa	polymorphic		NA
121	S_10271327	step3_c3670		Mt3.5.1Chr4	35420159	agattcctggcaggaatggtggtccacccgagagaaaagaggttctgctggaagatca[T/C]gatcctatatggcttgaacttcgtcatgcacatattgctg	polymorphic		NA
122	S_10277338	step3_c3674	Mt	NA	NA	taactttcaatgttaattatattttgcttccttacgtatatgcatattcttctgttgctg[T/G]tttcagctctcaattcattcttttcttYggtcgccctatgaacaattctgtctccacYtc	polymorphic		Mt_TC164342_similar_to_UniRef100_A7QKD2_Cluster:_Chromosome_chr2_scaffold_112,_whole_genome_shotgun_sequence;_n=1;_Vitis_vinifera|Rep:_Chromosome_chr2_scaffold_112,_whole_genome_shotgun_sequence_-_Vitis_vinifera_(Grape),_partial_(76%)
123	S_10279357	step3_c3677	Tr	Mt3.5.1Chr5	10915287	tcatccagcaacttttctaStgtatgttcttccRgtcggaatctgtggtgcaggcctgag[C/G]atgaagttaggagattcagaactccaattgactccagctttcatgggaggaggScgggtt	polymorphic		Tr_EX524190
124	S_10281657	step3_c3677	Tr	Mt3.5.1Chr5	10915287	caggtttaaggtcacgatggaagtagccacgctgatgcatgtaaScaaga[C/G]cttggaaaacttgaaaacaccagtttctaatttcaccttcagagaacagtttttcYctgt	polymorphic	Yes	Tr_EX524190
125	S_10285169	step3_c3678	Tr	NA	NA	ataRttcttgttaagtgaatccatgataagcttatcacactcaggttccatccaagtagt[A/C]acaaaWgaagccaagttaagccttggttttccRtctaacatcaactcatcatttattatc	polymorphic		Tr_TCMS40890
126	S_10285266	step3_c3678	Tr	NA	NA	atcacactcaggttccatccaagtagtMacaaaWgaagccaagttaagccttggttttcc[A/G]tctaacatcaactcatcatttattatctgatatgctgcatcttttggtatagaattctct	polymorphic		Tr_TCMS40890
127	S_10285508	step3_c3678	Tr	NA	NA	tatctgatatgctgcatcttttggtatagaattctctggcatcttgaacttaggaacctg[A/T]tcacgcacgtatctagaagcRaaagtgcatgctatgKtctSgttttgtYcatctggatgt	poor quality		Tr_TCMS40890
128	S_102867	step3_c1006		Mt3.5.1Chr2	6799698	caaatgcaRcatagtataaaacagatgtacagttacagccacaagtgcaaactcaagagc[A/G]gcatatgtccatatatactctttgatagcaaggacgattgcaaaaacagaMcccaggagg	polymorphic	Yes	NA
129	S_10288828	step3_c3679	LG	Mt3.5.1Chr8	6051615	gatgttWaRagacaatgaaatBacatctttgtggttggtgaKtttRtgagttatgtttgg[T/C]tcagaggaaatggctgagaaacatagttcagggtagagagtggtggtgcaagcRgatttg	polymorphic		LG_AT1G53830.1
130	S_10288938	step3_c3679	LG	Mt3.5.1Chr8	6051615	gtttggYtcagaggaaatggctgagaaacatagttcagggtagagagtggtggtgcaagc[A/G]gatttgagtatggcgtgagaatggtgagagagtgaWagagaagatgRagcaatgctgttg	polymorphic		LG_AT1G53830.1
131	S_10289028	step3_c3679	LG	Mt3.5.1Chr8	6051615	tggtggtgcaagcRgatttgagtatggcgtgagaatggtgagagagtgaWagagaagatg[A/G]agcaatgctgttgtttttgcttttgttggagtttttggttgttgatgcaacaatggctac	polymorphic		LG_AT1G53830.1
132	S_10289761	step3_c368	Mt	NA	NA	tagttgtatggtatgccaggcacttctattcgacaccagcaaatgtgtgccttgttctca[T/C]gttttctgcaaggcatgtatattgcgctttaaggactgYccRttatgtggggctgatatt	polymorphic		Mt_TC157615_similar_to_UniRef100_A7QAJ4_Cluster:_Chromosome_undetermined_scaffold_71,_whole_genome_shotgun_sequence;_n=1;_Vitis_vinifera|Rep:_Chromosome_undetermined_scaffold_71,_whole_genome_shotgun_sequence_-_Vitis_vinifera_(Grape),_partial_(91%)
133	S_10296903	step3_c3685		Mt3.5Chr3	20847317	ggaggYtgggaattagatgaatctcaaaa[A/G]gaggcagctttgagagaaaccatggaggaagctggtgtacgaggcattgttgag	polymorphic		NA
134	S_10297013	step3_c3685		Mt3.5Chr3	20847317	attgggYaaatggagtttcaagagtaaaacatatgatactttatatgatggttacatgtt[T/C]cctctacttgttcaagaggaattggagttctggcctgaacaaaaccttcgtcaaagaaRa	polymorphic		NA
135	S_1029862	step3_c10537	Tr	NA	NA	tctcccaSagacagaaggaggtgcttaggagtgaaacaggccatttcatgacaccacaca[A/G]ataaaaacatcaacaaaatatagcacaaatggagtttttcttttcctctatggggaagta	polymorphic	Yes	Tr_TCMS40268
136	S_1030290	step3_c10537	Tr	NA	NA	cataRaggaaacaatggaaccctaattctaactagtacacaaataagaaaccagccctaa[A/T]gtctcatgcccaaacacatacatcaaatcctaaggaagttYccgYcaaccattagcctca	polymorphic		Tr_TCMS40268
137	S_10308428	step3_c3692		NA	NA	ggctacgttggaWcatgagggKgatcggatttctgaattgaagatcaagtattttgatac[A/C]attcctgttacttcttcaatgtgtgtgctcaagtcggggttcttgtttgcggcgtctgag	polymorphic	Yes	NA
138	S_10309490	step3_c3692		NA	NA	ggaggtggagaagcatgaaatgtctggtgatgttgcttgtttggacattgctccagtgcc[T/C]gaaggcagacaaagatcccgttttcttgctgtYggctcatatgacaagacRatccgaatc	polymorphic		NA
139	S_10310682	step3_c3692		NA	NA	gagcaYttactgcagaagagcgtgaagctgcaaggaaagagtgttttgaggctgctcaag[C/G]tggggaaaatgggacagaaagtgcagaccaaatggagaatggYggggaRgatgaggataa	polymorphic	Yes	NA
140	S_10327684	step3_c3698	Tr	NA	NA	tccaccatcttctcttacaccgtgcatcaacctatcatttctcctccttttatttcttcc[T/C]aatcgatctctttctctttccctttcacgatctcgttccttcttcccactccctcgatct	poor quality		Tr_EX522175
141	S_10329201	step3_c3698	Tr	NA	NA	gatcaaagtcaaggacgaggagatgagccaaaccgaattctcttagttacaattcatcac[T/G]tgctctatcccataacagtggatgtactgtatcaagttttttNctcctcatggatctgtg	poor quality		Tr_EX522175
142	S_10330456	step3_c3698	Tr	NA	NA	ccaagctgaactggctgtacactttctgaagggagccatgttgtttgataagcgactaga[A/G]gtcaacttctcgaagcatccaaacataacacaaggtgctgacacacacgactacagcaac	polymorphic	Yes	Tr_EX522175
143	S_10336213	step3_c3700		NA	NA	ctggaaggttggagtgtatcgaatctgYtgagttgtttcYggacattcatcaatatctgc[A/G]tatataaatgaaagctttgggaatttgttgctcagtctacagaatgcaggcagaatttta	polymorphic	Yes	NA
144	S_10336337	step3_c3700		NA	NA	gatRacagcgggagttttggaggatttgatgtttgtgatgatttgtgtgaaatcatcatc[A/G]gaKgaagcggatttcaagttagagtgacggttgatgggtaaaactaagccaSttccttcc	poor quality		NA
145	S_10337118	step3_c3700		NA	NA	NNttgacatacctcctcctcggccgaagaggaaaccccttcatccataccctcgcaaatc[A/G]gttgactctttcaaaggacaKttKgtcMcaaatgaatcWgaaacatctccatccaYtaac	polymorphic		NA
146	S_1034325	step3_c10537	Tr	NA	NA	ccagttgcRgaggtcaatgtacctgttataggaggccatgcaggagttactattctccca[T/C]tattttctcaggcatcacctcaagccaatctggatgatgNNNtcattaaggctYtaacWg	NA		Tr_TCMS40268
147	S_10344841	step3_c3706		Mt3.5.1Chr7	8152352	tgccttagccttttgcaactcatacggcacagggctcacagactggagtttggcatccac[A/G]tacggtaaaatcggtcttttcatYattgcggcagcagttggYacaaaYggtggtgtaatt	polymorphic	Yes	NA
148	S_10345304	step3_c3706		Mt3.5.1Chr7	8152352	Mgatctcatgcaagatttcaagaccggttacctaaccctctcatcagccaaatccatgtt[T/C]gtgagtcagttgataggaacagctatgggctgtataattgctcccctcacattctggatg	polymorphic		NA
149	S_10346339	step3_c3707	LG	contig_52875	2788	ggtggcatggaggaaggctaatgtgaccgcaagatatcactattggcaggagcagaatgc[T/C]gatggtacactctggaagttggggacacttcctcctgctcttctgtgtttttatggtttR	polymorphic	Yes	LG_AT1G18580.1
150	S_10346545	step3_c3707	LG	contig_52875	2788	aggattgggttatgacctaaatatYgacaaccgccttattgaaagtgcggcagtYattca[T/C]ttcaatgggaatatgaagccatggctaaaggtagctataggcaggtataagccactgtgg	polymorphic	Yes	LG_AT1G18580.1
151	S_10350044	step3_c3709		contig_74456	974	tgcKgaagcaatgggggatgcaaatgtagccaattcaaatttcaacataacttgggtttt[T/C]cctgtagatccaaatttctcctattttgttcggctgcacttttgYgatattattagcaWg	poor quality		NA
152	S_10350769	step3_c3709		contig_74456	974	ggcagaagaagggaatgcttgatcaaatcatggatcaacagcttgtcgggaaggtcaatc[T/C]tgcttcgcttaagaagttcggggagaccgcggagaagtgcttggcBgagtatggagtgga	polymorphic		NA
153	S_10354297	step3_c3710		Mt3.5.1Chr4	2482244	ggatccaatatgYttYacttKtagaccagctttctcacaaccattgaagaaaatcgattc[A/G]tcttcctttccaattctacgtctccagctcatcagaaaagctggccaaggcaacRctRca	polymorphic		NA
154	S_10359080	step3_c3714	Tr	Mt3.5.1Chr5	42007519	actttgctcctaagaaatgttctcattaacaagatctgaaatttaatctgataactaaat[A/G]tccaaattttaccactctttcctttttgtcctcgtaaacaactagaaacctgcacgcaYR	polymorphic		Tr_CO513538
155	S_10359920	step3_c3714	Tr	Mt3.5.1Chr5	42007519	agagccacRaccgcaaaggcttcattaatttcataaaaatcaatttttgaWgKctccaRc[C/G]ctgcattggcaatagctttggggatggcaatggctggagctgttgtaaataactctgggt	polymorphic		Tr_CO513538
156	S_10360219	step3_c3714	Tr	Mt3.5.1Chr5	42007519	aaataactctgggtcctgagcagcatcagcatatccagtgatttttgcaatgaYctgaag[C/G]ccaagcttcaatgccttctctccactcaccaaaactaatgcagcagcaccatcacttatg	polymorphic		Tr_CO513538
157	S_10366744	step3_c3722	CC	contig_73997	775	catgtKgctctWgtYgcgcttctgcttcgttctgaagggtttgaRcattatcgYtgtgac[A/C]ggaatctttctatgggtatgaatctgaacaatatggcgaagatgttgaagtgtgctggta	polymorphic		CC_AT1G07370.1
158	S_10367081	step3_c3722	CC	contig_73997	775	caagatttctgattttgagatgaagctgatggacatYgatagtgagcaccttggaattcc[A/G]gaggctgaatatgatgccattgttaggatgccatctgctgagtttgctaggatttgYaaa	polymorphic		CC_AT1G07370.1
159	S_10367158	step3_c3722	CC	contig_73997	775	tccRgaggctgaatatgatgccattgttaggatgccatctgctgagtttgctaggatttg[T/C]aaagatcttagtagcattggtgacactg	polymorphic		CC_AT1G07370.1
160	S_10370878	step3_c3727		NA	NA	tgcaatMcaaaacacattgaagcttggatacaaRgcWggaatggctaaaggtttaggcct[A/G]ggatgcacatacggtatagcttgcatgtcgtgggcgctagttttctggtatgcYggagtt	polymorphic		NA
161	S_10372961	step3_c3727		NA	NA	tggtgcttacttgatacaacattacttttttagtatcatgggagaaaatctYaccacaMg[A/G]gttagaagaatgatgcttgcagctattttgaggaatgaagttggatggttcgatgaggaR	poor quality		NA
162	S_10373082	step3_c3727		NA	NA	Rgttagaagaatgatgcttgcagctattttgaggaatgaagttggatggttcgatgagga[A/G]gagcacaactcaagtcttgttgccgctcgccttgccactgatgcMgctgatgtRaagtca	poor quality		NA
163	S_10377666	step3_c3729		NA	NA	aaccatgctgatttcaggatgagtgaaacatgcagctgggatacttaaatgattgagcac[A/G]tgatctcttccagtgacttgttcaaccactgaaattccttgtgcactggcggcatgagca	poor quality		NA
164	S_10378392	step3_c3729		NA	NA	atcaacttcaacacccttaggaacgaaaggaacagaaccagtggcaatgatgatatcttt[T/C]gcagttactacgttgtttgaagagccaattttcaccttttgaggaccSaatatagtacca	polymorphic		NA
165	S_10378683	step3_c3729		NA	NA	attagcatgatcagcaactccttgtctgtcatacccggaagaagaaacatgtaaacccaa[T/G]gacttcaagtgatgatcactctttagttcccgcatacgaccgctaacagccaaaagagct	poor quality		NA
166	S_103832	step3_c1006		Mt3.5.1Chr2	6799698	agctgtcttagggtctgaattaagaaggctgcttctttcaccatctgctgctacattcac[T/C]ttttttttKaagctcaaagcccgcaaaaagccaggKgatgatYtccctttagaRaaactt	NA		NA
167	S_10386107	step3_c3733		contig_71448	998	gtgatgattgttcttctttgcgtcgcRtgcgttttactcatggcggcgttatacgtcgtc[C/G]tcgcagcaaaacgacgtggtgaccaagaaaacgacgtggagcggaaagatagcgacggtg	polymorphic		NA
168	S_10386308	step3_c3733		contig_71448	998	aYcttgggaagtgacactgtaccagaaactcgatctgtcaatatccgacgtggcaaaatg[T/C]atctctgctggcaatatcgtcggacacggtcgatccggtgtcgtttataaagttaccatg	polymorphic		NA
169	S_10386505	step3_c3733		contig_71448	998	aggaYtagcagtggaatgggaRacWcggcttaagatagcaattggtgtKgctgaagggtt[A/G]gcttatttgcatcatgattgtgttccttctatcttgcaccgggatgttaaggcRcagaat	polymorphic		NA
170	S_10389373	step3_c3735	Tr	TC152093	153	gggctcattttgcaaagaagtatggctttattccattgatggggaacgggaacacaaaaa[T/C]ccaacctgtatatgttgttgatgtcgcYgcSgcacttactacagcYttgaaRgatgatgg	poor quality		Tr_CO513947
171	S_10389964	step3_c3735	Tr	TC152093	153	tgtaaacgtgcctcttcccattgcaaaggcattggcaacaccaagggaattattcttaaa[T/C]aagcttccctttccactacccaagcctgagatgttcaatYtggatcagatccatgcttat	polymorphic	Yes	Tr_CO513947
172	S_10390263	step3_c3735	Tr	TC152093	153	tgatcttggaattgttcctcataagctgaagggataccctattgagtttcttattcaata[T/C]aggaaaggaggtccacaatttggttccacaatcagtgaaaaggtctctccagatgcttgg	polymorphic	Yes	Tr_CO513947
173	S_10391988	step3_c3737		Mt3.5.1Chr6	6487965	gttccgtttgctgcYtcatttccttttgagatatgggttgttccccggtatcactctgca[T/C]acttccatgaattggatgatgaaatggcacttgatcttggaggtttgatgagaacVactc	poor quality		NA
174	S_10392265	step3_c3737		Mt3.5.1Chr6	6487965	gctgattccgacWactggttttgagcttggaactgggtctcacatcaatcctgttttgcc[T/G]gaggatgctgcaaagattctaagagaagtgattgttcctgtgtttgcacatgaaaggcgc	polymorphic		NA
175	S_10396230	step3_c3740		Mt3.5Chr3	24944501	NtatttcMttcctcaRctagaagtggtccacgtcatatcattctcaaaaatccaatgaca[T/C]acctcaatttttccaggtcccgaccctaacgccaaaaaagcaccatgtttaggaccccac	polymorphic		NA
176	S_10396494	step3_c3740		Mt3.5Chr3	24944501	WtcgacttttccaaYcWtcaccgtcctttttgacccgttcacattttcagttgttttcac[A/C]accacgttgggacctaatatagaaacggaaaagtcaatcataccctcagctgatccaacg	polymorphic		NA
177	S_10400092	step3_c3743	LG	contig_59261	995	aattccacttctaatcaaccactatctgtaataatcaccaattaatctagttattctcac[A/T]agctttttgattcagtgctttYtgtagaatgtcttcgaatatcaaactggtctacaaact	polymorphic		LG_AT1G74380.1
178	S_10400199	step3_c3743	LG	contig_59261	995	ttYtgtagaatgtcttcgaatatcaaactggtctacaaactccaaaggagtaactgtctc[A/G]tttctaattctcttaatcttcgggctcaacagaccgcgatgcctgaacccgtagagtttg	NA		LG_AT1G74380.1
179	S_10401612	step3_c3743	LG	contig_59261	995	cacagaggatRgtgattttaacgttgttgaatgtttttgagatctgacgaccacgacggt[A/T]tttgctgttggagtttgttgctgtggttggtaaacctgcactgctgcttctgttgtgaag	polymorphic		LG_AT1G74380.1
180	S_10403743	step3_c3745	Tr	Mt3.5.1Chr7	3081294	gRMWtttgctattctaccttgatgctataaaataacacaaccacatttgtgctgtgctgc[A/G]tcgttcgctgctttcttat	polymorphic		Tr_CO512691
181	S_10404013	step3_c3745	Tr	Mt3.5.1Chr7	3081294	cattgttgtaacagtaccaggggtatcacataaagggctttggctYtggcattcaccRac[A/T]gttttgttgttctccaatatttttcctgcactgattaacttcaaatcttttatRgtcctt	NA		Tr_CO512691
182	S_1040481	step3_c10539		Mt3.5Chr3	34155647	tggcaacgaggagagccgtagtcaagggaattcttcaactttggcaaatgcagaggagtt[T/C]gcaagtggaatagattcttcaccaagttcttcaagagacactgactgatttaagcctcaa	polymorphic		NA
183	S_10405293	step3_c3746		contig_57234	72	atatttggtgctacttgttgccatctataaagaagcttgtttccaccWtgttctagactc[T/C]ttgttaccgtgaaaactgtcacagtttttggcacaggaaccaatttgatcttccaccaga	polymorphic		NA
184	S_10405482	step3_c3746		contig_57234	72	gatcttccaccagagaataactccgaagctgcctYctccgcctcctcttattgcccaaaa[T/C]aggtcttctcccattgcttttctgtcaagaatttttccattagcattaacgattttagcg	polymorphic		NA
185	S_10405657	step3_c3746		contig_57234	72	tcccattgcttttctgtcaagaatttttccattagcattaacgattttagcgtcaacaac[A/G]ttRtcaacaccRaggccatactttctcatcatagaMccgtaagcRcctccggtaatgWgg	NA		NA
186	S_10419380	step3_c3759	Tr	Mt3.5.1Chr1	33536551	atggccgaattcWgcaaagtatgaaggtaactgcgatggtgaaccRctgtaaactgtctg[T/G]ccacgtgataagaagatcatacgatcaagaagacctaagattctgtaacttggttgatga	NA		Tr_EX521618
187	S_10424729	step3_c3763	LG	contig_55247	320	tgacccaacacacgttgStgatagatgcatccgggtgacgattcaccattgtttctttga[T/C]ggaacacggcaaagacaccctcgtgttagatttggaaaagttcatctgtacaacaattac	polymorphic		LG_AT3G55140.1
188	S_10425966	step3_c3765		Mt3.5.1Chr6	5223367	gatgaaattgttaaaaggattgaaggaataagaaaagagtataatgaactagacac[A/G]gtctggtttatgtctggttctctctttcag	polymorphic		NA
189	S_10430233	step3_c3769		contig_166330	153	gwcttMYttSctagttacccttaggYtggtttgtagcaaaggtgWggaaggtgagacttg[T/C]atagagatggctcagaagaatccaagagttatgccaaactgtgtatatgcttctaatccc	polymorphic	Yes	NA
190	S_10435404	step3_c3773		Mt3.5.1Chr4	1125685	gaaggaggaagaagaatactacgaatctgattacccgggaagtgatgattctgcaagggc[A/G]ttggttccgggtcctcaaagttcgtcaaaatttggacttaatacaacagtctatgcttct	poor quality		NA
191	S_10450851	step3_c3784	Tr	NA	NA	gtcgacggttcccatttWcctcgaattccgtcagcgggttgtggtggttttctgaccgac[A/G]cttcaggaaaatggatatgcggtttcgcactaaagttggattcgaatttaaaattggatg	polymorphic		Tr_CO514026
192	S_10451083	step3_c3784	Tr	NA	NA	atgcggtttcgcactaaagttggattcgaatttaaaattggatgaaattgagaaggaagc[A/G]attttaagtggtttgcgttgggttaacaRaaagggaatgaggaaagtaacggtgaaatca	polymorphic		Tr_CO514026
193	S_10451170	step3_c3784	Tr	NA	NA	atttaaaattggatgaaattgagaaggaagcRattttaagtggtttgcgttgggttaaca[A/G]aaagggaatgaggaaagtaacggtgaaatcagatcgtgaagaggccataaaatcagtgaa	poor quality		Tr_CO514026
194	S_10467598	step3_c3796		NA	NA	cacaatgccttgtMcctgaacagcaacatttgcRtcaacaataccttgtgtttgttgctg[T/C]ttcacaacattttcttcttcaaggacgtcttcatcatctggtggactaaactcttcaKgc	polymorphic		NA
195	S_10467674	step3_c3796		NA	NA	tgYttcacaacattttcttcttcaaggacgtcttcatcatctggtggactaaactcttca[T/G]gccgggttgaagatatgcaRctacaaatcccaccctctttcactttttgtcctccgtctc	polymorphic		NA
196	S_1047138	step3_c10541	AL	Mt3.5Chr3	26905896	tggtaagtacaaaagtgtggaacaccgtgtggtagcacaaactgatggaacaagaatgtc[A/T]atagcctcattctacaaccctKgtagtgatgctgttatctacccagcaccaacattgatW	poor quality		AL044_BQ141456MR
197	S_1047220	step3_c10541	AL	Mt3.5Chr3	26905896	WatagcctcattctacaaccctKgtagtgatgctgttatctacccagcaccaacattgat[A/T]gaagagaataatgaaatctacccaaaatttgtgtttgaggattacatgaacctttatgct	poor quality		AL044_BQ141456MR
198	S_10493019	step3_c3812	Tr	contig_53614	454	gRctgKtWgaYtgaggagagtgtttNgttctatcttccccggatgcatcattttgttttt[T/G]tgctatttagattgcattcaaattcatgggatgtaaccttacttgaaggttgtttttYtg	polymorphic		Tr_CO515585
199	S_10495094	step3_c3816		Mt3.5.1Chr2	3418087	tgaccagcagtgccagaagatagcaaatgacctaatccacaatcagagacacgtacttcg[A/T]acttttcattcaggagaacattagcgSMtctaaaatttcgatgcacMataggcggcYgaa	NA		NA
200	S_10498696	step3_c3819		NA	NA	Ygttcaacctggtgatttatgcacacgtcgtgaatatgctcgctggttggtatctgctag[T/C]ggtgctctttcaaggaatgcDgtttcRaaaKtgtatcctgccatgtacatagaYaatgct	NA		NA
201	S_1050245	step3_c10543	Tr	Mt3.5.1Chr1	768638	aaatccttctttccattttttattaatccacttgaatggaaatgattcactgaccttata[A/G]gattgctgcaagtattgggtc	polymorphic	Yes	Tr_EX524061
202	S_10504580	step3_c3822	Tr	Mt3.5Chr3	41785752	atatgctagaaatgacaagttacgttatactgtacttgccaagaaaacttttcgtgtcac[C/G]gaagatggtcttgttaacttcaaaattaagggtgcctgtgatgttgaccaagattttaag	NA		Tr_EX524535
203	S_1050584	step3_c10543	Tr	Mt3.5.1Chr1	768638	tgagagttcataaacttgtgcagtgaaaccagtgccggcatccataatcagtgcccaaag[A/G]ttagaacaRcaacctacactactgataaataacccatcttcatatcccttttcgatgtgt	poor quality		Tr_EX524061
204	S_105087	step3_c10061	Tr	NA	NA	actgtcRctgctgctgctatcatggccatgttcatgaccctctccatgtttcttcttctc[T/C]ttcttctttttcttttcaccatcYgcaccttcaccWtgRatYttgtccttgatcttgtcR	polymorphic		Tr_CO513263
205	S_1051007	step3_c10543	Tr	Mt3.5.1Chr1	768638	tcataggtcggcgYgcattgtacacactaatccattgtgttgctggcattcccattctga[T/C]tttcttctttggctgctcatcatcatctccttccatggtcaaccgtcctctcttctgtcc	polymorphic		Tr_EX524061
206	S_10519047	step3_c383	Tr	Mt3.5.1Chr8	19336168	ttgacgatcccaagaatcaactgatacaataatccttttgtccaagaggttctcaagttg[A/G]cgggtttggatacgaatcttgggaaatctacgatctttggagacaaataaggcataSgcc	polymorphic	Yes	Tr_TCMS40853
207	S_10519142	step3_c383	Tr	Mt3.5.1Chr8	19336168	ttgRcgggtttggatacgaatcttgggaaatctacgatctttggagacaaataaggcata[C/G]gccacaccacgactccctccWggtataggcattggctccaaagatccacaatac	polymorphic		Tr_TCMS40853
208	S_10519711	step3_c383	Tr	Mt3.5.1Chr8	19336168	agctcggttcatgttagatcgcccataaataattatYtcatcgccaatgctctcactccc[A/G]acatatgcttcgaatggattgtaacggtttacacgaagtttcccttgatgatatattcca	polymorphic	Yes	Tr_TCMS40853
209	S_10521070	step3_c3831		Mt3.5Chr3	24742398	ttggRcatttWagggataggtcatgtggtggtcttagcctcctctctatcatSSatgatR[A/G]ccttgaacatgttagcatgtcaccagacattggtgaagatgaatccattcctgactcatc	polymorphic		NA
210	S_10521278	step3_c3831		Mt3.5Chr3	24742398	gcagatgaYtccatattgcagRcgtgaagagaagataaacccattcaaaagcSaagctca[A/G]agttgtgatcaagcagtgtagttggctaaactaaaagtgcaactattagctagtatcaRt	polymorphic		NA
211	S_10529599	step3_c3839	Tr	Mt3.5.1Chr8	507426	taacgattccattgcttttcttcgtcatatgacaaagacccatccttccttctcacctga[T/C]aaatctacttatcatatcttRcttacccattgctgcaaaccaactgattcaaaggattca	polymorphic		Tr_CO513715
212	S_10530155	step3_c3839	Tr	Mt3.5.1Chr8	507426	aggggagaccttggctgcattggcattgttggaagagatggaaatgaagggctgcagtcc[C/G]aatacgtgcacRtataacacgctgcttcatgggttgtgtaaRtctaggatgtttgacaag	polymorphic		Tr_CO513715
213	S_10530447	step3_c3839	Tr	Mt3.5.1Chr8	507426	aagggcWctRtgtaRtgttggtagaattgcggatgcttatRaagtgtttgattatgcagt[A/T]gaaagcaagagtttgacagatgtcgctgcttactctacattggaaagcacacttaaatgg	polymorphic		Tr_CO513715
214	S_10531006	step3_c384	Tr	NA	NA	aaagtcctcttRccttttctgagcggcttcagcagctctagcacgcgcttcttcagaggc[T/C]aatcgttcttcttctttggtcatgcgcttgtcaccgccaccgaagcaaccaaagcaYatM	polymorphic	Yes	Tr_CO515962
215	S_10532103	step3_c384	Tr	NA	NA	cYctgYtSctactccttctcctattMacacccctctacaccctccttaccattctacMcc[T/C]gtacctgctaaaccaccaactcacggccaccaccaccatcatcctcaccctcctgctcct	polymorphic		Tr_CO515962
216	S_10532784	step3_c384	Tr	NA	NA	accctccattacacccacctgctccagcacRcccaccattgcatcctacacccctcccta[T/G]aagctttatagctgttcaaggtgttgtttatgtcaaatcttgcaagtatgctggtgttga	polymorphic		Tr_CO515962
217	S_1053868	step3_c10544	LG	Mt3.5.1Chr7	34485424	tcctgctatcaccttcaacaaKccttgWaaaacagctgcaggatgtgcactcgttccgcc[A/G]attaaccaaaactgttcatttctccaccaatcatgtaaagtgattcctgaccatttgatc	polymorphic		LG_AT1G02730.1
218	S_10539091	step3_c3844	Tr	NA	NA	tcatccaccctttgcagcttcctcgtagttccatgtgatgagatataagctgcctcctca[A/G]cgcctatgttctgaggtctggatggaacagtatctccgtactcgtcattaagtatggaag	polymorphic		Tr_CO512319
219	S_1054043	step3_c10544	LG	Mt3.5.1Chr7	34485424	tgtgactgtgattccaagcaagaatactagaaatgttacgctcaaggattggactatgaa[T/C]tgtcctgagaataaggataatgcaggtaggaagcagtacacaatcagaaacattgaagtg	polymorphic	Yes	LG_AT1G02730.1
220	S_10543953	step3_c3844	Tr	NA	NA	gcaacccagatgtgtgcaaacaccgatcacaacgagccattctgggttcttgactctctc[A/C]gaatcttgctgagggtcacgaagagatccaacatcaacactgtttgccaatttcacatcg	polymorphic		Tr_CO512319
221	S_10544954	step3_c3844	Tr	NA	NA	aggaaaccgttcatggttgtgttcatcataKacaatctttgaagatggatttttaacagc[A/G]gaaacagttgcaggaatttcaggaataatgctgttttcttttgtgtggatcagtgactca	polymorphic		Tr_CO512319
222	S_10548333	step3_c3847		NA	NA	gcYgaacacacMacMatVacMccYcttWgttcWgcatgaaatgctccaatggcYattgga[T/G]cattcaaataatctgattgcatcagtgagctaagtccaatagatattgagattatatcta	monomorphic		NA
223	S_10548411	step3_c3847		NA	NA	ataatctgattgcatcagtgagctaagtccaatagatattgagattatatctactccatc[T/C]ttgatagcatcatccatagcctttagKatggtggaacctgaacaRccttcttcWgaacat	polymorphic		NA
224	S_1055178	step3_c10544	LG	Mt3.5.1Chr7	34485424	attgagaacgaatggtccattggacatgacagcactagttcgaacaagagcattcatggc[A/G]ccagctttcttgttgtgatcatatcccggcctcttctcacgagacacataaacaagcatt	polymorphic	Yes	LG_AT1G02730.1
225	S_105591	step3_c10062	Tr	contig_83052	1398	ccctcScYgcaaatccttttccttcaaaatccaagctaagatccgtgaaatcttcatgcc[A/T]gcactcagttccacWatgaccgagggtaaaatcgtctcttggatcaaatccgaaggcgac	polymorphic		Tr_CO516086
226	S_10560216	step3_c386	Tr	NA	NA	Rcttcgtttatgcataacgcggatattgcatcttctgaagttgaattggaagacattgaa[A/G]ggatKcacagtaaaccctaaccccaaMgatttgsrkmtawmkcykgcrmcrrcgaacmcc	polymorphic		Tr_CO517206
227	S_10560889	step3_c3861	Tr	Mt3.5.1Chr1	14697222	tctctcSccggagaatacattcgccgttgaaattcgttggaaaggtcctaaacttgctct[T/C]agttcRcttcgtcggaacgcggttgtgagaaatttYacYggBgaggctcatcctaaRgga	poor quality		Tr_CO514840
228	S_105620	step3_c10062	Tr	contig_83052	1398	cttttccttcaaaatccaagctaagatccgtgaaatcttcatgccWgcactcagttccac[A/T]atgaccgagggtaaaatcgtctcttggatcaaatccgaaggcgacactctctccaaaggt	poor quality		Tr_CO516086
229	S_10563317	step3_c3861	Tr	Mt3.5.1Chr1	14697222	gaatgaccatttcttcatcctYaaagttgaaRccgattcttactgcatcatYgacactct[T/C]ggagagaggctttacgaaggatgcaatcaagcatatatcttgaaattcgaYggcaacacR	poor quality		Tr_CO514840
230	S_10563371	step3_c3861	Tr	Mt3.5.1Chr1	14697222	YgacactctYggagagaggctttacgaaggatgcaatcaagcatatatcttgaaattcga[T/C]ggcaacacRgtaatttacaaaatgccagatRccRctcaatYgtcagacgaaaacaMaacc	polymorphic		Tr_CO514840
231	S_10565663	step3_c3863	Tr	NA	NA	tttgaatgcttacccttacccttggcttacatcaactctctcacttgcttgtggctctct[T/C]atgatgttgatctcttgggccactaggattgctgaagctcctaagactgatcttgaattt	polymorphic		Tr_TCMS40117
232	S_10566627	step3_c3863	Tr	NA	NA	Rtctgttagtggaatgaattactatgcttgtttatctattttgtcccttgcaattctcac[A/G]ccctttgcaattgctgtSgaaggRcYMgcWatgtgggctgctggatataaRacagctctY	NA		Tr_TCMS40117
233	S_10567242	step3_c3863	Tr	NA	NA	aaacaccatgaaacgtatatctgtcatagtatcttcaattatcatcttccatacaccaat[T/C]cagcccgtcaatgctcttggagcHgcaattgctgtcttYggRaccttcttatactcKcag	polymorphic		Tr_TCMS40117
234	S_10571828	step3_c3867	LG	contig_74251	86	cataccttctaggttggcaYacctttgcaaactccWtaaatccggagtattccgcagcgg[T/C]gaacaatgctaatccaagatatggtggagactacgaatggaacagatagggNNRtcacta	NA		LG_IMGA|Medtr5g038560.1
235	S_10571876	step3_c3867	LG	contig_74251	86	cgcagcggYgaacaatgctaatccaagatatggtggagactacgaatggaacagataggg[A/G]tcactattttgtgtgtNNtagtgttacaaaacaatcatactctSaacttMtcaactttga	polymorphic		LG_IMGA|Medtr5g038560.1
236	S_10578814	step3_c3871	Tr	Mt3.5.1Chr7	2460755	taggtatgcagcattcgggttaagagcMccgcccaaaatatgatgcaaaattcgaatttc[T/C]gagatcaacttcaaagagccactgatgcaaccaccaagtacatcatgatgtccRccgatg	polymorphic	Yes	Tr_TCMS41003
237	S_10578970	step3_c3871	Tr	Mt3.5.1Chr7	2460755	aatttcYgagatcaacttcaaagagccactgatgcaaccaccaagtacatcatgatgtcc[A/G]ccgatgtacttcgtacaagagtgcataaccaaatcagcaccaagggcaagggccttctgg	polymorphic		Tr_TCMS41003
238	S_105797	step3_c10062	Tr	contig_83052	1398	caaatccgaaggcgacactctctccaaaggtgatagtgtcgttgttgttgaatctgataa[A/G]gctgaYatggacgttgaaactttctacgacggcattctcgccgctatcgttgtcgaYgaa	polymorphic	Yes	Tr_CO516086
239	S_10580006	step3_c3871	Tr	Mt3.5.1Chr7	2460755	tatcctagtcttcctgtaacaatcagtagtagtcacaagatgtccaccggctggaaccag[T/C]gccatcagcaagactatgctagcacacatcccagatgccatcaagatagttgactcagcc	polymorphic		Tr_TCMS41003
240	S_10592114	step3_c3877	Tr	contig_54513	81	gatagttttgattttcgtttatgggaggtgtgtagagcaacttcggctgaaccgggttta[T/C]ttgaaccggttcaaatgcggtctattgatggtgtaaccaagtgtgtggcggttgatggtg	polymorphic	Yes	Tr_EX524342
241	S_10592400	step3_c3877	Tr	contig_54513	81	gtgtgtggcggttgatggtggtttggccatgaataaYcctaccggtgcggcgattacaca[T/C]gtgcttcataataaacaggagtttccgttcgtgcgaggggtggaggatttgctHgttctt	polymorphic	Yes	Tr_EX524342
242	S_10593567	step3_c3877	Tr	contig_54513	81	taactttcagaaRcttgattggcttgctggagaacttgttcaggagcatcagaggaggag[T/C]tgcagaatagctcccactgttgctttcaaacaagctacaccaaaacccacctagaagccc	polymorphic		Tr_EX524342
243	S_10596208	step3_c388	DrF	Mt3.5.1Chr7	28831534	gggcgtaYgatgatgaggaagcagcggctagagc[A/G]tatgaccttgctgctctgaaatattggggtcctgggactctcattaacttccca	polymorphic	Yes	DrF_Mtr.2744.1.S1_at
244	S_10596830	step3_c388	DrF	Mt3.5.1Chr7	28831534	ttggatcgtgggaaggcagtagagaaaccttcaaatcatgatggcagcaatgatcgactt[T/G]RcaYtgcaatgggaatgagtgRggcRttgtctcttcaaagaaatgtttacccattgacat	NA		DrF_Mtr.2744.1.S1_at
245	S_10601216	step3_c3882	DRC	NA	NA	accatccacaagcttgaggggctctcctctaagaagattattgctgaagcatgcaagaac[A/G]cgRggaacaccctcacttggtccRtcaataccRggaatgaagtccattctaggtccRatc	NA		DRC_Mtr.43628.1.S1_at
246	S_10601224	step3_c3882	DRC	NA	NA	TCTCTGGGATTCACCACCATCCACAAGCTTGAGGGGCTCTCCTCTAAGAAGATTATTGCTGAAGCATGCAAGAACGCG[A/G]GGGAACACCCTCACTTGGTCC	poor quality		DRC_Mtr.43628.1.S1_at
247	S_10601580	step3_c3882	DRC	NA	NA	RtaaaccagcctYtcaatcaaYtgYtttgcacatgcataYgaccatctctgcttttcgat[T/C]gaaccgaaaatgcatggagacacatcttctttaagcatatagtatgcaggatcctgacga	polymorphic		DRC_Mtr.43628.1.S1_at
248	S_10602794	step3_c3882	DRC	NA	NA	tttgtgagaRgtttcagacatgagtttttcgcagagatgagaaccgatgaagccaccggc[A/G]ccgatcatgcagattgtgagaggtttgattgKgtttccgtcgagatctacgcgtgttgaa	NA		DRC_Mtr.43628.1.S1_at
249	S_10605727	step3_c3883	TF	NA	NA	agcNNNNNNNNNNNNagcttctgcgtcWgcctgctttcgagcatcttcagcagcctttgc[T/C]tctgcttgtagccttgccttttctttcctttgctccatctccagtttctccctttccagg	poor quality		TF_IMGA|Medtr3g116070.1
250	S_10606134	step3_c3883	TF	NA	NA	acYatcagaWgaactactagagtccgaatctttggagtggtctggactcggacaattgtt[T/C]gttctgcaagttgcatccttttcaWccttcacatcaggattgtttaaaacaggaggcaYa	polymorphic		TF_IMGA|Medtr3g116070.1
251	S_10607707	step3_c3883	TF	NA	NA	ctttgagggRccagtggagtcttcggaaacagtaatttcagtgtctatttgtcccgatga[A/C]ccctcagattcaccaactggattaccgaaataacctccaccaaccctattgttttccatc	polymorphic		TF_IMGA|Medtr3g116070.1
252	S_10616963	step3_c3889	Tr	Mt3.5.1Chr4	32812436	attaatcccaactaatcgaaattgggcttccMaccacgttctttccattagtccattcca[A/G]ccttccaaacccattcaacttctgaggggtcgaacccgaagaagtaaacgttacRgtaaa	monomorphic		Tr_EX521966
253	S_10620334	step3_c3889	Tr	Mt3.5.1Chr4	32812436	tttggaYtctgtRgtttcatcaataggacctaacatggcttcaactccctttgaaaagaa[T/C]cttgctcctatcaactttttgttgcaatttgaagctgtgaaatttgtacctgWttcacac	polymorphic		Tr_EX521966
254	S_10620439	step3_c3889	Tr	Mt3.5.1Chr4	32812436	aaaagaaYcttgctcctatcaactttttgttgcaatttgaagctgtgaaatttgtacctg[A/T]ttcacacgcgcctttccatgttgYRggtataggtccaaatccagcatcRttgaagctctt	polymorphic		Tr_EX521966
255	S_1062060	step3_c10547	Tr	NA	NA	ctgctgctatgcWtctttgaaMttttgtccctcttgtcttttgMatgtttagacttacta[C/G]tagagtgatttctaccctgggaaagtttgcgagccctttcagcatctagttgagccctgt	polymorphic		Tr_CO513294
256	S_1062142	step3_c10547	Tr	NA	NA	agagtgatttctaccctgggaaagtttgcgagccctttcagcatctagttgagccctgta[T/C]tccctcatcatcttatctgcatctgcttccagctccccctttttcagttcttcttccttt	polymorphic		Tr_CO513294
257	S_1062510	step3_c10547	Tr	NA	NA	aagcaccaccgagccttgctctctgcatagctttgtatgcttgatttttccccatttctc[T/C]gaattgatagattgattgttctaYggattatgatcatgcactatgctYcaccacaRttRg	polymorphic		Tr_CO513294
258	S_10625440	step3_c3891		Mt3.5Chr3	35109906	atcatttctacttctggaagtatgtaacttcttagcaggttcaccaatcaaatcagtaag[A/C]gcagcttcaatattcatatgaacatcYtctctatcagctctccaattaaactcRccaYtc	polymorphic	Yes	NA
259	S_10628497	step3_c3896		Mt3.5.1Chr8	19370716	ctgcctcacRgtttgaataaaatatattaggagtgcaaggaaacatgccaaaccacaaaY[T/C]aggtaaagaccccaaaagctcttgagattgagtctgtctacttcaagcttWgcaccttgt	polymorphic	Yes	NA
260	S_10631976	step3_c39	AL	NA	NA	cctccttgaagttcatccaagacttttcccaaaccttggcttcataaacctttttattca[T/C]YccatcttttacctctaaagtRatgtggtgtatggtaccagcaaccacttgStctttagc	polymorphic	Yes	AL134_TC107153Ex
261	S_1063486	step3_c10548	Tr	contig_59487	832	agatgatgtYgRcRatttaagRaatgaggtcaagtatggtcaaggaaataatKcYaaggc[A/G]ggatggcaatgggatgaagatgctgacctctcttcatcttctggacatgattctcaatta	NA		Tr_TCMS40629
262	S_10635577	step3_c3901	Tr	NA	NA	atgataaaatatgaattctagtgataataataaaatgataaggccttattatataaacag[C/G]atgcctWtcaagcatgataaaagaaattcaaggagtttctggcttgagatatagcattcc	polymorphic		Tr_EX524647
263	S_10635584	step3_c3901	Tr	NA	NA	aatatgaattctagtgataataataaaatgataaggccttattatataaacagSatgcct[A/T]tcaagcatgataaaagaaattcaaggagtttctggcttgagatatagcattcctcttttc	poor quality		Tr_EX524647
264	S_10636815	step3_c3902		contig_74499	961	Wggacgaatatcctggtcaaatatagctgttgggatggccaatgttgcacaagcattagg[A/G]gcatcaacaattccagatattcttccttcacaRggacaacaagatagtagaagRtaSacc	NA		NA
265	S_10637750	step3_c3902		contig_74499	961	ttctacaaaaacaggaaggtatacctttgaacctctgcttagattYtttatgtcacaatt[T/C]ccaccattttctcttcccggtattgttcttgctgcttcccttgcaatcttctcccattta	polymorphic	Yes	NA
266	S_10637919	step3_c3902		contig_74499	961	tgcaacatctctttccctttcRttccatatgtttagRagttccattgatggtgcagttcc[A/T]attataccaggatgtgttatacctggaaacctcactcctggtatctgaggtgaataMgca	NA		NA
267	S_1063987	step3_c10548	Tr	contig_59487	832	gggaggtgaatctgccggaacatcagcctctcgtaaaggcactggttcaactgctggtcc[A/T]gaacgtgttcagggKgctggagagggtcaaaagaaRagaggRagaWgcccagccgacaaa	polymorphic		Tr_TCMS40629
268	S_10659466	step3_c3908	LG	Mt3.5.1Chr5	31081245	tagtRtgaagaStaattaaaatgatcttggcttagcaacaatggttgaatgtttgagtat[A/G]tgcagactaaactgtcctcctttctcagaagtgtcaatctttgattgtccKggtggaggY	polymorphic	Yes	LG_AT2G30490.1
269	S_10661043	step3_c3908	LG	Mt3.5.1Chr5	31081245	YtcYcttactttgttttggatgtcttggtggttcactagctcagcaattccccattcaat[T/C]gaccatagtgttgtttcaattgcagcaacattgatgttctcaacaatgtaaagaacgttg	polymorphic		LG_AT2G30490.1
270	S_10662916	step3_c3908	LG	Mt3.5.1Chr5	31081245	ttgtgtgtggaggacttctttggcgagttctggggaagaaactacgactaggttacgttg[T/G]cccatacgtaggaggaagatttcRccgaagcgtttggcgtaatcggtgaggttacggtgg	polymorphic		LG_AT2G30490.1
271	S_10665826	step3_c391	LG	Mt3.5.1Chr1	1825286	ggaattaggcaatcgtgccccRacttttgacatggatttgtctgattttatggatgRagg[A/C]aagccaatctcgtatgagaaagcaagaaaatactttgctcaagatccagcccaaaa	monomorphic		LG_IMGA|Medtr1g010200.1
272	S_10666472	step3_c391	LG	Mt3.5.1Chr1	1825286	gataaagtcaaaggcttccacggaattgactgagatgagtgctgcaaatggattgaactc[T/C]gatgaagtagaacaagatgatatagaactacttaaacaagaaacttccttaRattactta	polymorphic	Yes	LG_IMGA|Medtr1g010200.1
273	S_10668094	step3_c3910	DRC	Mt3.5.1Chr4	5713788	cgaMattatcagaaaaggaaagatgtgYtgtctcttcatcaatgatcttgatgcaggagc[A/T]ggtagaatgggtggcactactcaatacacagtcaataaccagatggtaaatgcaaccctc	polymorphic		DRC_Mtr.16218.1.S1_s_at
274	S_10668243	step3_c3910	DRC	Mt3.5.1Chr4	5713788	aatgggtggcactactcaatacacagtcaataaccagatggtaaatgcaaccctcatgaa[T/C]atYgctgacaaccctaccaatgttcaacttccYggtatgtacaacaaagaagagaaYgcB	polymorphic		DRC_Mtr.16218.1.S1_s_at
275	S_10674032	step3_c3915	Tr	NA	NA	atctactgctcatctagtaggaatcatgccagtYttcctagcataagcaaagatcccacc[A/G]gcctcaatcactggaccagcatccccaatcggcttcaactgatactcctttccagtcgta	polymorphic		Tr_TCMS40594
276	S_10674302	step3_c3915	Tr	NA	NA	cggcttcaactgatactcctttccagtcgtatgattaatcaaccgattctcctcaagctc[A/G]accgtcaccacatctccSgtacgacactcctcacacaacctcgtctctgactccaatgga	polymorphic		Tr_TCMS40594
277	S_10674356	step3_c3915	Tr	NA	NA	ctttccagtcgtatgattaatcaaccgattctcctcaagctcRaccgtcaccacatctcc[C/G]gtacgacactcctcacacaacctcgtctctgactccaatggatacacctcaccagttgcc	polymorphic		Tr_TCMS40594
278	S_10679976	step3_c3919		Mt3.5.1Chr1	5933853	atccacctgcacatccctgatatccattttagagaaagagatactctgcaaatctgtgac[A/G]ggcagggWaggtggagtggaagcagagaaagaagtcctcatattgggagaggagcaYgag	polymorphic		NA
279	S_10681067	step3_c3919		Mt3.5.1Chr1	5933853	atcaccccccgaaacaggactcaaaatccacctYtccgcatcttcccatttagacggcaa[T/C]gttctcccattacttaaacacaacgcagtcacaccattaccaacttgcttccggccYcca	polymorphic	Yes	NA
280	S_10681200	step3_c3919		Mt3.5.1Chr1	5933853	caaYgttctcccattacttaaacacaacgcagtcacaccattaccaacttgcttccggcc[T/C]ccactYRcaactcgctcagaactccaacctttttgcaYtgcaacaccaccttgacaatga	poor quality		NA
281	S_10686206	step3_c3925	Tr	contig_64448	3700	agatgacgaacatagggagcttcttggcagggttaattccgatgaaataatccaccgcat[A/T]agggattggagacaaactggcatttaccaacctccaaggcgMacSacatctcagccYgtt	poor quality		Tr_EX523671
282	S_10686882	step3_c3925	Tr	contig_64448	3700	KggcatactRcaYagaggtgRacaYaRYgggcaaggtcgtggagctaagaaattYKttgg[T/C]catggtggtgatactttaggtgctggaagagggagaggacatccaagatttcaMtctaga	polymorphic		Tr_EX523671
283	S_10686993	step3_c3925	Tr	contig_64448	3700	YKttggYcatggtggtgatactttaggtgctggaagagggagaggacatccaagatttca[A/C]tctagaaaagaactcatgccgccacaaaatggtattggaaMtagagttccggacgaaatt	polymorphic		Tr_EX523671
284	S_10691164	step3_c3930		contig_55965	2766	acaRaatatgttgggagaaggtggttttggttgtgtctacaaaggtttgctcatagatgg[T/G]agagaagtVgctgtgaaacaacttaaaattggtggtggacaaggggaacgtgaattcaga	polymorphic		NA
285	S_10691289	step3_c3930		contig_55965	2766	tgtgaaacaacttaaaattggtggtggacaaggggaacgtgaattcagagcagaagttga[A/G]acWattagtcgagtacatcatcgKcatctagtttctttggttggttaYtgtatatctgaa	polymorphic		NA
286	S_10691408	step3_c3930		contig_55965	2766	agcagaagttgaRacWattagtcgagtacatcatcgKcatctagtttctttggttggtta[T/C]tgtatatctgaacatcaaagattgcttgtctacgactatgttcccaacaaYactcttcat	polymorphic	Yes	NA
287	S_10706606	step3_c3940	Tr	NA	NA	ttgaggaggtttYggctttttgtcttgttctgcttttgaacatgttaacatgctctccaa[T/C]gactggttagacatttgctgttgttgtccactagaagaatccatccccatacaaacactt	poor quality		Tr_CO514794
288	S_10707120	step3_c3940	Tr	NA	NA	caagagatgcaagSaRacgtataWtcctgcttccaattcttcaacttcttgccgtttcca[T/C]ccttccttcttcgtatgtcgccgtcacgacgaccaaaaaaggtattatgaactgggcccR	polymorphic		Tr_CO514794
289	S_10707267	step3_c3940	Tr	NA	NA	Yccttccttcttcgtatgtcgccgtcacgacgaccaaaaaaggtattatgaactgggccc[A/G]gatgatccaccctatgctgcgaaattctatgattgctgtggggctgaRgaccctgaggca	NA		Tr_CO514794
290	S_1071093	step3_c10553	Tr	Mt3.5.1Chr5	37090728	gatagatagatactcaagacatcaacttcagtggaagatcataatactggtacaaatgcc[A/G]acactcttcagtaNNNNaatttacatatacaccacaccccattgcaMtatgacgtaatac	polymorphic		Tr_CO517114
291	S_10711571	step3_c3946		Mt3.5.1Chr6	14096382	acctgatcaatgttcRggaatcaaccgttttgttgcactctttgcWgttccacttctttc[A/T]ttccatttcatagcatcaaacaatccttacaaaatgaaccttaggtttttagcagctgat	polymorphic		NA
292	S_10712353	step3_c3946		Mt3.5.1Chr6	14096382	acctgtctctgatgtgtttggtggacatgactttggtgctcatgatcagaaagaagttaa[A/G]ttgaatgtgtctcctggaaa	polymorphic		NA
293	S_10713199	step3_c3946		Mt3.5.1Chr6	14096382	gtcatttttgggatgttgattgcattacccattactcttgtgtactacatcttaatgggg[T/C]tatgaatgaatgaaatgaaatgatggatatgatttcataaRattcacgtgtggtSatKgc	polymorphic		NA
294	S_10716665	step3_c395	DrF	NA	NA	tgcaaWtcagagcatttttcttggttctggWagcacaaattttcatcccctagagcagca[T/C]tttgttgagaatgaaattcctctggttttgtcttcttatccttggaatcaacctcagtct	polymorphic	Yes	DrF_Mtr.10841.1.S1_at
295	S_10717405	step3_c395	DrF	NA	NA	ccacctctgtctggatgtgattttgtgaccagctgtcatcaatgagtcgcagtataaatt[T/C]cccaRcctaaccccagcaagatcttgttgagcagagagWgttttatgcatctcaacaagY	poor quality		DrF_Mtr.10841.1.S1_at
296	S_10717952	step3_c395	DrF	NA	NA	catcgcttcgacattcccattctgtacttgttgtttctgccattccatcatgttcaccat[T/C]ttctctctcttactcacagacagacacaaatgatttttatcaSagagagaSRgagarasa	polymorphic	Yes	DrF_Mtr.10841.1.S1_at
297	S_1072171	step3_c10553	Tr	Mt3.5.1Chr5	37090728	aaaaacacaagattcttcaatttccccaatgaaggtggga[T/C]ggttcctgatatgttgttgttatacaagtccaagctaacaagactcttgaggttcccaag	NA		Tr_CO517114
298	S_10724226	step3_c3954	LG	contig_52161	369	tattagccaaatgccgtattttcggttatctggaggcaggaatcatatatttgttttccc[A/C]agtggagctggagctcacttgttcaagtcttgggcaacRtatataaatcgctccattatt	polymorphic		LG_AT1G21480.1
299	S_1072872	step3_c10553	Tr	Mt3.5.1Chr5	37090728	tcttggttgcatgtgacatgaaaccaggtacaaggactaactagggtcggatcccagctc[T/C]gaagaacgttgtcaggatcggtgaggcttcgtttgagtgtgtaaagagcgtctccttcag	NA		Tr_CO517114
300	S_10736479	step3_c3963	Tr	NA	NA	caatcactaNNNNNNNNtagcaattatcaaaactcatgcacgcctgtactcatctccaca[A/G]tcaccaatcactttaagaagatccttgcctttccctgctgcttcccttatgcYgtttaca	polymorphic	Yes	Tr_CO512828
301	S_10736583	step3_c3963	Tr	NA	NA	ctccacaRtcaccaatcactttaagaagatccttgcctttccctgctgcttcccttatgc[T/C]gtttacatcttcttcatcaagaaSRagtgaaaagatagcRttgcagtcttgaatatgttc	NA		Tr_CO512828
302	S_10737403	step3_c3963	Tr	NA	NA	tttcaagtctgtgaggtgttttagtgcatcaaggtatcctgaatttgaataatcccacca[A/G]tggaactgaagcatatccaaggattccacgtccattctcttcYttgacacattaatgttg	poor quality		Tr_CO512828
303	S_10740225	step3_c3964	LG	Mt3.5.1Chr7	29364489	gtRgcatYgagtgattWcagtgttgttYgagtcctYgatgtcaatcccatcattatttgg[A/T]atattcaaatctccataaattgcaatatcctgaatggttatgttttcacttcttaccaag	polymorphic		LG_IMGA|Medtr7g111140.1
304	S_10740801	step3_c3964	LG	Mt3.5.1Chr7	29364489	tggtggcSccgggttcgacgttgaggacgacgccggatcgaaggaatatggttgcggtta[T/G]gtagttaccgggagatgggaaggtgatgcggcaRgggatggagtaWgggcaggaRtctat	polymorphic		LG_IMGA|Medtr7g111140.1
305	S_10741035	step3_c3964	LG	Mt3.5.1Chr7	29364489	gtaWgggcaggaRtctatggcggtttggattgatacggtgtcRtagtggWtgccgtcgcc[A/G]attgctccgtattcggtgacggagaaggtgacggtggtggggtttagagagtgtgatgat	polymorphic		LG_IMGA|Medtr7g111140.1
306	S_10742624	step3_c3968	DrF	Mt3.5.1Chr1	23577121	cgacatcttagggctgagtgagttgttagatgacattaatgaagacagtggggcaWtgtg[T/C]ataagtactcatgtcaagacaatggaaaattgtttgctggaaacaagtgggtctgtttca	NA		DrF_Mtr.33865.1.S1_at
307	S_10743756	step3_c397		Mt3.5.1Chr4	14447717	tctcatctctttcatttccctttcatcttttacactgacacactaatccatcacgatgtt[A/G]cagttactttacacWgcgattttcggcgaaatgcttttgatcctaaccctWgttttcaaa	polymorphic		NA
308	S_10747490	step3_c3973	Tr	Mt3.5.1Chr7	37414259	ataaatagcttcaRagaaggtggtgtagcaataggact[A/G]agttttagtcacatgctttctgatttaacttttgcatcatcattcttcaaatcatggacc	polymorphic		Tr_CO512403
309	S_10747723	step3_c3973	Tr	Mt3.5.1Chr7	37414259	aaactcaccgccacagccccatttccaacccacctttcttcactccaatcaatactacct[T/C]ttcaccaatcctaaccaacaacattccaaattcatccctaaaaccacaRaccattacYtc	polymorphic		Tr_CO512403
310	S_10751164	step3_c3976		contig_51171	742	tggtcatgttgttcatttggttaaccgtgattatgaagctatggctcgtgactactatgc[T/G]ctYgatttcctttcacctgatgttgatgtttctccgattgtgccRgcacttagagacKtt	polymorphic	Yes	NA
311	S_10751630	step3_c3977		Mt3.5.1Chr8	15700844	atatcattgtgacaacacctgctgctcttctcaatcatgttgacgttgatagaagacgcc[A/G]catggaatttatgcatggtgttaaatatgtg	monomorphic		NA
312	S_1075267	step3_c10555	Tr	Mt3.5.1Chr4	39208525	cggtgaaagttgcaagccagcgaatggaatccaaatgggagtcttatacttgtcgctata[T/C]cttattgcactaggaactggtggccttaaatctagtatttcaggatttggttctSatcaa	polymorphic		Tr_TCMS40365
313	S_10759173	step3_c3980	Tr	Mt3.5Chr3	28938719	aKcMagccactgttccacctcgaactgttgttgagcacaKggaatgtgggccccagtggt[A/G]gtaacctccacataattacaataccaaccgtgatgagaacccgacccatctgaagtcaaR	poor quality		Tr_TCMS40790
314	S_10759354	step3_c3980	Tr	Mt3.5Chr3	28938719	Rgtaacctccacataattacaataccaaccgtgatgagaacccgacccatctgaagtcaa[A/G]ttcatattgcaaacaggtccatccaaacaaggacctctaccactgaatatatcaaggttg	polymorphic		Tr_TCMS40790
315	S_10759707	step3_c3980	Tr	Mt3.5Chr3	28938719	gttgccYcgctcgaagtagttataatcHgaacccattaacccgccccatgcttcaagatc[T/C]ctgatcaatataccgtaaccgtctgcgttgtacaacgtgagggtcatgattgaatctgtY	polymorphic		Tr_TCMS40790
316	S_10760773	step3_c3981		Mt3.5.1Chr2	1587802	actcgaaggatctagtgcatacaaatcattattgacagtaRcactcaattttgttccWgc[T/C]tgccttgcaggccaaccatcacccatgccacctggcatttcaagccaagaattgatatct	polymorphic		NA
317	S_10761077	step3_c3981		Mt3.5.1Chr2	1587802	caatccaccRcgacccctagtaacccctccaacaacataWagcttattgttcaatacacc[T/C]gtcttgctgtaagctctaccaactgacattggactaccctcggtccaagagttggtaaca	polymorphic		NA
318	S_1076332	step3_c10555	Tr	Mt3.5.1Chr4	39208525	tggtccaaacccttggaagctatgctccctaacaagggtagaagaggtgaaaatgatggt[T/G]agacttctaccaatatgggccacaaccattatattttggaccacatatgcacagatgatc	polymorphic	Yes	Tr_TCMS40365
319	S_10763581	step3_c3984	Tr	Mt3.5.1Chr1	19975112	cgtcgtRgcggtagcNNNNNNattaRcagYagcNNNRgcKgcRgcggcggcttttctagc[T/G]gcgatggcttttcttccggcgatagcttcctcgggagactcgtactttctgggcctacca	NA		Tr_EX521655
320	S_10763844	step3_c3984	Tr	Mt3.5.1Chr1	19975112	tcYgttaagttcaggagtgacgttaacggtgctttgttgctcgaacaatgaggtcacttg[A/G]ttgtYgttgttSKtggtgtcttccatttagtacggagggtaWggaVgatgaagaRtctct	NA		Tr_EX521655
321	S_10764703	step3_c3985	Tr	Mt3.5.1Chr4	6306183	tgatgatatYggtcacagcacaagtgcttatacaatgatggaagagttttatgttggaga[C/G]atYgattcatcaaccatcccttcWaaggttgattacacWccaccRaaacaacctcactat	polymorphic		Tr_CO512871
322	S_10764837	step3_c3985	Tr	Mt3.5.1Chr4	6306183	gttttatgttggagaSatYgattcatcaaccatcccttcWaaggttgattacacWccacc[A/G]aaacaacctcactataatcaggacaagacatcagagttcgtcatcaagatcctccaattt	poor quality		Tr_CO512871
323	S_10766667	step3_c3986		contig_73272	939	Rcgagagaaagaggtagccgaattgggtcttctctaccttggaatgggagtttcaggtgg[A/T]gaggagggtgctcgacgtggtccttcYatgatgcctggtggttcgtttgaagcttacaaa	NA		NA
324	S_10767196	step3_c3986		contig_73272	939	tgtgacatatatYggtaaaggtggatctggtaattttgtgaagatgatccataatggaat[T/C]gaatacggtgacatgcagctgattgctgaggcttacgatgtgttgaagtcagttggaaaR	polymorphic		NA
325	S_10768681	step3_c3986		contig_73272	939	Ygcacaagggatgaatctgatccgtgcaaagagtgctgaaaagggttgggatttggcatt[A/G]ggtgaacttgcccgtatttggaaaggaggYtgcatcattagagctatattcttggacaga	polymorphic		NA
326	S_10770341	step3_c3987	DrF	Mt3.5.1Chr2	10186313	gcccctaaagcaaaagctctatcatggccttctggacttgctacaatatttaatctgttt[T/C]tcacaaRctaaacaaacatgatccaaacaaaccatcatgtcttctgataattctaatccc	polymorphic		DrF_Mtr.44133.1.S1_at
327	S_10775296	step3_c399		Mt3.5.1Chr8	19130486	gttgctgtatatgcagaatttc[A/G]aagtgactggacagaagcaatgaaattttatgaggaggcctatcatacactgcgagag	polymorphic		NA
328	S_10777237	step3_c399		Mt3.5.1Chr8	19130486	gttaccKccattgattgtgagWatggaatgtcccccttaYgcaatcttgggagatccctt[T/C]acatactgtatcagaattttgaaccagacacaattgctgcaagaaatcaaatactcattg	polymorphic		NA
329	S_10778286	step3_c3990	Tr	contig_83039	439	catatttgcWgcaaatatggtggtttgaagtggatggggaggtcgattttccatttcctg[T/C]tgataattatactctctcctttaggcttcaccttggacgattttcYaaaagactcggtcg	NA		Tr_EX523826
330	S_10778489	step3_c3990	Tr	contig_83039	439	cggcgcgtatgcagctatgaccaRacccatggttgggatcaaaagccagtcatatttaag[T/C]tgtcaacttcagatggtcaggaagcatcatctgagtgctgcttggatgaaactgtScacg	polymorphic		Tr_EX523826
331	S_10778628	step3_c3990	Tr	contig_83039	439	taagYtgtcaacttcagatggtcaggaagcatcatctgagtgctgcttggatgaaactgt[C/G]cacgatgatacataYggcaatcataagcgtggaYRttgggtagattacaaggtRggtgag	NA		Tr_EX523826
332	S_1077890	step3_c10555	Tr	Mt3.5.1Chr4	39208525	agcagtttccttgtgtcagttgtgaagaaagtaactgggactagagatggacaaggatgg[T/C]tagctgaccatataaacaagggcaggcttgacttgttctatgcacttcttaccatactta	polymorphic	Yes	Tr_TCMS40365
333	S_10781563	step3_c3994	Tr	NA	NA	tctctgtgaattagccMRcccctgaagcatcacatcttgatgagtttcgcttcataaatc[A/G]tcatcaaatattgtggacatcaacagtccttgaacaaactcacatcttttYgtcttYtcc	polymorphic		Tr_CO512870
334	S_10782331	step3_c3994	Tr	NA	NA	ccttctctcagctccttcctcaataatgaaagtgtagaataagatccacctttacgtgat[T/C]tcctcttgcgctgcatcttaaatatacttccatgttgtagggttatgtgagcaaccatat	poor quality		Tr_CO512870
335	S_10782474	step3_c3994	Tr	NA	NA	atcttaaatatacttccatgttgtagggttatgtgagcaaccatatcaacccccaccctc[A/G]atgcacaaactggacataccccattKtttgcctccattggRtgYtcttcatcaatgtggc	polymorphic		Tr_CO512870
336	S_10788875	step3_c3999	Tr	contig_63734	139	acattgttaatgatgtgYaacaacttYtggactgagtactctttggtgaagagcttttct[A/T]tagcaatatttttttgaaatggcttagaaagatctgtgtcaactgtaccaggatgcaata	polymorphic		Tr_CO515368
337	S_10796604	step3_c4001	Tr	contig_55508	250	gcatgtgccttaYtcRtatggatttgctatcatattgctcactcttattgttaaggcSgc[T/C]acacttcctttgacaaagcaacaggttgaatcaacactagctatgcaaaaccttcaacct	poor quality		Tr_CO515974
338	S_10797005	step3_c4001	Tr	contig_55508	250	Yaatcaggaaagaatacaacttgagacttcaaggctatatacccaagctggggttaaccc[A/T]ttggcaggttgtttaccgactttggctactattcccgtctggattggtctRtaccaagct	polymorphic	Yes	Tr_CO515974
339	S_10797121	step3_c4001	Tr	contig_55508	250	ggttaacccWttggcaggttgtttaccgactttggctactattcccgtctggattggtct[A/G]taccaagctttatctaatgtggcaaatgagggRctRttaacagaaggtttcttatggatc	polymorphic	Yes	Tr_CO515974
340	S_10803604	step3_c4004	Tr	Mt3.5.1Chr7	21156665	gctRctaatgggaatataYgagaaggggtttgaaaggccttcccctatccaagaagaaag[T/C]attccaattgcccttactggcagtgacattcttgctagggctaaaaatggaacaggcaaa	polymorphic		Tr_CO512466
341	S_10804019	step3_c4004	Tr	Mt3.5.1Chr7	21156665	aaaRcatttacaaattcaagttatggtcacaacaggtggtaccagcctgaaagatgacat[T/C]atgcgtttatatcaacctgttcatctgctWgttggtactccMggaagaatattggatctt	poor quality		Tr_CO512466
342	S_1080440	step3_c10556		Mt3.5.1Chr1	31626455	gtggatgaatgtggcagtacagc[A/G]cggtaacccttttttccaacagacagaatcattgctgcttggccaaacgccatggccaaa	polymorphic		NA
343	S_10805015	step3_c4004	Tr	Mt3.5.1Chr7	21156665	atcttttcactcgaggaatagatatccaagc[A/T]gtgaatgttgttattaattttgattttcccaagaactcagaaacatatctgcacagg	polymorphic		Tr_CO512466
344	S_10810701	step3_c4009	Tr	NA	NA	agatgatgattccaaaaMtccaggtttgcttggttctggtggttcaaattctgagaagtg[T/C]aatgctggaattgaagggaaattaattgctgattctccggacagtggactaagtcaagga	polymorphic		Tr_CO515595
345	S_1081109	step3_c10556		Mt3.5.1Chr1	31626455	cggcataccaagataacatatccgagaatccaagagcaaagaaggcaaatccggtggagc[A/G]tttctaggccttcctgttcccctacctcctctRtacataYtaacactcatgctgtgtctt	polymorphic		NA
346	S_10811423	step3_c4009	Tr	NA	NA	WactactgctgtttgtgcactttttgtcactKYtgtttttgtagctgcttgcagtttgcc[A/T]tttgaatatgtgatgattcagattcagaatatgcaacctgatgctgatgggaaatatcca	poor quality		Tr_CO515595
347	S_10827474	step3_c4024		Mt3.5.1Chr2	30745892	gattgttacggatatcgagatgcatcaggcttctaagatttgttagtgaccggggaatgt[T/C]accggagatagcgttatcggcgatgttgagaacggttaaccgttgaagtttcccgatgtc	monomorphic		NA
348	S_10828012	step3_c4024		Mt3.5.1Chr2	30745892	ttcRccggaKatacctttccaatcggcgacRgtRaagctagagagacggttgaggttaca[A/G]attgctggtgagatgtaaccggtcatgtaaccggtacggtggtgttttttttNggaagat	polymorphic		NA
349	S_10828449	step3_c4024		Mt3.5.1Chr2	30745892	gacgcggcgggattctttatcgcagctaacgccgtaccatttgtggcagcaatctgctcc[T/G]gtccatgaggtgaagatgccgagttNNNNNNNNNggggttcgtggagtgctgctttgaag	polymorphic		NA
350	S_1083144	step3_c10557	Tr	Mt3.5.1Chr5	18910170	tatYgtgtttgtttcggtgaacactccgaccaagactcagggtcttggagctggcaaagc[A/T]gctgatctcacttactgggagagtgctgctagaatgattgctgatgtttcaaaatcDgac	polymorphic	Yes	Tr_TCMS40876
351	S_10833506	step3_c4027		contig_51294	153	tatgcYgcgaagtttgactaaatcgacaactatgaaaggtgtttcgattttggaaacata[T/C]gaaagtccttcRtagtcatggccaccacttcttactcttagatgRattccRagtttYttg	polymorphic		NA
352	S_10833667	step3_c4027		contig_51294	153	YttggagcaaatYacKgctgcttggacatgKgaatcttgggagggtgtgaatatgaattc[A/G]ggtttcggtgtagatggtgccaaacaccttaggttcattgctaaggaatcaagRatggtt	polymorphic		NA
353	S_10833822	step3_c4027		contig_51294	153	gaattcRggtttcggtgtagatggtgccaaacaccttaggttcattgctaaggaatcaag[A/G]atggttgagaatgaaggttcatttggagtgtaaattgttgtatgaaatggatatKttYtg	polymorphic		NA
354	S_10834379	step3_c4028	Tr	Mt3.5Chr3	32982903	gttgaaaYYgctYgtgacaggaggttctcatgcacagaaggtggtYggaatatggctctt[T/C]ggctctgctgcatgggtgtttactatggtcatacttgggggtttaaccagactcacYaga	polymorphic	Yes	Tr_CO513173
355	S_10834735	step3_c4028	Tr	Mt3.5Chr3	32982903	gaaccaccaactgaatattctcagccaagagtaagcccttatcgtctcgcagctcacct[T/C]acatcagcatttgctatttactgcggtctcttttggactgcactttctgttgttatgcct	polymorphic		Tr_CO513173
356	S_10835204	step3_c4029	Tr	NA	NA	agatcacgcaaaatatgatgatgaagaggatgtatctgccagaatctcWagttgctcttc[A/G]gtgaataactctttctgaacattccatgtgtcagcatgggtccgccggaattctgcaaca	polymorphic		Tr_CO513973
357	S_10836447	step3_c4029	Tr	NA	NA	ttcccaaacaatcatccattttagtaattcaaatgctgccttggctaatgttgacaaatc[T/C]ttatttgatgtgtcctgcaaggaaatcacaggataaagaagccccacaatcacatcgcgt	poor quality		Tr_CO513973
358	S_10839848	step3_c4029	Tr	NA	NA	cttggttgaagcagaagtatcaaaagtcccacctcctccaaatccagtgcctggtgttcc[T/G]ttcaaagaggaKgtcacagacactaatattggctcaacaagttgactaactgcttcttcc	polymorphic		Tr_CO513973
359	S_10842182	step3_c403		Mt3.5.1Chr8	26368392	ctgYtctggagttaYagctttctttacagagagtgcatgaatctctttcatttcctcctc[T/C]aaggcagcattcaccattcgatgcctttccaatagcctttttccttcaaattgttctgaa	polymorphic		NA
360	S_10843637	step3_c4032		Mt3.5Chr3	39005125	acaataatcaaYggtgacaggatcgtctttgttggaccaaaccgcggaaacagaagcgtg[A/G]caaccttgagtaaccacactgcctaatggccaagtatcgatcagatcacgccggagcacc	polymorphic		NA
361	S_10849573	step3_c4039	DrF	Mt3.5.1Chr5	16335826	gagtcaWaatcttttgactcttccttgcttaccaaaagttgaagatgtttgctatgatga[T/C]ccacatgaaaattcttgtaattttgggttccctgttgaagatcaaaccttttgtttctgg	polymorphic		DrF_Mtr.40649.1.S1_at
362	S_1084979	step3_c10557	Tr	Mt3.5.1Chr5	18910170	tcatcttcaaccaacaagtccaacaactWMSaaaaaggaagtatctgttgtttgggacgc[A/G]tacgaggcaataaaggattcacatggtatctgcattctgaccgagtgggacgagttcaag	polymorphic	Yes	Tr_TCMS40876
363	S_1085391	step3_c10557	Tr	Mt3.5.1Chr5	18910170	tatctttgatggaaggaatgtYgtSgatgttaaaaaRctgagggaaatcggttttatcgt[A/T]tattccattggaaaaccactagatgcttggctcaaggacatgcctgcagtggcttaaagg	polymorphic		Tr_TCMS40876
364	S_1086823	step3_c10559		Mt3.5.1Chr4	28851679	caaagcaggagagttgctgag[T/C]tcttcattaacttcaatcacttttcctgaaacaggagagttgatgtcactagttgccttc	NA		NA
365	S_108706	step3_c10064		Mt3.5.1Chr1	22440066	gggtggagtaagaggttcattRacagcatttggtgctaaccaatttgatgaaaaggatcc[A/C]aatgaagcaaaagcacttgcaacttttttcaattggcttttacttagttcaactttRgga	polymorphic		NA
366	S_10871969	step3_c4054	DrF	Mt3.5.1Chr1	1745743	ggatattctaactggacactacaatattgtggtagcataaaatatttatgaccataagct[A/T]gtcaaagagctcacagcatcactattaactccattgttgaaatcatgactgcaagatata	polymorphic		DrF_Mtr.43742.1.S1_at
367	S_10872546	step3_c4054	DrF	Mt3.5.1Chr1	1745743	cggattttagcactcggttgttagtgttagcatcgcgaaattgttggctggcatctgtaa[A/G]ctgcttaaataggcttgcattttccagcctcagctgttcaacctgaacctcRaggtctgc	polymorphic		DrF_Mtr.43742.1.S1_at
368	S_10872671	step3_c4054	DrF	Mt3.5.1Chr1	1745743	atctgtaaRctgcttaaataggcttgcattttccagcctcagctgttcaacctgaacctc[A/G]aggtctgccaaatgtgcttgttttcttcttctggaccttctggcagactcgcgattagaa	poor quality		DrF_Mtr.43742.1.S1_at
369	S_1087271	step3_c10559		Mt3.5.1Chr4	28851679	tttcactgccgttcccacttctggcaattcaacatacacaacatcacccaaatgatcttg[A/G]gcRtgatcagttatgccaatggttgcagattttccRtcaactttcacccattcatgagaa	polymorphic		NA
370	S_10875033	step3_c4056	Tr	Mt3.5.1Chr6	584660	gagagYgYRgaaggaaacaaagatgacaattgtgatgggaagatcgagactattgaggat[T/C]caatagtggaggctagtgagagcatggatgttRaagttgacgatttgattgatgaaaggt	polymorphic		Tr_CO513762
371	S_10875208	step3_c4056	Tr	Mt3.5.1Chr6	584660	tgagagcatggatgttRaagttgacgatttgattgatgaaaggtgYgacttttctgttgg[T/C]gattttgtttggggaaagattaagagtcatccgtggtggccaggtcgggtttatgatccg	polymorphic		Tr_CO513762
372	S_10875331	step3_c4056	Tr	Mt3.5.1Chr6	584660	ttggggaaagattaagagtcatccgtggtggccaggtcgggtttatgatccgtctgatgc[A/G]tcggaacttgctttRaagctgaaacaaaagaatagactcYtggtagcttaYtttgatgga	polymorphic		Tr_CO513762
373	S_10876019	step3_c4056	Tr	Mt3.5.1Chr6	584660	aaggaggatataagttaccttgttatgaggatcccaaacgggttctcggacttgaagata[A/T]agatgatgtcaacaatgcagttgaagcaccRtYccaagggccgtttgaagaggactactM	polymorphic		Tr_CO513762
374	S_108781	step3_c10064		Mt3.5.1Chr1	22440066	tccMaatgaagcaaaagcacttgcaacttttttcaattggcttttacttagttcaacttt[A/G]ggatcagttattggtgttactggtattgtttgggttagtacaSaaaaagcttggcattgg	polymorphic	Yes	NA
375	S_10888173	step3_c4063		Mt3.5.1Chr7	30816105	catgattaaggagacgtggatggatgaagatccaagggaagctatcctaaaatatgctga[T/C]gttgcagcaaaggaaccaaagttcatagctccagcatatgctgaaactcaaccYgagcct	polymorphic		NA
376	S_10888274	step3_c4063		Mt3.5.1Chr7	30816105	tgctgaYgttgcagcaaaggaaccaaagttcatagctccagcatatgctgaaactcaacc[T/C]gagcctttgtttgcgaagtcagattctgaggatgaagaKaaatgagtgtgtcatgaagtt	polymorphic		NA
377	S_1089143	step3_c1056	Tr	NA	NA	taYtttcttccccaattctacctaacaagtaacacttacagccctgagcagtatgcagaa[T/G]ctctaatKgaagagYtRtcWttgaatttacaggctttacatgaWMttggagcaagaaaat	monomorphic		Tr_EX524749
378	S_10891511	step3_c4064	TF	Mt3.5.1Chr4	175972	caacctgcgccattgtccgtaccctcgttgtcatcatactaaggaattgtttcatcattt[T/C]atacactgcaaggatccatgttgccctgtttgtgtttttgtaaaaaaatgccggcgRgca	polymorphic	Yes	TF_IMGA|Medtr4g005050.1
379	S_10895662	step3_c4064	TF	Mt3.5.1Chr4	175972	gagctgcRgaagttgctaacaatgctggatgagcaatttgtacatgtaaatacggggcgc[A/T]tcaaagaaatgtYctacacatctagacacctatgctccaacggcatYggttgtttttgtg	polymorphic		TF_IMGA|Medtr4g005050.1
380	S_10895724	step3_c4064	TF	Mt3.5.1Chr4	175972	aaatacggggcgcWtcaaagaaatgtYctacacatctagacacctatgctccaacggcat[T/C]ggttgtttttgtgaatggaatacatagggtatacatagcctcctagccttgcagattcgc	NA		TF_IMGA|Medtr4g005050.1
381	S_10897784	step3_c4065		Mt3.5.1Chr7	34061926	ctcagatgtacatccaggaattgacctgacagttactgttcttaccactgggttttggcc[A/T]agctacaagtcttttgatcttaacctcccttcggagatg	NA		NA
382	S_10898348	step3_c4065		Mt3.5.1Chr7	34061926	cctgacatcaaagcaataaa[A/G]aagcggattgaagatctcatcactagggactacctggagagggacaaagaaaatccaaac	polymorphic		NA
383	S_10898516	step3_c4065		Mt3.5.1Chr7	34061926	ctacctggagagggacaaagaaaatccaaacaccttcaggtatctggcataggtaaaggt[A/G]ctattgtacagtgYggtaagagttgaggaagtacatttgattcttatggaagtacatttg	polymorphic	Yes	NA
384	S_10899431	step3_c4067		Mt3.5.1Chr2	15849560	ggtgYYgccttctcaaagtgaatggNNgcctaSgaacctgRattttgcattgagcaggga[A/G]aactataatgattacttgaacatatgataatagtaccagaagcattatgtaaactgttga	polymorphic		NA
385	S_10901843	step3_c4068	LG	Mt3.5.1Chr7	32147813	acttataatcactcaggttttagtagctttgcagcttccgtcgtctgtgattcctctttt[A/T]cgagttgccatgtctagatcagtaatgggtgcacacaagatctcccagtctatggagMtt	polymorphic		LG_IMGA|Medtr3g142970.1
386	S_10904769	step3_c4068	LG	Mt3.5.1Chr7	32147813	agttgcataatggttcaggtgtaggccacccccctgggtttgaaaatgtagctgtctcta[A/G]aaatcgccaactacaaactgagaggtccaattatgattctagctcccctggagctgcagc	polymorphic		LG_IMGA|Medtr3g142970.1
387	S_10905543	step3_c4068	LG	Mt3.5.1Chr7	32147813	tgataaaattcataatgttgcaatggaaggtgcaggaagcaggcctaatgcaattgttca[A/G]gaaactacatttgaggatatagaggggaaacttcttcagtctgttagacttaccattatg	polymorphic		LG_IMGA|Medtr3g142970.1
388	S_10910269	step3_c4070	LG	Mt3.5Chr3	428663	Mcacattgacactgagccatcaccagaaatgacctctatcaaatgttgaatttgtgtggc[A/G]aYataYaagaatgcaaacactgcaaaccaagggtctgtgac	polymorphic		LG_TC187733
389	S_10910772	step3_c4070	LG	Mt3.5Chr3	428663	tggtgcacaccctaagaaacatggtgtttttgggtaaaggtaagctgatYYccatcctct[A/G]cagtgcaaaagatagccagtgatagtactctctagtaagatgccatatgagaatcctat	polymorphic	Yes	LG_TC187733
390	S_10911721	step3_c4070	LG	Mt3.5Chr3	428663	tgtattgagDgcacctcctttgaatttgtgaggaagtgatggccttctttcacgagacac[A/G]taaacaacacgtggaatttctggttcYtcatttataat	polymorphic	Yes	LG_TC187733
391	S_10914044	step3_c4073	LG	Mt3.5.1Chr2	8975400	tgagatgcagatgaatccttRatcaagcctttatctataacgccaacaagaaaatgRcaa[T/C]caccaactgaagggtctaggaaagtaaccataccaagcccgtcaaactcgcagctttgcg	polymorphic		LG_AT4G17180.1
392	S_10914172	step3_c4073	LG	Mt3.5.1Chr2	8975400	aaccataccaagcccgtcaaactcgcagctttgcgaatcttgcattcttagctgatagta[A/G]ctgttaaaagcatatgatatgttacccttctcaccaatttcattacaYgaacctccgtaR	polymorphic		LG_AT4G17180.1
393	S_10914985	step3_c4073	LG	Mt3.5.1Chr2	8975400	tgcRtagtctccgggRaaatctccattgtcataaaggctaagaaacgggtagatattaac[A/G]acaaatggggagccatttgagttgaggaactgaacaagttgagttatgatttgggtMaRt	polymorphic		LG_AT4G17180.1
394	S_10919658	step3_c4079		Mt3.5.1Chr5	9542958	agctttagaccctaccctttcttcacttcaattcccattctttatcagaacttgtcacag[T/C]gatctttatcaaatggctgcaatagcagaccttgtYgactactatggatggaaagaagtc	poor quality		NA
395	S_10920715	step3_c4079		Mt3.5.1Chr5	9542958	aaacacagctcagaagcctcgcggttgggtttttccgaacaatggaaggctattaagaat[T/C]ggagtaccaataggcgttagttaccgccaatttgtctcgcaagtaccaggcacagataca	polymorphic	Yes	NA
396	S_10920950	step3_c4079		Mt3.5.1Chr5	9542958	tatgcWgtcccttataagtttattccatatggggatggtaagaacaatcctagtaacacc[A/G]agcttgtccgtctgataacaactgg	polymorphic	Yes	NA
397	S_10922561	step3_c408	Tr	Mt3.5.1Chr1	6518975	RgcaggtgtggtcttagKgactgcatcagccacctgaggggaagcagactcaacaccagc[A/G]ttaaaagcagaagtgttattgtcctttgccttgctatccccttgttcagtttgagcatgt	poor quality		Tr_EX521880
398	S_10934538	step3_c4089	LG	Mt3.5.1Chr1	28288601	gatatggtggggaatgcgaggaatcattaatgatttcagaaaaagaacgttgaagcttgc[A/T]cctattgcatacttcagcatgtatcgtggatcaatatctcatttaccaactgcctatatg	polymorphic		LG_IMGA|Medtr1g125050.1
399	S_10934897	step3_c4089	LG	Mt3.5.1Chr1	28288601	tgtccaacaacaatagtcccattctttggagatcaattcttttggggagataga[A/G]tacatcaRaaagagttgggacctgctccaattccaatatccgagctcaatgttgagaatt	polymorphic		LG_IMGA|Medtr1g125050.1
400	S_10938446	step3_c4090		Mt3.5.1Chr5	27531963	YgcRtccgtagcaagYggaatccaattcggttgggctttacaRctctcYctYttaacccc[T/C]tacgttcaacaactcggtatccctcataaatgggcgagcatcatctggctYtgtggWccS	polymorphic		NA
401	S_10939485	step3_c4090		Mt3.5.1Chr5	27531963	tatgctctttgatactgattggatgggtcgggaaatttatggtggtgatccagaaggagg[T/C]cttatttatgatactggggttagaatgggagcacttggtttattgcttaattcagttgtt	polymorphic		NA
402	S_10940459	step3_c4090		Mt3.5.1Chr5	27531963	attgtggtgtccctgggaagtggaccRtgggatca[A/G]ttatttggtggaggaaactctccagcctttgccgtggcagctgttgcagcccttttgagY	polymorphic		NA
403	S_10943334	step3_c4093		Mt3.5.1Chr5	18309355	tgcatattatgcacatttagctgcatatagaggtagactctaccttgagagatcagagtc[T/C]ttaggttKgttcRgaagtgcttctacattatcaagagcKgYtacgccgaagacaccacct	poor quality		NA
404	S_10948170	step3_c4099		contig_74273	1115	RtctttggcYgagtacacagctgttgaggagaaattgttggcRctaaaacctWcaaRYtt[A/G]gactttgctcaagctgcttctcttcctcttgctattgagactgcttatgaaggtttggag	polymorphic	Yes	NA
405	S_10948734	step3_c4099		contig_74273	1115	tgYcattgggcaatgtgacagagcagtgaaggcaataaaRgaaRgtggcagtgtWgtagc[A/T]ctaacaggagctgttacaccacctggattcagatttgtagtgacttccaatggagctgtt	polymorphic		NA
406	S_1095048	step3_c10565		Mt3.5.1Chr1	8030766	gacaagggcgggagattatgtagttttgtattctcaaagagctgttagttacggtcagac[T/C]agaatatacgacattttgaagtttgtYtcagcacaatcaacaccagcacctcagtccgct	polymorphic		NA
407	S_10950533	step3_c410	AL	Mt3.5.1Chr2	11966309	attctttKgatgttgtttgatttgcaaagatctattgcttcacgttgtgatggtagattg[T/G]ttccttccatgccataacaaacacctatttgagcac	poor quality		AL031_TC94670Ex
408	S_1095398	step3_c10565		Mt3.5.1Chr1	8030766	acctgcacctgccaagggccaaccagccgctgctacagaaccacaagttgaagaaccccc[A/G]tctcctgcctctagcacaacttcaagtcagttccaaaaggaagtaaaagaggagttattg	polymorphic	Yes	NA
409	S_10955142	step3_c4103	Tr	Mt3.5.1Chr5	34122013	tgaggagaacattccaactgatccatcaccactgcctagtctcatattctctagtgcagc[T/G]gcttcagctctattcctgaatatttgatagaaataatagtaaacacc	polymorphic		Tr_CO514149
410	S_10964019	step3_c411		contig_70003	52	tgacaaacgaagctttacataacgcttcccagcttcccaccaaactctcttgtactggag[A/G]tttacRaactgcaRtttctttgtcttatggtttgaaaaggatactttgttggccctgttt	polymorphic	Yes	NA
411	S_10964046	step3_c411		contig_70003	52	ttacataacgcttcccagcttcccaccaaactctcttgtactggagRtttacRaactgca[A/G]tttctttgtcttatggtttgaaaaggatactttgttggccctgtttgatttctttccggt	polymorphic		NA
412	S_1096452	step3_c10566	Tr	Mt3.5.1Chr5	28042295	aggacaggactatSacaattcacaacaatcRNggagaMaagccaataagaaatcacaagg[T/G]cagaacaaattcaacaatacatcagttagaccacacatgaaccagaccatgcctgttgcc	polymorphic		Tr_CO511941
413	S_10965777	step3_c4111		Mt3.5.1Chr5	6307416	taYRttagagctYgtggctgaagttgcggtattggaggaagaggt[A/G]gttcgattagaagagaaggttgtgaatttcagacaaggtttatatcaggaagctgtctac	polymorphic		NA
414	S_10966799	step3_c4113		Mt3.5.1Chr7	35007980	ttaactacattgttcttataatattgcagacatctaagaatctaaMagcaaagtgcaaaa[T/G]acacacaacatacatcattgttatcaattctacaggggaaaagagaacagaggaccaaat	polymorphic		NA
415	S_10966975	step3_c4113		Mt3.5.1Chr7	35007980	cagaggaccaaattgcaaatgctaatctttcgttcaaacatacaacgcgtcagttagtcc[T/C]ccagccatcctctcagcctgctccccacgctcac	polymorphic		NA
416	S_1096745	step3_c10566	Tr	Mt3.5.1Chr5	28042295	agagcagtaatgtcttccaaggcttctctaactgtgctccttattctggagtcctgcttt[T/C]gcttccttgaattacagccaccagttgaacagtcgtcaccgcagttgcattcctttgcaa	polymorphic		Tr_CO511941
417	S_10970838	step3_c4114	Tr	Mt3.5.1Chr4	44676688	ctttttaggtgaactcaaaacatctgcgtatttagcaagcgctgttcttaaagtacaggg[T/C]gggaaaggaggaggcaaggagcttccactaagaggcttcccatcttcgtYatcagtatgg	polymorphic		Tr_CO513609
418	S_10971220	step3_c4114	Tr	Mt3.5.1Chr4	44676688	ataggtgtccggtgacaaacctagtatcctttctgcctcttccacaatgtcggataaatt[A/C]tcgcagtaaacaccaacatggtcccctgtttcatatacaactccRgtgcctgaaatgtca	polymorphic	Yes	Tr_CO513609
419	S_10972481	step3_c4114	Tr	Mt3.5.1Chr4	44676688	agggacaagacggttcccaccKttctcaagaagcttatcatctactatttttgccacctt[A/G]ttaaaatgctcatactgtctgttcccaagtccaaacacaccatactgaagattcttaaac	polymorphic		Tr_CO513609
420	S_10976740	step3_c4117	DrF	Mt3.5Chr3	35983694	ataggtgttgagttgtcgaacgaagctagagaagttgttgtgtttgaagtagttaggKag[C/G]aggtctctagcaaattctggaggacgccaaacaacgaaggtggagtcatcttcaccccaa	polymorphic		DrF_Mtr.17043.1.S1_at
421	S_10980455	step3_c4121		Mt3.5Chr3	29045894	gagtaaaatcagtggagataaacaggaaacaacaaaaagtDacagtRacggggtatgt[A/G]gaggcaaataaggtgctaaagaaagcaaagtcaacaggaaagaaggcagagatWtggcct	polymorphic	Yes	NA
422	S_10980507	step3_c4121		Mt3.5Chr3	29045894	gtatgtRgaggcaaataaggtgctaaagaaagcaaagtcaacaggaaagaaggcagagat[A/T]tggccttatgtgccatacaacatggtggctcatccatacgcYgctccttcYtatgacaag	polymorphic		NA
423	S_1098304	step3_c10566	Tr	Mt3.5.1Chr5	28042295	cacaccagattgtgcaagggcaaaaacaatgtcttgagccgctacaatttcaataatctt[A/G]gacctttttctcaaaaatggcaatacgatggaagaaggaccttttggatcatatgtatca	polymorphic		Tr_CO511941
424	S_10984096	step3_c4124	Tr	NA	NA	aacgaatgtctacataaagctgtgccatcttcRcctgtcagtcctcctagtagctYgcct[T/G]gtcaaatgttagtaaacaagacaagtgctactttagatccttttcatgtcRcYaaaacat	polymorphic		Tr_CO516433
425	S_10984231	step3_c4124	Tr	NA	NA	ctYgcctKgtcaaatgttagtaaacaagacaagtgctactttagatccttttcatgtcRc[T/C]aaaacatcttcaaatggctcccaacagactgataaagatccatctccccccttcacctct	polymorphic		Tr_CO516433
426	S_10984840	step3_c4124	Tr	NA	NA	tctgacccattctagctcgtcRtgttcaggagtaaaYccgtcctttagctattctcaacc[A/G]tctaccttggtgtcatcgccaatctttctatcccatagctctgatagaatggaaactaat	polymorphic		Tr_CO516433
427	S_1099703	step3_c10567		Mt3.5.1Chr4	35022751	ttgggtcagccaccagtaacaccatgctgctccctcctaaatggccttgttgatcttgag[T/G]ctgctgtgtgtctttgcactgcccttaaagctaacattttggggatcaatctcaaccttc	polymorphic		NA
428	S_10998306	step3_c4126	Tr	NA	NA	ggcggaaatatttatcggttctcggagcatcctttccatctgttgtgccctagtccttat[A/G]gacatgtcRaagactttttggctgaattccagBacWatRccaccaagtatgcttggatca	polymorphic		Tr_CO515821
429	S_11001774	step3_c4129		NA	NA	tggYcctttaaaatcacaacattggtggaaattWgttgcactaaatccatcaatWgttgc[T/C]ctgtagcagcatttcagttccttacctttcaaaaatgttttgttaactagagaagttgag	poor quality		NA
430	S_11001902	step3_c4129		NA	NA	gcagcatttcagttccttacctttcaaaaatgttttgttaactagagaagttgagaaagt[A/G]agatcaatatcatgRtatttaatctgaggtttgtcatcaactctctttctgcctatgttc	polymorphic		NA
431	S_11002738	step3_c413	Tr	Mt3.5.1Chr5	16690755	gttctgtccMacRgcaccacagcagcaatacagtaaaatatcccatgctgcttctggatg[T/C]tgtttgcaaaagttaactgcctcatatccactaccacttggccatgcaaacatgtaaaYc	polymorphic	Yes	Tr_EX522262
432	S_11002805	step3_c413	Tr	Mt3.5.1Chr5	16690755	gYtgtttgcaaaagttaactgcctcatatccactaccacttggccatgcaaacatgtaaa[T/C]caYattgtatatggttccccataaattcatgccYaacataataccccaagcacttgtttt	NA		Tr_EX522262
433	S_11003537	step3_c413	Tr	Mt3.5.1Chr5	16690755	ctgagcagggtaactaatatacttcaaagcttcaattcccatagcaggacc[A/G]atagtattRgtaattccagcactccaataagaccaccaWggagcaccaccagtatttcca	polymorphic		Tr_EX522262
434	S_11008791	step3_c4133		Mt3.5.1Chr2	15851198	ggctctgttggcaggggcggttgctgggcagtcgatgcttctgacagggttagaggcaca[A/G]cacacaagtttggccatttacattctcatgcgtgctgctgtcttggcYtctcgYtgtggg	polymorphic		NA
435	S_11009555	step3_c4135		NA	NA	aagagtggtatatccatttgcattRgtgaagccaggaggagaagaaggtgatgtgacatt[A/G]aatgacataaatgaaaggatcttaatgcctccaacaaggccagtaaggcatccagttggY	polymorphic		NA
436	S_11010484	step3_c4136	Tr	NA	NA	agcacgtaaatcagcggcatcagtatccttaatattctcaggcttatagtaaccagtgac[A/G]ggRtctggaacccatgaaaccttaNNNgtcgaagMaccatcttcccctgattttgtgggt	polymorphic	Yes	Tr_TCMS41107
437	S_11011975	step3_c4137		Mt3.5.1Chr8	5113716	aaaattatcWgacagaatatatgattatgacacatacaatgatcttggaaacccagataa[A/G]ggaattgatcttgctagaccaactcttggaggatctgaMatgtatccataccctagacgg	polymorphic		NA
438	S_11013519	step3_c4137		Mt3.5.1Chr8	5113716	attggatccacacatgaggtacactttggagatcaatgctttagctcgacagagcttgat[T/C]aatgcagatggtgtcattgagtcttgcttcactcctggYcgHtatgcMatggagattagt	polymorphic		NA
439	S_11015915	step3_c4138	Tr	Mt3.5Chr3	16114156	aatggaattggYtatgcagaccaYccatgtcttagtaatcaaaatgc[T/C]gttatgcatggatctgatatcaagaatccatcacaaacccgtcgttccatttctagRaca	polymorphic		Tr_CO512428
440	S_11016050	step3_c4138	Tr	Mt3.5Chr3	16114156	tgcYgttatgcatggatctgatatcaagaatccatcacaaacccgtcgttccatttctag[A/G]acaaaggatggacatttttgtgag	polymorphic		Tr_CO512428
441	S_11017249	step3_c4138	Tr	Mt3.5Chr3	16114156	WRagagcaatgtctcggggatgagtgtgatagaatgggaaggaaatgcaggtgaagagac[T/C]ccattaactgaaataagtgaagtYtgttcRgtaccaacgaagcaatcgaagMgRatatca	polymorphic	Yes	Tr_CO512428
442	S_11018734	step3_c414	Tr	Mt3.5.1Chr5	31220080	aKRaagactattggtcagttttggctctttttatcatttcattagaggtgaatggagaga[C/G]actaccactcagttgaggRctctcttctctaaaacttgaattcagcattgcaagttctct	polymorphic		Tr_CO516241
443	S_11019085	step3_c414	Tr	Mt3.5.1Chr5	31220080	tgcttgtctcaaccttaaatcaacaacattgacaggtagctcagcctcaatcaaaatgtg[A/C]agYggttcattcaagtgctcaaatcctggccttccYctcaRcaactcttccttatcRaag	polymorphic		Tr_CO516241
444	S_11019520	step3_c414	Tr	Mt3.5.1Chr5	31220080	NNNNNNNNNNNNNNNNNNNNatcaRcatcaaaattRcttctcatgtttatatttggtgaa[T/C]tagcccttgctgttcctggtgaggaaatctgattgttgtacaaaccagacatcaaWtcaa	polymorphic		Tr_CO516241
445	S_11022244	step3_c4142		Mt3.5.1Chr2	13236393	tgaRgctaatcaatatctaaaggatgcctgcttgaagtacgaaatcaaatgtccccctcc[T/C]gaaacaactgcgcgtttRttRgaWaagcttgtggggcactttttrraggaaamatKtgtc	polymorphic		NA
446	S_11026238	step3_c4145		Mt3.5Chr3	38722320	ttgcatacgatcgctRgcacaaggggttaaaactgcaagtatYattgatggtagggttcc[A/T]cactcattgttacttgagattttaactgatgaaggtgctggaaccatgatcactggctaa	polymorphic		NA
447	S_11040928	step3_c4158		NA	NA	ggcaNNNNNNNNNNNNNNNNNNNNNNNNNNcMcttgacttcaagatcaaagacatgcccc[A/G]caattatgaacttcaaatggtatccaccctatcaatgacatccaaggccttcattcggtc	polymorphic		NA
448	S_11041534	step3_c4158		NA	NA	agctgattttacatttggcggcagcccttgatataaagcatccctagtattaggaggcac[A/G]gaacctgatcgagacaccagagtatcaatttgagtgataatgtttgcRtaatgcaaagca	polymorphic		NA
449	S_11046288	step3_c416		Mt3.5.1Chr8	4014335	gaaggaaagRcctccgtgtattccYcYRgcagttttggaagctaaagctaagcaagcagc[T/C]gctgaggagaagagaaaaactgagaaggatctggaggaagaaaatggaggYgctggtgta	NA		NA
450	S_11046390	step3_c416		Mt3.5.1Chr8	4014335	gcaagcagcYgctgaggagaagagaaaaactgagaaggatctggaggaagaaaatggagg[T/C]gctggtgtatactccatgaatttgagaaagcattatattctggctRatgatgaWtggaaa	polymorphic		NA
451	S_11049902	step3_c4162		Mt3.5.1Chr7	20463674	aagaccagtgaacaagtctcttctctttgttggcaaaataaccatctccattaaagcttg[T/C]tttgccttttccaggcc	polymorphic		NA
452	S_11051269	step3_c4164	Tr	Mt3.5.1Chr7	22602369	attggaagccttgaaactccagttacatcaagcccacttgttgcatggtacctctccaac[T/C]taccaggctacagaactgcagtgaacccactWctWaggggaattgaagtcggcttagccc	polymorphic		Tr_EX522327
453	S_11051773	step3_c4164	Tr	Mt3.5.1Chr7	22602369	gaacaccgaataYgcYggatcagcaggctctcttgcagctgctgggcttRttgttatcct[A/C]agcatttgccttacaatctatggagtttcatcattcaatgaaggtgatgcatcaactgct	polymorphic		Tr_EX522327
454	S_11051981	step3_c4164	Tr	Mt3.5.1Chr7	22602369	ccttacaatctatggagtttcatcattcaatgaaggtgatgcatcaactgctccatcttt[A/G]accttaacDggccgtaagaagcagcccgatcMgctycaaacagctgatggttggtccaar	polymorphic		Tr_EX522327
455	S_11053483	step3_c4166	Tr	NA	NA	tgatatgaggattttgcttaatggatctaagtttgttggaaaggaaagtgttcctgaggt[T/G]gtgaaaattgttaaagttcatggggttatgagggagaaagYgaaatcSgtgcaYtcSagg	polymorphic		Tr_CO512163
456	S_11055903	step3_c4166	Tr	NA	NA	agttccagcagttggtgtaagtctgggaatcgagagagtatttgccataatggagcaaca[A/G]cagaaggatcagaaccagatggctcgaccaaccaagacagaagtcYtagtgagcatatta	NA		Tr_CO512163
457	S_11056027	step3_c4166	Tr	NA	NA	ataatggagcaacaRcagaaggatcagaaccagatggctcgaccaaccaagacagaagtc[T/C]tagtgagcatattagggaatgatgtaacactagctggagagctagctggtgaactgtggg	polymorphic		Tr_CO512163
458	S_11059705	step3_c417	Tr	NA	NA	cttYagRcaRtgctgcttcaRatggtctgtagcttcagccgatccatgcaccaaaaccag[T/C]tttaggggagcaacatgggagagaatgttcttaattgatcttccatctgaacgRccttca	polymorphic		Tr_EX521920
459	S_11060465	step3_c417	Tr	NA	NA	cttSgaMacagtgactttgacagcttttggaggtggatcagcttgaagcatacgagctag[T/C]gtgccaaactggcctctttcagtaaaaagcacaagatttttgacatcgttcccccaYtca	poor quality		Tr_EX521920
460	S_11061107	step3_c417	Tr	NA	NA	agccggScgaacaaaagaacctagaacagttccgttcaaatgcctttctttcctatgatt[A/G]aaatcaacagcatatatgacatcctcaccatcctttgtaattttccataYBgtacctccc	polymorphic		Tr_EX521920
461	S_11063207	step3_c4172	Tr	Mt3.5.1Chr5	1102674	gtatgaatctgcttttttNcgaagatgtggtgaacagacgggatattgtRtc[A/G]tggggagcagttgatcttagtcgaccgaatggccaaagtgatgaacttattggatttgta	polymorphic	Yes	Tr_CO515877
462	S_11063954	step3_c4172	Tr	Mt3.5.1Chr5	1102674	aaacatggcagtcgagtctactggttgtgagtttgtgtaatttttttcctgttagttttc[T/C]tYttcctgtactattcaatcacacttataattctcactagaaaggtgccaaRWttatWct	polymorphic		Tr_CO515877
463	S_11071445	step3_c418		Mt3.5.1Chr8	13540351	ttcatctttcatttcctctaaggattttctaagtctccgtgcttcaccactctcttctag[A/G]ctaccatcagatctcatttgagtcacttgcacatcagacatYaactcYgataaagtgatR	polymorphic		NA
464	S_11072847	step3_c418		Mt3.5.1Chr8	13540351	gcgctcRtgcacctcagtgagaaggcaatcatacaactgcattatgcatctgaatacacc[A/G]tccttcaactgcatcggtggKatatcttcac	polymorphic		NA
465	S_11075892	step3_c4180		Mt3.5.1Chr8	3629420	ggaggtatagcggcatttgctaaaatagcaggtgcaatgaaggctgcaggtggcgtaaag[A/T]tgggtgcggctgcagctgccatgacagcagcWgcaactgcagctgtgactggttcaaaac	NA		NA
466	S_11080751	step3_c4185		Mt3.5.1Chr2	32416747	Sacaaacataaagcaaatacaatgagcattctcttcttcattcagcaccttccaagccac[A/T]actctttcatatgaaataggtctccccatgcttgagagacaaagaccRccttgaaggcac	polymorphic	Yes	NA
467	S_11081968	step3_c4185		Mt3.5.1Chr2	32416747	agatgctacatggtcttgcatatgactttcaaaagcaaattcaaatgctattgtcatcac[T/G]gatctcatacagccagaacttccagaatcattagaagctttgtKtccggcgggaccaata	polymorphic		NA
468	S_110823	step3_c10064		Mt3.5.1Chr1	22440066	ggttgatatttctattttatgYtacatgcgtgcttgtataattgattggtactattgttg[A/G]ttctggcacggtctctatgtctctgtgtgtgcagagtcaaaggttttctcttctttcatt	polymorphic		NA
469	S_11084502	step3_c4185		Mt3.5.1Chr2	32416747	cccactgggcagcatctcagctctgacaaaatgctgcacaggaggcatgcttggaccatt[T/G]tKtgtgtttttaagagacctctcacatat	polymorphic		NA
470	S_11087987	step3_c419	Tr	TC146435	18	ggaYcctgatgctcctatYcccctggacactctgactttggtaccatcttcaagatactt[A/G]gttccaaccttgcaaggcttccctgtgactggatcaagaacttgcacattKgaggcatgK	poor quality		Tr_EX525624
471	S_11088126	step3_c419	Tr	TC146435	18	ggcatgKattggggcttcaacagtaaagatKccaccttcatggccttgYccttgcttgat[A/G]tgcttctttaccagatttttgccttcaacaatgacacgattctgagagcgaacaacacgt	poor quality		Tr_EX525624
472	S_11088289	step3_c419	Tr	TC146435	18	tttgccttcaacaatgacacgattctgagagcgaacaacacgtttaattactccagtttc[A/G]cccttRtctttKccccttattatcataacattgtcccctctRagaactttccaatgcctR	polymorphic		Tr_EX525624
473	S_1109233	step3_c10570		contig_61407	1952	cgaagctcgtagcaaatcctctaactcaaactcattccttctatcaaaaaacactaattt[A/G]cttctctctgtttcagttgttgttccatcactatctctatccRcacccccattattacta	polymorphic		NA
474	S_1109598	step3_c10570		contig_61407	1952	accacccctRtaaccttttttctcactYccactRctactttcactttttctcttcccaat[T/C]tcactatccatccccaccgttgaattagatcttcctcctcttccgcaacattgtgcYacc	polymorphic	Yes	NA
475	S_11105977	step3_c420	LG	Mt3.5.1Chr7	611271	tctgctgaacgcttggttgaacagcattcgggtttgaaattctgaaacaaaaggaaacca[A/G]gccagaaaggcaacaggagtgaacagaagcaaacccatgactatctcataaccacgagca	polymorphic		LG_AT5G13000.1
476	S_11106480	step3_c420	LG	Mt3.5.1Chr7	611271	agtgatatacaagaccatattggtagataaaaaatcgcagtgacaacaatatctccacta[A/T]gattccccggattcctgaataYtgtagatgatcttgttcttcNNNccaccaagattccca	polymorphic		LG_AT5G13000.1
477	S_1110801	step3_c10570		contig_61407	1952	tgttgtcggaaatgtcgagtctgacgagaagccgYaacgaggatatctcccgcggtatct[C/G]gccggaaaagtcgttgccggagagatagagaagttcaagatcagtgcagtttaagagagg	polymorphic		NA
478	S_11109519	step3_c420	LG	Mt3.5.1Chr7	611271	ctctgcaatcacgttatagattggagtcactactttccttaagaaagcctc[A/G]tcttcacctccatacgctggcttgatattctcaccggtcattggactgacattacccgca	polymorphic	Yes	LG_AT5G13000.1
479	S_11128223	step3_c4215	Dr	Mt3.5.1Chr4	40141402	ttcttctgaagctcctggcaaaaatggttacaacgattctctcatcgaagaagaagaagg[T/C]atcaacgaccataacgttgttctcaaatgtgctgaaatccaaaacgctatttccgaag	polymorphic		Dr_AVP1-At1g15690
480	S_11129208	step3_c4215	Dr	Mt3.5.1Chr4	40141402	ccttggaatgaaaatYgcaacttacgcRaatgcaMgaaccacccttgaggcaagaaaggg[T/C]gttggaaaggctttcattactgcattcagatcaggtgcagttatgggatttctccttgct	polymorphic	Yes	Dr_AVP1-At1g15690
481	S_11129405	step3_c4215	Dr	Mt3.5.1Chr4	40141402	aaaggctttcattactgcattcagatcaggtgcagttatgggatttctccttgctgctaa[T/C]ggtcttttggttctttacattaccatcaacttgttcaagatttactatggtgatgactgg	polymorphic	Yes	Dr_AVP1-At1g15690
482	S_11137795	step3_c4218		Mt3.5.1Chr2	860373	tcttgccagctggatgcgaagcacaaattggaccatgtggttctgttggtgtgagcgagt[T/C]agtaaacttgggtggttatggtgtggaacttgctttaaagaatatggaataYaaggccat	polymorphic	Yes	NA
483	S_11138659	step3_c4218		Mt3.5.1Chr2	860373	attgtacgagaatagttttcctgtgagatttggagttgtactgtattcttcaaagtacat[T/C]acgcagttagaggatcattYtaccaaagaggatggagataaatttgcggScgacatatct	polymorphic		NA
484	S_11140248	step3_c4218		Mt3.5.1Chr2	860373	attgctctgagaaggatcatgatcctccacgaggtcttcagctgattcttggaaccaaaa[T/C]ttcaccccatttagttgatacccttgtgatggcYaatcttggttattggcaaatgaaagt	NA		NA
485	S_11151830	step3_c4226	TF	Mt3.5Chr3	34143153	cctgtttgaaccataaacaagttgaagtc[A/G]accggattgggaacgacactcatgcatttactatcaatctgatgagtgaactctgctctt	NA		TF_IMGA|Medtr3g098600.1
486	S_11151963	step3_c4226	TF	Mt3.5Chr3	34143153	aatctgatgagtgaactctgctcttcctgcaccaacatcaaacccaaatattctcctgtc[T/C]gcacctgcagataacacaatctgcttctgctgcataccagcaacacccatgacagcagaa	polymorphic		TF_IMGA|Medtr3g098600.1
487	S_11152197	step3_c4226	TF	Mt3.5Chr3	34143153	caatggtcttggcttccatttRtcctcatcatcctgctcgcgccaaagtacaacagcatg[A/G]tcacttccaccagttacaaaacatgtgtcttcccagggcataaaaacaatRccattgata	NA		TF_IMGA|Medtr3g098600.1
488	S_111631	step3_c10065	Tr	Mt3.5.1Chr4	30811182	gagacgaaaagaagaagctgctgcacgagctggaattgttMttgaggaaaagaattggcc[A/G]ccatttttcccaattatccatcacgacattgctaatgaaattccggttcatcttcaaaaa	polymorphic		Tr_EX524608
489	S_11163847	step3_c4230	Tr	NA	NA	Wtgtttagaagcaaggaatatgttggcagaaagggaagaactatctccacagactgactt[A/G]agggatgatgaattcctgtttgatatagactgtgatgtaRctgggtcggatctcactctg	polymorphic		Tr_CO516665
490	S_11165774	step3_c4232	LG	contig_111077	285	gcgaatctcgtacggatcttgaggttcatcRtctgtataagaatccacaacatgaacata[T/C]ggggacaccacatctttattcaaattagacattcccttagggtagcggccaaaatccaca	polymorphic		LG_AT1G67410.1
491	S_11171517	step3_c4236	Tr	NA	NA	aatatcattgaaactattctgatcagcaaaaatatccaaaagagacagtgcctcagacac[A/G]ctcagttcaagacgaaacttaggaccgtcatagtgatgaagaattggYctaaaRgaatcc	poor quality		Tr_TCMS40752
492	S_11172008	step3_c4236	Tr	NA	NA	ttcRccggggcacttcttatcYtcccaRgctgttggatcaatattacttcctccaaaact[T/C]gcagcctcaaaaataccatggagttggtgggtggaatagttgtacagaaaaaggggtaac	poor quality		Tr_TCMS40752
493	S_11176277	step3_c4237	DrF	TC151836	81	gagaggaagggtgcaattgaagaagattgagaacaagatcaataggcaagtRactttttc[A/T]aagagaagatctggtttactcaagaaagctcatgagatctctgtgctttgtgatgctgaa	NA		DrF_Mtr.39313.1.S1_at
494	S_11182559	step3_c4242	Tr	NA	NA	atcattcagtgctgcaataccagggtcWcccttggcaaacaccatttcaactaaatcaat[T/G]gtaaccctaaagaaaggccattgattgtacatctcttgcagcatatggagattcttaaca	poor quality		Tr_EX523959
495	S_11183118	step3_c4242	Tr	NA	NA	agccaWctgatccatcaaggcRcgccattcYggttttggagaRcttgggggacgcattcc[A/G]tgttctagagtagcagcagtgaaacgttgcagtgtcctaaagcacaagtgttcctcaccg	polymorphic		Tr_EX523959
496	S_11183405	step3_c4242	Tr	NA	NA	gaacgactgttcaataacttcaccttgaactgtcacacgaagagatccgtgaattgtttc[T/C]ggtggttgagacaagatagcaagatgRgtaggtccacctcctcttccaacagttccaccR	polymorphic	Yes	Tr_EX523959
497	S_11187879	step3_c4243	Tr	NA	NA	tggtcaaaacgtcactgtccactgcaccggWtacggSaaaaacggtgacctttctcagaa[A/G]ttctggagtacaaaagatcctggccagaatccattcactttcaaaatcggcaaaggttct	poor quality		Tr_CO515310
498	S_11188179	step3_c4243	Tr	NA	NA	tcaaaatcggcaaaggttctgtcatcaaaggatgggatgaaggtgtcattggcatgcaaa[T/C]cggagaagttgctcgtcttcggtgctctcctgattatgcttatggcKctagtggctttcc	polymorphic		Tr_CO515310
499	S_11188319	step3_c4243	Tr	NA	NA	attggcatgcaaaYcggagaagttgctcgtcttcggtgctctcctgattatgcttatggc[T/G]ctagtggctttcctgcttggggaatacaacccaactctgttttggagtttgagatYgagg	polymorphic		Tr_CO515310
500	S_11190252	step3_c4246	Tr	Mt3.5.1Chr8	9920501	tcttcaggttcacctcccaaaagggcacccccgcctgttcctatttctgcagtgcctcct[A/C]ttKctgtttccactccacctcctgcttatcctacKtctccggttgcttcWaatatatcaa	polymorphic		Tr_CO515062
501	S_11191060	step3_c4246	Tr	Mt3.5.1Chr8	9920501	gggYgacttaactggtgaaatatgccattgggcagatggttaccaatttaatgtcagact[T/G]tatgaaaaattaYtaYtgagtgtatttgacatgctagacgagggaaagYWgacaga	polymorphic		Tr_CO515062
502	S_11193562	step3_c4247		Mt3.5.1Chr8	26162677	aRRRacacaaacacaagaaaaaaatgatgacttgttggatacaatggactacacacctgc[C/G]tcaaagaatccaccaatccataattaaagtctcctagttttattttttNctctttcctta	poor quality		NA
503	S_11195380	step3_c4249	Tr	contig_50698	2217	caaggtccactcattcaaaagcatcaaattaaaatgatccaaaatgtaggtattgcccaa[A/G]aacaYRagcaaaWcatcaSacRataacataatgttgctacacaaaactggaatctaaRat	poor quality		Tr_EX523081
504	S_11205856	step3_c4257		Mt3.5.1Chr5	25285809	aagaatcaaggaagaagaaggtgaaggatgcaatgtgtatggctttttggaagtaaacaa[A/G]gtggcagggaatttccattttgctccDggSaaaagYtttcagcaatctggYgtacatgtg	polymorphic	Yes	NA
505	S_11220220	step3_c427	DrF	Mt3.5.1Chr5	28228633	cagattgaaccgcgcaacaacWaatgggtattggaaggcRacaggaaaagatcgaaggat[T/C]aagtctggtgctaccttgattggaatgaagaagactcttgttttctacgcYggtcgKgct	NA		DrF_Mtr.2013.1.S1_s_at
506	S_11221067	step3_c427	DrF	Mt3.5.1Chr5	28228633	tgatgcaagcacaaggaagtgcaccaaggagaatacgattgggaggatttgttgcgcgtt[C/G]ccttgtttctgaggagacgacRgaagatgggagtYRtgcaKcagaatatgaRcaatcRag	polymorphic		DrF_Mtr.2013.1.S1_s_at
507	S_11221406	step3_c427	DrF	Mt3.5.1Chr5	28228633	ggaggatttgtcaagcattcccttgtttccgaggagactacaaaagatgagagtttgcag[A/G]WgacggaagcttcagaaaaccatgctgctKctgagagtgctgccgatYcagagaagacat	polymorphic		DrF_Mtr.2013.1.S1_s_at
508	S_11229501	step3_c4274		Mt3.5.1Chr2	24352298	tttRactgatggagtgatcctttgtgggaggaaaaactgggatggaagtggcggaaacaa[T/C]catgcagttgaacattacaaaaagacaggctacccactcgctgtaaagctcggaactatt	NA		NA
509	S_11231048	step3_c4274		Mt3.5.1Chr2	24352298	tgaagacattgtttcacagctggtttctatgggctttaaccagattcactgtcaaaaagc[T/G]gctataaatacatcaaatgctggagtagaagaggcaatgacttggttactagctcacWtg	monomorphic		NA
510	S_11252699	step3_c4289	AL	Mt3.5.1Chr4	13963595	tgagacagcagcagcaacctcttcaccgtctgtgaagacatagctgataacatcccttaa[A/T]gcaagcaccacaagtgctataattgcacatattatgaaWgaaatcactgttaccaccacY	polymorphic		AL244_gi|334186793|ref|NM_001203863.1|
511	S_11253707	step3_c429		Mt3.5.1Chr1	30898366	tWtcWgattttattttctctctccattccattctgttaaccatagcgccaaccaacacca[A/C]actcttcttcacccttcttctctctYgttcatggagtttcagagacgccaaggtcacNNN	NA		NA
512	S_11260476	step3_c4292		NA	NA	agatttcttYttaattgaacgacccaacatctcactttcgcttaatctaataaacttttg[A/G]aactctgtcaaaggaggtccgcYatattccatgtcatcacgactttcattattctcaatt	poor quality		NA
513	S_11261485	step3_c4292		NA	NA	catcaaaatccttcttgagctYtaatctgagaatggttaacttcttaacaagacaatcca[A/C]tggattgtcatcctggatttctgagaaaaatacacgttttggctcaatgagatttcctag	polymorphic		NA
514	S_11261671	step3_c4292		NA	NA	cagtcctYcRtcaactgcttcaaacatctcaacgattttacaaatgaaatggtaatcatc[T/C]RtctcaccctgcacatacgcatcatcataaagtttgtaYatcacgcccccatcaacctgt	poor quality		NA
515	S_11262323	step3_c4293		NA	NA	cacgtatatgacagcaccagtgatRgctgatgctaagggtgatgccaagaaagcagcagY[A/G]ttgcctacctcctctgcatgtagttctttctgtagtggtgcattggtaaatgaataatca	poor quality		NA
516	S_11262515	step3_c4293		NA	NA	ttctttctgtagtggtgcattggtaaatgaataatcaatcatcatRtcaatgaaaccaat[T/G]gctttcgcagcacggcttccaagtggacctgcagatatagtattaactctgattcttttc	NA		NA
517	S_11263169	step3_c4293		NA	NA	atccatcttgWaRcttgcgtgattcgtcaaattttccacgtcgtagRctagactcaaata[T/C]atttagagcaggtacccatgtgccaacaagaatttcagctcctgcctctgcaagagattt	poor quality		NA
518	S_11265444	step3_c4296	Tr	NA	NA	atcgaaaacctcattaatgggaccagttttcaatagaaaatcaggttttttaacaaaacc[A/G]catcctccattggctttaaacattccttgcatcaaccaaagagatctcccataaccctgc	poor quality		Tr_TCMS41128
519	S_11265964	step3_c4296	Tr	NA	NA	tgtacctttcggatacactcgcaatatattctgctgagtgaacctgacaatttcttttcc[A/G]tatgtttcagcagccttttcgagctgtgactcRcttaaacttagacgtctcactttatca	poor quality		Tr_TCMS41128
520	S_1126606	step3_c10579		NA	NA	tgattctccRttctttacttcggtgccttctggaagagttggttctggaactcattgttt[A/G]tactcctccaatgatgatttcaaacaggcagtaagcttcagagagatagaagatgttRca	polymorphic		NA
521	S_11266065	step3_c4296	Tr	NA	NA	ctgagtgaacctgacaatttcttttccRtatgtttcagcagccttttcgagctgtgactc[A/G]cttaaacttagacgtctcactttatcaggctccactttgagacattccactattccRcct	NA		Tr_TCMS41128
522	S_11269532	step3_c4297	Tr	Mt3.5.1Chr7	26021288	aaWtatggRMatcaatatcctcaaataagatgtcttcacttaactcgtccataYtRcttc[T/C]gttattcgacttgagcttctgagaattatcaatcgtgttgatagggtagacaggatgata	polymorphic		Tr_EX525906
523	S_11269716	step3_c4297	Tr	Mt3.5.1Chr7	26021288	aggatgataaagggaagccacaattaacaaatgtgtttcaccaactgaaactgaagtagc[T/C]ttctttacaccatgcatccgagttgcaacaagYggcttaYccttacctttcttcccgtcc	polymorphic	Yes	Tr_EX525906
524	S_1127024	step3_c10579		NA	NA	tcaagaattgagcacactggatgaagccaagttgaaggagaaaggaagagcttttcatga[T/C]atgttcttgaccaagctgtcattgctgcttaaagggacagttgtcgcgcctcctgataag	poor quality		NA
525	S_11271387	step3_c4297	Tr	Mt3.5.1Chr7	26021288	ctgaactgtgttcRtttccaaaaacctgaaacacattgccagatatgagRtctac[A/G]ggtatacgagatttagaatcctccaatgtaattgaggcaccatgctgaagaaggatgcWt	polymorphic	Yes	Tr_EX525906
526	S_11272438	step3_c4298		Mt3.5.1Chr1	22243189	tccaatacagatggacatttctgccgagaaaatgatatttggtgtggctgggattgatcc[A/T]gcaagaagagcagagctaattaa	polymorphic		NA
527	S_11273662	step3_c4299	DrF	AC140545.26	98813	cgaagKgttcgaYgaagacaaYgttggtggcatgttattgacaccagatatttcatcact[A/G]aacatggacaaaaattgttcatcatcaaacttgtcgaactcgttgtcattgtYgttacca	polymorphic		DrF_Mtr.32004.1.S1_at
528	S_11274837	step3_c43		Mt3.5.1Chr4	19415360	tgaaccaccatcactcgccatatcactggactcactcaacctgcttgaatcataccctgc[T/C]tttacttcattggcaattggtaaatcaccaggttttgcagtgcctaaagaccttgaaaca	polymorphic		NA
529	S_11275482	step3_c43		Mt3.5.1Chr4	19415360	gctggtgtccaatgtactccagcRcgaacggaccctaaaatctcgcctcccttcacaagt[C/G]cattaaacaaagactggaagaaagatccatcaacagccacaccactagctccatccattt	polymorphic		NA
530	S_11275624	step3_c43		Mt3.5.1Chr4	19415360	gaaagatccatcaacagccacaccactagctccatccatttcttgtagtaaattctgcaa[T/C]gagctccataacactgtcaagttYgtcggaaccgtRatWccMcttgcagcaccWcgaacc	polymorphic		NA
531	S_11277634	step3_c4300	Tr	NA	NA	catcaatgaactgggaatagttatcaatggccgtcttaaaatccttgtcacggaatgcat[A/G]gtctccacgcttccttgcctccagcatatctctcatctgttgagtccactcttggaacga	polymorphic		Tr_CO513883
532	S_11278636	step3_c4300	Tr	NA	NA	gcgataagcattcaaatcatggtataaagggcgtccctcagaagtacaataatgcaaagc[T/C]tgtgcaatataaagagcaactcttaaacgcatggcccactcaatagtttgattttcccag	polymorphic		Tr_CO513883
533	S_11281778	step3_c4300	Tr	NA	NA	tggtgacttgaaagcaactgctgagaacattccaccagcaacaaaagaagcaaaaccatc[T/C]gaaggactattggggaaggcagcttctacttgttgtggtagggKggctgaYacatgttgt	polymorphic		Tr_CO513883
534	S_1128191	step3_c10579		NA	NA	tcacgtggcctctggaactgattcHagcacRtccacccagacagctgaaacaaagcttgc[T/G]gaccttctagatagtacactttggaatcggaggcttgcaccctcttctgaaaggattgtt	NA		NA
535	S_11284754	step3_c4303		Mt3.5.1Chr8	24240183	cagaacaaagaatttttcagaaccggaggatctctctgcatatgatggtttggagttccg[T/G]ctaaaaggtgatgggcgtagatataaagtcattgttcgcacaagcgctgattgggatgct	polymorphic		NA
536	S_11285057	step3_c4303		Mt3.5.1Chr8	24240183	ttgggatgctcttgggtacactataggctttgacacagagaaaggcaaatggcaatcgat[T/C]cSattgccattttcttctcttaggcccatattccgagcaaaaactgtatctgatgctcca	poor quality		NA
537	S_11294659	step3_c431		contig_114313	45	YttgaaaaatggcggaacaatcgaaatYccacaYaacgagaRttctctccatcacgaagt[T/C]gaactcgccgtcgtcatcgccaagaaagctcgtgatgtttctgaatcctctgccatggat	polymorphic		NA
538	S_11295058	step3_c431		contig_114313	45	tctgcaggtcttccatggagtttggcaaaaggccaggatacgttcacaccaattagtcct[A/C]ttttacccaagactgcagtaccaaaccctgatgatctagaattatggctaaaggtagatg	polymorphic		NA
539	S_11295500	step3_c431		contig_114313	45	gggtgttggccctgtgaaagaaggtcaaaagataactgctggtattacaggcctcgtgga[T/C]gtggagtttaatgttRgaaaaaggaaaatatccggaacttaatgatattggtatcRcttg	polymorphic		NA
540	S_11304545	step3_c4321		Mt3.5.1Chr2	33933037	attctaagcccaaaagttgctacttagctttactcctagtacttctactactttgattgc[T/C]ttgaacacgtttctttgattgcttctctcccttRgtctgtttcMtattagtccccRagcc	polymorphic	Yes	NA
541	S_11311219	step3_c4326		Mt3.5Chr3	26839952	gagaagctttggctcagtgcttcacataataccaattgctgatactgtaac[T/C]aagttaacagctcgYtgtgaactatgcgggaaacgYgccttctttaccttgaggaagacR	monomorphic		NA
542	S_11312748	step3_c4327	DRC	NA	NA	ccaatttttctgttcagcttcatcagcagcatctttgaaaaccaccattttcctcttcct[T/C]tgcatgaactttcttggtgtcaacatacccttacacatcaccttcaatMtcccactcatc	polymorphic		DRC_Mtr.9270.1.S1_at
543	S_11322321	step3_c4332		Mt3.5Chr3	31276707	tcagcatagaaRgaaccaagctcaRtcttgcaggaataatttggttcacaatccaaRttg[T/C]ttttcacatgtagccaccatttcatatctggtagcttatcagaatttcgattaccgggca	polymorphic		NA
544	S_11323849	step3_c4334	AL	contig_17462	146	cgaRgcgacatgYccacccacaaaYtactccgagatatttgagaaccaatgtccWgaWgc[T/G]tatagctatgcctacgatgataagagcagcactttcacttgcaatggtggacctagctat	poor quality		AL063_TC100682MR
545	S_11324882	step3_c4335	DrF	Mt3.5Chr3	25388606	agYtttctctggaaYacgtcctacagtgacttcattagaagtaatttcataagcacctgg[T/C]ctctcaaccttgaagcctatatgccttgaatcaccatctccaactggttcaagaatccat	polymorphic		DrF_Mtr.10039.1.S1_at
546	S_11325051	step3_c4335	DrF	Mt3.5Chr3	25388606	tagcattWgttgttggagtKgtagcYtttgatgcatgtatagctcctagSttcacttttt[C/G]ctgtgatttgggatgtataacacgacctggttgctgaaaaagaaagcacttgtgcaRatg	polymorphic		DrF_Mtr.10039.1.S1_at
547	S_11334266	step3_c4342		Mt3.5.1Chr7	33687636	catttcaccttccataatccatttcttgaatcaaacttcactccatcaattcatcatgac[A/T]gaagtgcttcaattaccttcaccttcaagctgttcttcaagtccattcaatgatgtgtca	polymorphic		NA
548	S_11334463	step3_c4342		Mt3.5.1Chr7	33687636	ttcaatgatgtgtcacactcacaacaacaccaccaaactaattcttcaccttttaacaac[A/G]acaacagcgacaatgaaactgtcatgacccattaccagattcaacaacaacaaNNNgaat	polymorphic		NA
549	S_11340368	step3_c4347		Mt3.5.1Chr1	948871	tcccagggttttggatcttaacactgaagtttgtggtaccagatatccttcattgtatcc[T/G]gataaaagcagtggatttggtgagaaactcagtaaggagaaRgaattgttgtcggaaaag	polymorphic		NA
550	S_11343165	step3_c4349	LG	Mt3.5.1Chr7	31815089	atcatcaaagaaatttagctcttagacacattgaRcatcatagactaagtgggattgttc[A/T]ctttgctggcctttctaatgtttatgatcttcaattcttccaacagcttagagatattga	monomorphic		LG_AT2G37090.1
551	S_11343310	step3_c4349	LG	Mt3.5.1Chr7	31815089	aagagtgataattgaaggaccWgtttgYgactcWtctcaagtcattggatggcatttaag[A/G]agtatgaacaatgagacaatcacttctcccattcatatttcaagttttgcattcaatagc	polymorphic		LG_AT2G37090.1
552	S_113443	step3_c10066	Tr	Mt3.5.1Chr4	39135211	RggtaaaaaggatattttgtgtggaagctgtaaYgg[A/G]gctggttttattggtggattcatgagcacatttgatgattagaagaagattggctagatt	polymorphic		Tr_CO515074
553	S_11344976	step3_c4350		contig_124315	1464	ctggttgcatctatcacactgccattttgtgtctcctgacttcgtcactttcttattgca[T/C]ggtcgatctccaatcatcagagggcaagctgtgtaacaaaaYgKatcggtcYtcatgaat	polymorphic		NA
554	S_11347415	step3_c4354		Mt3.5.1Chr2	6417532	gttgacggaatcttacacgattccYaaaggtgcaatagttttcccttcggcgttcgagtc[A/G]tcttttcagggttttactgaaccggaccggttcgacccagaccggttttcagaagaRaga	polymorphic		NA
555	S_11355775	step3_c4364	Tr	Mt3.5Chr3	23823760	tgagcttctttgtcccctttgccgccgacaggtgaaaggttggactgtggttgaagcagc[T/C]cggaagtctctgaatggcaagaaaagRagctgtatgcaagatggctgttcttttgYgggg	polymorphic		Tr_EX521992
556	S_11355857	step3_c4364	Tr	Mt3.5Chr3	23823760	cagcYcggaagtctctgaatggcaagaaaagRagctgtatgcaagatggctgttcttttg[T/C]ggggagttacaaggagcttaggaagcatgttagatctaagcatccatgttcgcgaccacg	polymorphic	Yes	Tr_EX521992
557	S_11356073	step3_c4364	Tr	Mt3.5Chr3	23823760	aagagaacggagtgatgtgatcagcacaattttgtcttcaactccaggggctatggtact[T/G]ggggattatgtgctcgaRccaaatgaccRtggattatacagYgacgaaactgattctgat	polymorphic		Tr_EX521992
558	S_11359671	step3_c4369	DrF	NA	NA	aagacatcaccaacatggtaggtggcaagcaaggattggaagagttgctggtaacaagga[T/C]ctttatcttggaacattcagcactcaagaggaagcRgctgaagcatatgatgtagcMgca	polymorphic		DrF_Mtr.35248.1.S1_at
559	S_11359805	step3_c4369	DrF	NA	NA	agcaaatgctgtYacaaattttgacatatctaaatatgatgttgaaaggatcRtggctag[T/C]aatactcttctttctggtcagcatgcaaggagaatcaaagataaggatccacagRccgaa	polymorphic		DrF_Mtr.35248.1.S1_at
560	S_113625	step3_c10066	Tr	Mt3.5.1Chr4	39135211	ttattggtggattcatgagcacatttgatgattagaagaagattggctagattgaatctt[T/G]aagattgcttttagctgtgaacaaWgagaaaaggaaRtgRaaatccaSttgttcctatgt	polymorphic		Tr_CO515074
561	S_11367897	step3_c4375	Tr	NA	NA	atcagcaaatgatccYgtggttacactMtgtggtcacctgtattgctggccatgcatata[T/C]aagtggcttaatgtccaaagctcttctgttgaactggatacgcagccaacatgcccggtt	polymorphic		Tr_CO517022
562	S_11368111	step3_c4375	Tr	NA	NA	ctaattcagaaaccRaatccaRtaaaYtacaggttggtttaagtatacctcatcgaccac[T/C]tccttataacttaaatgctatgttaacttcaaatcgcccatcaaatctacatcacgagga	NA		Tr_CO517022
563	S_11368722	step3_c4375	Tr	NA	NA	ctgatgcaaatttgtttgcgtaccctcRtaacggaagtaccagtcctagaatgagaaggc[A/G]ggaaatgcagattgacaagtctttgaacagagtttcaatctttcttctttgttgtttcat	polymorphic		Tr_CO517022
564	S_11370132	step3_c4377	Tr	NA	NA	ttctcatcttttctctcYtacaaacctctcYcSatcacaaaaatggcttcctatgcagca[A/G]tacaagtttttctcatcttaggtcttctagccacctcttgttttgcacaagcaccaggtg	polymorphic	Yes	Tr_TCMS41025
565	S_11370417	step3_c4377	Tr	NA	NA	ctcttgttttgcacaagcaccaggtgctgcaccaacacaaccaccatcagcaaccccaac[A/T]ccaccaaccccagcaccaaaatctccagcacctgcagccactccacccacagccactcca	polymorphic		Tr_TCMS41025
566	S_11371241	step3_c4377	Tr	NA	NA	cggtcccggtggtccagcacccggtcccaacggtggtggtgctgatggcccaccttcacc[C/G]tcagcagcattctccttcaacaaacccatcatggcagcaactgctctctctgctgctttc	polymorphic		Tr_TCMS41025
567	S_11373605	step3_c438	LG	Mt3.5.1Chr4	26735908	tatgagtgtcccgggRattgtctcagaggtKgatgatgatcaggcagtaagtgtttcttc[A/G]gataatccgtcaactatttcttctgatcgaattatcattgtagcaaatcagctacctttg	poor quality		LG_IMGA|Medtr4g110050.1
568	S_11373839	step3_c438	LG	Mt3.5.1Chr4	26735908	attacagcttaaggatggatttccagaagatatggaggttctgtatgttggatctttgcg[T/C]gttgacattgatcccgctgaacaagatgatgtatcacagtatttRctggagaaRttcaaa	polymorphic		LG_IMGA|Medtr4g110050.1
569	S_11374328	step3_c438	LG	Mt3.5.1Chr4	26735908	gattcacatgggtcggattgaatctgtWatgaggatgtcRgatgaggagtgtaaggcaag[A/G]gagctcaaacagcaatttgaaggaaaaaccattttgcttggtattgacgatatggacatt	polymorphic		LG_IMGA|Medtr4g110050.1
570	S_11379615	step3_c4382	LG	Mt3.5.1Chr1	21593151	tgaaaagccaacagaggactacaatgacattggtggattagagaagcagatYcaagaatt[A/G]gttgaagccatcgttttgccaatgacccacaaagagcgcttccagaagttaggaattcgt	poor quality		LG_TC201138
571	S_11380066	step3_c4382	LG	Mt3.5.1Chr1	21593151	tgcaattggtacaaagcgttttgatagtgaagtgagtggggacagggaggttcaaagaac[A/C]atgttagagttgctcaatcagcttgatggttttagcagYgaYgaccgRattaaggtgata	poor quality		LG_TC201138
572	S_11380515	step3_c4382	LG	Mt3.5.1Chr1	21593151	tgccctcatgcgttctggtcgattggaccgcaagattgagtttcctcacccaactgaaga[A/C]gcaagagctagaattctgcagatccattcaaggaagatgaatgttcacccagatgtaaaY	poor quality		LG_TC201138
573	S_11385248	step3_c4386	DRC	Mt3.5.1Chr4	8181141	aggaacagcRccaaacatgagaatgattctccaaacataatcagcttctggtacaagtga[A/T]gctgcagcgtcaactttataaggcggagccttaaaagcatgatcaaaagcagttgaaact	polymorphic		DRC_Mtr.45568.1.S1_at
574	S_11385397	step3_c4386	DRC	Mt3.5.1Chr4	8181141	ctgcagcgtcaactttataaggcggagccttaaaagcatgatcaaaagcagttgaaacta[T/C]aagagaaacaattccaccagccaaaattccaaacccttgcatagcaaaaaccgaagctat	polymorphic		DRC_Mtr.45568.1.S1_at
575	S_11385747	step3_c4386	DRC	Mt3.5.1Chr4	8181141	agagcaacaccatttactgctgctgatacatttggaggcaaagttccaggcttgagtgca[T/C]ctgggtgtgtgtagtatattcttccaagtaaYttggtRacatttggtatgSagaaaaggt	poor quality		DRC_Mtr.45568.1.S1_at
576	S_11391450	step3_c4391		contig_162623	626	gctgcaattacggctgtccctgtcaaggcaatcgaatccttcRactctcacYgccggatt[A/G]ttaccaaaattggcccgaacacatcctcccttccttgcagaagatgggggagaaggtggc	NA		NA
577	S_11391692	step3_c4391		contig_162623	626	tgcagaagatgggggagaaggtggcagaccggatggggcaggaaccaccacccatgacga[T/C]ggtgagaggggcgagaaattctcatccccgaatcgagcatcctgaattagtgggttagct	polymorphic		NA
578	S_11391876	step3_c4391		contig_162623	626	gaatcgagcatcctgaattagtgggttagctactctgctcggcggagacccacagaaaaa[A/T]gggggcggcgacgaggctactggaggacttRattgttccgtatcacaatcatcat	polymorphic		NA
579	S_11394381	step3_c4394	Tr	Mt3.5.1Chr2	13888779	ggctttWtcttaYcttgttgctcttcccaatgagcgtcgtcatctcgctcaYaaRgaRca[T/C]gctgaatctcatcactgattcagattcaggatcctggttgttgattggagatgStttgtt	polymorphic		Tr_CO513600
580	S_11394517	step3_c4394	Tr	Mt3.5.1Chr2	13888779	RgaRcaYgctgaatctcatcactgattcagattcaggatcctggttgttgattggagatg[C/G]tttgtttgctcgatctttttgttttaaaaattgaaaaatgaaggcagaaatatactgcca	polymorphic		Tr_CO513600
581	S_11394657	step3_c4394	Tr	Mt3.5.1Chr2	13888779	tttgtttgctcgatctttttgttttaaaaattgaaaaatgaaggcagaaatatactgcca[C/G]cttcaatgtattcatcgtgtagacgataaaataagatatattYgatacagcctcaaattt	polymorphic	Yes	Tr_CO513600
582	S_11398482	step3_c4398	Tr	contig_54242	2637	ttcgcgtctgatcttagtcgggtcgctRtaMacctcRgcgtaatcgccgggtcggcgtgg[A/G]aggaagtctactttgatgtcgacacctgtagcctttttacaagcactcacaaactcctta	polymorphic		Tr_CO516304
583	S_11400493	step3_c4398	Tr	contig_54242	2637	cagattatccactatggtMactcgataagattctttcagaagtcgtaaggtagcatgtga[A/G]ccgatatagcctgcaccgcctgtcactaaaacatgggtgaccccaggttcatggacWgaa	poor quality		Tr_CO516304
584	S_11401280	step3_c4398	Tr	contig_54242	2637	agaaaaatttagcatttgcaaaatcaacaaggacttattctccaatatcaatgatcacat[T/C]aaggtccacacctaggaggatcttgaDtgatatgcgtttSaaaKcaaaaaaRgaacggtt	polymorphic		Tr_CO516304
585	S_11402076	step3_c4399		Mt3.5Chr3	34652421	tgatggttattgaaagaatgatagcaccgaggaatctccttattagaatggccaatggaa[T/C]ttttctgcgtttctKcattgatccttttggtaaaacactgaattcacctaagttgattat	polymorphic		NA
586	S_1140579	step3_c10588	Mt	Mt3.5Chr3	36163585	cctatgacaaaacccacgcagacaaatcttcatggcgtagtgacaaagaggtaaagacta[T/C]gtacgaggagtggcgcgtgaRgcacggaaagctcaataacaacaacatagacgaaagcga	polymorphic		Mt_TC163974_similar_to_UniRef100_O24323_Cluster:_Cysteine_proteinase_precursor;_n=1;_Phaseolus_vulgaris|Rep:_Cysteine_proteinase_precursor_-_Phaseolus_vulgaris_(Kidney_bean)_(French_bean),_partial_(94%)
587	S_1140608	step3_c10588	Mt	Mt3.5Chr3	36163585	acaaatcttcatggcgtagtgacaaagaggtaaagactaYgtacgaggagtggcgcgtga[A/G]gcacggaaagctcaataacaacaacatagacgaaagcgaaaaggataagagatttgaaat	polymorphic		Mt_TC163974_similar_to_UniRef100_O24323_Cluster:_Cysteine_proteinase_precursor;_n=1;_Phaseolus_vulgaris|Rep:_Cysteine_proteinase_precursor_-_Phaseolus_vulgaris_(Kidney_bean)_(French_bean),_partial_(94%)
588	S_11410569	step3_c4405	Tr	contig_51584	2783	caaaacagaaggaccagaaaaccaacccgaatcttccattgatgataccaaacgaactat[A/G]aatatcagcaccactggtaaggcaaatagaatccaaccaaattgttcttgagcagtttca	polymorphic	Yes	Tr_CO513071
589	S_1141748	step3_c10588	Mt	Mt3.5Chr3	36163585	tatatgtatccggtatattcacaggaaaatgtgggacagcattagaccatggtgttaccg[T/C]tRttgggtatggaacagaaaatRgagtYgattattggatagYaagRaattcatggggtaa	polymorphic		Mt_TC163974_similar_to_UniRef100_O24323_Cluster:_Cysteine_proteinase_precursor;_n=1;_Phaseolus_vulgaris|Rep:_Cysteine_proteinase_precursor_-_Phaseolus_vulgaris_(Kidney_bean)_(French_bean),_partial_(94%)
590	S_11420370	step3_c4413	TF	Mt3.5.1Chr4	41279749	tggatgaWtagcaataacacgcWgcccaacaattaatggctgggccaaatcagcaggtaK[A/G]ccttccttggtaccagcaagaacttcagcataatgtgatctgacagattcccggtactga	poor quality		TF_IMGA|Medtr4g119390.1
591	S_11427040	step3_c4418	DRC	NA	NA	Wgcctgtgcatatccaagagtagcacctactgaccaaccaattgatccatactgcatctg[A/G]aattcataaccgcaattctcaggcaRacgRagcttctgaYagttaaaccatgaatctccg	polymorphic		DRC_Mtr.37560.1.S1_at
592	S_1143135	step3_c10589	Tr	Mt3.5.1Chr5	5059939	gccttttcttcaagcaggagatggagttatctcttatagggcttcagaatgc[T/C]ggaaagacttcccttgtaaatgttgttgc	polymorphic		Tr_CO515827
593	S_1143424	step3_c10589	Tr	Mt3.5.1Chr5	5059939	gggattcaatatgaggaaagtaacaaaaggcaatgttacaataaagttatgggatcttgg[A/G]gggcaacctaggttccgYagcatgtgggaacgttactgtcgtgcggtttcYgctattg	polymorphic		Tr_CO515827
594	S_11438750	step3_c4422		Mt3.5.1Chr5	22024266	aWtYcagatKatgaaggtgtctgtMcatattcttaccacttatcttgctgtgatcagtgt[T/G]ttgtgtttctgggctcaccagtttttctggggtgttgcttttgctattggagcagctctg	NA		NA
595	S_11439412	step3_c4422		Mt3.5.1Chr5	22024266	cataatgaaatctttacagtatgctttaacRacatcttttggcagcatttgttatggStc[A/G]ttattcacagctgctattaggacactgcgatgggagataagaggaatccggtcaaagata	polymorphic		NA
596	S_11440224	step3_c4422		Mt3.5.1Chr5	22024266	acWtctatgctcatgggcatgatattggtYggagYggcaatggttgtggtggaaagtgca[A/G]tgacatccatatatatctgttatgcggaagacccattattgattcagagatgggaccatg	polymorphic		NA
597	S_1144313	step3_c10589	Tr	Mt3.5.1Chr5	5059939	tgttgcttcatgatctcgtgcaaaaactcaaccaacatcgactctgttattgactggctt[T/G]tgaagcattccaaatcaaagagctaagaaactgctttgtNNtttgaactttgatgtaatt	monomorphic		Tr_CO515827
598	S_11451637	step3_c4425		NA	NA	ctctgttcccggtggatatgcctcagaactggcagggctttagatagcaagtacagcagc[T/C]gctgtaatttgacactggcRtctatttctcggtccatcagcacaggaaactcccgtaagc	NA		NA
599	S_11451685	step3_c4425		NA	NA	cctcagaactggcagggctttagatagcaagtacagcagcYgctgtaatttgacactggc[A/G]tctatttctcggtccatcagcacaggaaactcccgtaagcaagctttgcagttacaatta	poor quality		NA
600	S_11451940	step3_c4425		NA	NA	tcctgggtaccagttctcaatgcattcgtaacaatagcgctttctgttgcaacttgagca[A/G]aagacaacaccactcttatcattccgctggcactgatgacacatcaaactttcacccttc	polymorphic		NA
601	S_11454854	step3_c443	TF	Mt3.5.1Chr7	25695869	acacagtatgtaggttcatttggatcaatgggttgatcaatatccatagggatcatatag[T/G]ccttcttatggcttcctggtggaggcattagctcaaagtctctatcccagtctctctccc	polymorphic		TF_IMGA|Medtr7g085450.1
602	S_11456093	step3_c4430	Tr	NA	NA	cccataatccttgactcgaccaaccccaacttccccggttcagcaacgcaatcYcgacca[A/T]tcttcggatccaaatcctcctcatcttcttcaacacgactcacaccatcaaccaaaaccg	polymorphic		Tr_EX523854
603	S_11456286	step3_c4430	Tr	NA	NA	ctcacaccatcaaccaaaaccgcctttgctttcaacgaaacaacacaccgttcatcttca[T/C]cgtagaatcggagacgaagaacagcacgacgagaagataattccgatccagcgccgtcga	polymorphic	Yes	Tr_EX523854
604	S_11456778	step3_c4430	Tr	NA	NA	tgcattagcgagacgaagYttgacttcaacctccatatcggaaggagaaagagagaagga[T/G]cgtgttgggaagagtttaggaggagagaccaatgcgattcgctttggaagaagaatcttc	polymorphic		Tr_EX523854
605	S_11458106	step3_c4431	Tr	contig_81278	1903	cagtgattcggagtYRccgtcRaacagtcctatcagtcctaatagtagtgtgttgtgtgg[T/C]aatgattccgggacgaatttcactggtagtagcagtggtggaagcagtagcagtagtagt	polymorphic		Tr_EX523687
606	S_11458808	step3_c4431	Tr	contig_81278	1903	tcctcggDcWtccRRtaatggcaaagcttggagggctgatgatgctttccgccctcagac[T/C]ttacccaacctgtcgaaacagcatagtatgccgaatccacgttttgtaggaggggttccc	polymorphic		Tr_EX523687
607	S_11460799	step3_c4433	Tr	Mt3.5.1Chr8	27937318	tgcacaccttgaagcaagtggttctataatcctgctaatgtagttgcatataaaaaagaa[T/C]ctagtaactttagagtaagtttccatcgtYcgcctBagtgcattctgRgcatcttctgtc	poor quality		Tr_CO516754
608	S_11461014	step3_c4433	Tr	Mt3.5.1Chr8	27937318	agcagcgaaatctttgatcttagtccgaacaacgttaataccgcgatcatcactagcatt[A/G]agttccaaaaccctagatttatagagYtcaggKccgaaaagctgatgRgcgatagcWagg	poor quality		Tr_CO516754
609	S_11461304	step3_c4433	Tr	Mt3.5.1Chr8	27937318	tgtgtgggcagcttccggtttcgagggtgttggtgagtactcgaactacttcttcttggt[C/G]agctacgtctttcacttgctttggacggtatttctcgacccatggttgagtgctctgaat	poor quality		Tr_CO516754
610	S_11466873	step3_c4437	Tr	contig_60528	933	gaaggStSggagtggttgatgaagagtagagacgacgaggagaggaaagtgaaactggag[A/G]aggacacgtgtccggKatttatatcggacggttatgggaRagtgacKtggaggaatagtg	polymorphic		Tr_CO515294
611	S_11467920	step3_c4438		Mt3.5.1Chr6	5092907	agctgttcatgctgctgctagaggtggtaatttgaagattttagaggaacttcttgcaaa[T/C]tgttctgatgatRttttggcttatagagatgctgatggWtcaactgcYttgcatgcagct	polymorphic	Yes	NA
612	S_11468723	step3_c4439	LG	Mt3.5.1Chr5	37021619	MttctccatgattatgatNNNgatcatgatcatgaaaVattagggttaacactcctacta[A/C]acacagtactgaaccaacaagaagtttgtcgtaccgctccacccaatgaaacttcagctg	monomorphic		LG_IMGA|Medtr5g094810.1
613	S_11469721	step3_c4439	LG	Mt3.5.1Chr5	37021619	ggttctRgaMagggtccatttctgagcacgacccacgatggaaaaaggaagccagtgtgt[A/G]ggaatgaatgaatggagaatcgatacRgtggcgattcctccgattgtggacagatcttcg	poor quality		LG_IMGA|Medtr5g094810.1
614	S_11470678	step3_c444		Mt3.5.1Chr8	26857134	gttggaggattctgatgataatgatgggattagtaggattcaggagaagtgtcagattgc[A/G]gctactttgatgggtgagtggccgcctttgatacgRcctcatactgaacctccgagtgct	NA		NA
615	S_11471820	step3_c444		Mt3.5.1Chr8	26857134	cagatcgactgctcaggcaattgaccaggcaatgactcatgtatctgagccaaaatttgt[T/C]agcctgaatctgtcagtggaaacacggtataatgagggtgtaKWKgaagcatcaggagca	polymorphic		NA
616	S_1147430	step3_c10592	Tr	Mt3.5.1Chr1	29996262	atttgggtggctaagatttctgtgacagaatcaaagatctacatcttgttttggtttcac[A/G]aaaaaNtgatgaagatgaagaacgtgacgaatcataatggaggttcggttcccgaaccta	polymorphic		Tr_CO512291
617	S_1147684	step3_c10592	Tr	Mt3.5.1Chr1	29996262	aaccttagactcggatcgagactcggttcctccaccgacaattagagttaaggttaaatt[T/C]ggYtccacctatcatgaagtcaacattagttcacaagcaacattt	polymorphic		Tr_CO512291
618	S_11476897	step3_c4442		Mt3.5Chr3	4957811	tccaaaatatgcagtaggaccRtatggtagatgacaaactattaaaccatctggHacacc[A/T]cggtgttcatgaaccaagataacatctgtatagtcatgtgatcggcaagaatttataatc	NA		NA
619	S_11479165	step3_c4445		NA	NA	RggtatccaattccaMacWYtcacttggccRgttccatcaccagtgaagaatatgctacc[A/G]ggaccagtctgaattgctcgcacctcctgtttgttgaatatcttacctctctctgcaaat	polymorphic		NA
620	S_11479780	step3_c4445		NA	NA	Mgtgtgctctgtcagtgtctgtaaacactgcaaggtttcaaggttccacactctgactgt[A/G]ttgtccattgaaccagaataaagtctattagctccaacaactaacgaaacaacaccacgg	NA		NA
621	S_11481313	step3_c4445		NA	NA	aatggctcgtaccaaacaaaccgctcgcaaatccaccggaggcaaagctccaaggaaaca[A/G]ctcgccaccaaagccgctcggaaatcagctccRgccacYggaggagtgaagaagccacac	poor quality		NA
622	S_11484014	step3_c4448		Mt3.5.1Chr2	20596620	gaagagtaagaagaaaggKaggattcatgagattaagtatatggatgatagRatgagttc[A/G]gatggtgatgatcgcagtgttgatattgatcttgatgatgatatcgatgatgattttgtt	polymorphic		NA
623	S_11510502	step3_c447		Mt3.5.1Chr4	44186104	ttgaatcaaagaatgatacatcccctcataaagcttcaaagtcttatccttagattcagc[T/C]ttctcatacaatagcttagaagaagaagggcacgtgacaccatcagcagtaccatgtgcc	NA		NA
624	S_11511344	step3_c447		Mt3.5.1Chr4	44186104	aatcttactMggtttcatatcctcgggKatYacgaaaagcggcgctgagaatattaaacc[A/C]gtccacgtgtcgggttctgattggaaatacatcagcattgtagctaaaccacccattgac	polymorphic		NA
625	S_11514343	step3_c4470	Tr	Mt3.5.1Chr1	9808071	ggtWattcttggtgaggaggttgctcaatcaaagcttacYct[T/C]tttgaaatttcacgaaagattgctgatgcagttcaggctagatcagaacaa	polymorphic		Tr_CO516057
626	S_11515056	step3_c4470	Tr	Mt3.5.1Chr1	9808071	ccttgtggaagtagagataaacaagcgYcagaaagaaggHacatacaagggaaagaaatt[T/C]aatgcgatttgccacttttttggatatcaagctcgaggatcccttccatcaaagtttgac	monomorphic		Tr_CO516057
627	S_11515489	step3_c4470	Tr	Mt3.5.1Chr1	9808071	taccatatactagctgctggtttgaatggatacctggcaactgtaactaacttgaagaat[T/C]ctgtaaacaagtggaaatgtggtgcYgctccaatttc	polymorphic		Tr_CO516057
628	S_11517899	step3_c4472		Mt3.5.1Chr4	11066164	tcgtgaacctgatgctgctatgagagcttgtgtggatgctgctcctataattgatggtag[A/G]agagcYaactgcaaccttgcttctttgggtgtccaaagatctaagccttcaacaccaaaa	polymorphic		NA
629	S_11517917	step3_c4472		Mt3.5.1Chr4	11066164	acctgatgctgctatgagagcttgtgtggatgctgctcctataattgatggtagRagagc[T/C]aactgcaaccttgcttctttgggtgtccaaagatctaagccttcaacaccaaaac	polymorphic		NA
630	S_11519554	step3_c4472		Mt3.5.1Chr4	11066164	gtgttttgctgtgccacaggcgtgacaatggctctacaagctccaattcctcatcgttag[A/G]gactcatatcWYgatMYMaaaaattctagctgtgtcaaaacttcccaagtNattgcttct	NA		NA
631	S_11523880	step3_c4477		contig_52000	859	tcaactgcaaggatgtgctacagaatgtttgcaaaaacttggccggagcgttcccgtcgc[T/C]tattttcatcctttgacccttctattcaRagg	poor quality		NA
632	S_11525350	step3_c4477		contig_52000	859	gcttacactgtYgattYaatggatcaaaactttggctttcaagctgaccgacttggatac[A/G]tggatagtagcatgaactttgaaggtttgccatctgatgtggatgttaatgKtctgatgt	polymorphic		NA
633	S_11529080	step3_c448	LG	Mt3.5.1Chr7	10514261	tggtggggcacgccatctggttgaaaattcaagRtgMtgctgtggagaaatattaggatg[T/C]gttgaaggcaaggaggcagcaaatatagaatggacatcaatatctccatgtacagtgagt	polymorphic		LG_AT1G74800.1
634	S_11529328	step3_c448	LG	Mt3.5.1Chr7	10514261	aacattaaaatgatagccctccaatccagcactaacagtaagaacaaatagcttgttctc[A/G]ttaaatgggaatggccaatcaacWgttacttttttcggccgacctacgaatctattcaac	polymorphic		LG_AT1G74800.1
635	S_11529650	step3_c448	LG	Mt3.5.1Chr7	10514261	ttgatcagcccKagatttccaaccatcacatctcaaagaagtaccccactgcatcctata[A/G]caagaattaagctcaataacaggcttcccactccaatcccctttcaaccttggattgaaa	polymorphic		LG_AT1G74800.1
636	S_11540271	step3_c4488	Tr	NA	NA	ttcaaccacggWaagaggaccacctttacctctctgtacaaacactccaaccttttcttg[T/C]gggtatgccttgcggacgacttttgctgcagcagcgacacctttatcaatgaagtaacct	poor quality		Tr_TCMS40783
637	S_11540718	step3_c4488	Tr	NA	NA	cactccaccattaccgtcaggagcttttgctaccctatacggagtctccaaaataattct[A/C]ccatccttggaaacacacgggatggtcccttgccggaaaaaggtaacttgYtctgcgtca	poor quality		Tr_TCMS40783
638	S_11541159	step3_c4488	Tr	NA	NA	taatctctgcacacacaaaatcctctctgcttgaagttgaaaaagtgattttccagatgg[T/C]agtccaatattgaaacatccttttggatctgaacttccaagcctagtcccctgRccaccg	poor quality		Tr_TCMS40783
639	S_1154491	step3_c10598	Tr	contig_54732	328	gcctgatataatggcaaagtatacagttcgtattgaggcagataaatcactgtatccagt[A/T]ttgttgtctaatggaaacctggttggacagggtgacttggag	poor quality		Tr_CO511771
640	S_11545411	step3_c449		Mt3.5.1Chr5	34338288	NNNgccagctaggaacaaagtacgggactccaagcttaactccaaggttttgggcaacta[A/G]aaagtgaccaagttcRtgYaccccgataataagtgcagtaacaagggctccaggtaggcc	polymorphic		NA
641	S_11553568	step3_c4496	Tr	NA	NA	ttttcacagagggctcttacgggctgcaactgtttgaatccttagttagccaattagtat[T/C]attgcaataatctaatgtcagccaatcaccttgccccRgcatcatttccattttgggatg	polymorphic		Tr_EX524225
642	S_11553763	step3_c4496	Tr	NA	NA	agcatgttgttcaagaaacWgttgaattgttctccagtactgatcaccaccagctagcca[A/T]gtatccatatgcatgccagtgggaaactcaacaaagagacaccgattattacgagcagct	polymorphic		Tr_EX524225
643	S_11553984	step3_c4496	Tr	NA	NA	Rgggaccatctcatcttgcaatccagaaagaaaaaggataggctgcttaatctctccaac[A/G]acatcaatagtactccatggagaacgtacaacacaattgagtagcttRggaccttttgta	poor quality		Tr_EX524225
644	S_11559115	step3_c450	Tr	Mt3.5.1Chr1	898590	tggatataacaatgatggaagtggatggccagatttttcaagccttgtcatgggacatcg[A/G]ctatacgagactgcttcttctagaacaWaccgaccggacag	polymorphic		Tr_EX522300
645	S_115605	step3_c10069	DrF	NA	NA	acgaccaaagtgttttactgcttccctagcattctttgggcctcttaggaggaccgtgtt[T/C]tgtccWaggggagctctaagggcaagttgatcaaatgttaggcattcaccacccgccttc	poor quality		DrF_Mtr.9876.1.S1_at
646	S_11565222	step3_c4504		Mt3.5Chr3	17383058	tgRttttaagatatgggttttgtgtttctctataaagggtcgtcgaaaaggtgaatcttt[A/T]gYgaaaRttttgRKgtSWgRatttggtgatggtgtagggttKagaaaagaagggtggtgt	polymorphic		NA
647	S_11576183	step3_c4512		Mt3.5Chr3	39179126	gaaagaaggggaaatttgctggggagttgcttattgcgttcgaggaggccctgaaaagga[A/T]aaactggcYatgcagtatttggagcggcgagaatgtgaRtatgatcaaaagactcttgta	polymorphic		NA
648	S_11576716	step3_c4512		Mt3.5Chr3	39179126	taggcaaatagcaaccgctaatggcccRtgYggtaacaacagggactatctttttcttct[A/G]gaaaaggctatgcataatcttggtcatgaggacgacttagtgatagaacttgctaatgaa	poor quality		NA
649	S_11580180	step3_c4516		Mt3.5.1Chr4	1010333	tgaaggtctcaattgttcctcacacatcttaacatactccaatgtgtctccaccacactt[A/G]gaaaactcaaccactgccacctcYggYgccacctcRaatacctccattgtcatcgcgacY	polymorphic		NA
650	S_1158312	step3_c10598	Tr	contig_54732	328	ataatggaagttgcagaccctgatgctgttcatactgttcggtctttcatcaggaagcag[A/C]ttgcgagtgaactgagatcagaRttccttaaRaca	polymorphic		Tr_CO511771
651	S_11584920	step3_c4520		Mt3.5.1Chr6	1317990	taggtgtatgggtgaYgttYRtttMagaagcatcctgattttgcaaatcgggagKaggga[T/G]ggtttggatgtgacccttaatgaaggcaagacggtcagatccttgttggagaaKtcttct	polymorphic		NA
652	S_11585424	step3_c4521	Tr	contig_50562	285	cgccRagatcSggKttRacatggaagcattcgattgaYgttggtgc[T/C]ggagtgattgatgctgattacagaggacctgttggggttatactgtttaatcattcWgat	poor quality		Tr_EX524280
653	S_115858	step3_c10069	DrF	NA	NA	tgttaggcattcaccacccgccttctctattcttgcacgtgccgtctctgtgaacctaag[A/G]gcagcaatttttaatactgggacttcatWtaccctgatatcatctgttacagcccccaca	polymorphic		DrF_Mtr.9876.1.S1_at
654	S_11589791	step3_c4526		contig_50939	919	WRaaaggtctgggactgatggtgttgatcaggatcgacaagaacaagMgttgagggcaac[T/G]tttgttcaaaagttgattttatcaaccatatttgaggaaaattgttcataRaatagaatt	poor quality		NA
655	S_1159526	step3_c10598	Tr	contig_54732	328	agtgtactctctcattggaggtttttgtgggtcacctgtgaacttccatgcaaaggatgg[A/G]tcgggctatgagtttttgggagatattgtactgcaacttgacaaaataaaccctcag	NA		Tr_CO511771
656	S_11599323	step3_c4533		Mt3.5.1Chr6	12481542	ttttagWctaaaatWcaaatcaaagacaRctactacaattgccaagttcttgaacaatag[A/C]ttccatggttggcctctcgaaaggagagtcgtgggaacaaagtattgccattcttgcYag	polymorphic		NA
657	S_11599683	step3_c4533		Mt3.5.1Chr6	12481542	tgcRgcactRccctttagtgaagagaagacaatgtcgttggtgagaagcttatataggcc[A/G]gaatccgagagcacYggattctgtcgctgatcgatKagcactttctcKgctgagatgttt	polymorphic		NA
658	S_11603779	step3_c4538		Mt3.5.1Chr7	26042771	tctgtcagtccaactctcttgtcaaaagaactgacctttgcagatgcattggcagtcaac[T/C]gatgcttctcatcaaatgctttagctttgttcacWgcgtcttgtcttatMgcMgaWcctt	polymorphic		NA
659	S_11606460	step3_c4539		Mt3.5.1Chr1	23285052	ttgttcgaagagctgcaagaaccggttcagaggttgccattgtgccaaga[A/G]tcaatgtagaagtcgacaatgcccatgttttgctgctggRcgtgaatgtgatccagatgt	polymorphic		NA
660	S_1160740	step3_c10599	Tr	NA	NA	tggctcaggaatcggggYggMaccatgcttccKcgaattcaYcccctcatcagcaggtgt[T/C]ggtgcaaagctagctttgagcaaattcctccacttgtccttgagatcaacagaggtacga	NA		Tr_EX524290
661	S_11607551	step3_c4539		Mt3.5.1Chr1	23285052	gtaatgttggttgctggagatcatcgagttggcatattcgccaaggaacacattgatg[T/C]cggtgaggagctcttctatgattattgctatggtccagatcaagcRccWccatgggctcg	polymorphic		NA
662	S_11608466	step3_c454		Mt3.5.1Chr4	44816674	tcaactgctcgagatgtgtattattctgtagatgaagtgttgaaggaatagaatRataaa[C/G]cacaattggttcatatgagaagatgttgtgtaaaataatgagattagacctcagacttcc	polymorphic		NA
663	S_1160853	step3_c10599	Tr	NA	NA	tgcaaagctagctttgagcaaattcctccacttgtccttgagatcaacagaggtacgatg[T/C]gagtacgaagaaaaggagagccgtttgatctcagaccacctccctggtccacaccgYgac	poor quality		Tr_EX524290
664	S_1161065	step3_c10599	Tr	NA	NA	caatacctcaacaagggtccatgctcgatgatgcttcctcctcattccacccttagcagt[A/G]ggaatattaactatattgccctcDgtggcatgactWgagggatctatctttttaggcctc	polymorphic		Tr_EX524290
665	S_11612426	step3_c4542	Mt	Mt3.5.1Chr5	8593659	tatctgtggKcgacaagttcagttgtcacagtggatgacgttgacatgacattttttcca[A/G]ctatttcaactgcatcgaacactttactgaatccatccaacgatgcaagcacaatttccc	polymorphic		Mt_TC142237_IMP_dehydrogenase/GMP_reductase
666	S_11613298	step3_c4542	Mt	Mt3.5.1Chr5	8593659	acattMggagccaatgtagtccaatacgcagcacattgcccctccatcatctccttcttc[A/T]tctttgatgactccaaatccttSggcgatacctcctttgccaaatttccatccaaaaccW	polymorphic		Mt_TC142237_IMP_dehydrogenase/GMP_reductase
667	S_116137	step3_c10069	DrF	NA	NA	gatatcatctgttacagcccccacaacRacaMcaattttaccgtccttccccttcatgta[A/C]tcgatcaactttgacagagaaattggaggtcggttgaccttgctcatgaacaagcgcttg	polymorphic		DrF_Mtr.9876.1.S1_at
668	S_11613881	step3_c4542	Mt	Mt3.5.1Chr5	8593659	acggWgaagtcaccggaagcaagttcaacgctgtattgttgatcgatgaggttgagaatg[A/G]ctccggggattttgataagaatctgttcagtagtttccggSggtgcagaaggcgaagtgg	polymorphic		Mt_TC142237_IMP_dehydrogenase/GMP_reductase
669	S_11617835	step3_c4544		Mt3.5.1Chr4	1481436	ttgaacagaatctttcaaaatgttRaacactttatttgtatcggcactagatttactcga[T/C]ttagcttcaatttcatccatttccctcactttcttcaacctctcactcaactcRgcaatc	polymorphic		NA
670	S_11625877	step3_c4547	TF	Mt3.5.1Chr5	6834546	ctaggaaggccatacaaaacaagaatggctgtcacttcgcatcgacgggtcagt[T/C]tataaggcttggttatcatgtctgtgactcggtRtcctgcccctataMttggtYttctta	NA		TF_IMGA|Medtr5g018900.1
671	S_1162940	step3_c106	AL	Mt3.5.1Chr4	12050203	acaaatKgaaatatggaaatacatgacacaattcacMgactcttttgctctaaaagctgt[T/C]gtggagctacgcatagccgatattatagaccgttatggcaaaccactatccttaactcaa	NA		AL001_TC100394Ex
672	S_11631892	step3_c4553		Mt3.5.1Chr4	45170279	aggtttaatagcttttgctctattaatccttgcatgttcttattggaagctttcaggtta[T/C]cttgaaggtaacggtgaatcagaaagagaccttgaagYtggagaaagaaacRacgaYaca	polymorphic	Yes	NA
673	S_11635349	step3_c4555		Mt3.5.1Chr8	6670442	agaattgaaccatgtgattttgtaatttgtgtgttcatgttgtttctgttggctttagtt[A/T]acgtaattaagaacatgtctgttatctgtgacYatatRtatggYtRatgtttaatttggc	polymorphic		NA
674	S_11635591	step3_c4556		Mt3.5.1Chr2	19851484	tccaYagcaMtgcttggaataatactattgacaaatattcaatggaaaacaaacacaaac[T/G]gcaatgtaacaaccataacttgatcaagWggcRgcRgtgagtggttcaagagttggcatg	polymorphic		NA
675	S_11635946	step3_c4556		Mt3.5.1Chr2	19851484	ccattcagcaggcttatgatctggatcaacatgtagaatcttttggacctctggtcgatt[C/G]aagtatatagtgctgtgcttttcggtgcaaggatcatacRcacctctgagtcttccaaca	polymorphic		NA
676	S_11637115	step3_c4557		Mt3.5.1Chr5	13999485	ttatactgggaaggcgaaactctgctcttaacatatactccttgcctccagggaaggatc[T/G]aattttccagatcaatgcatctttttcRggtgcatatgatgcagatcccattgacgttcg	poor quality		NA
677	S_11637158	step3_c4557		Mt3.5.1Chr5	13999485	taacatatactccttgcctccagggaaggatcKaattttccagatcaatgcatctttttc[A/G]ggtgcatatgatgcagatcccattgacgttcgaacattaggattggttgcatcaacagga	polymorphic		NA
678	S_11637717	step3_c4557		Mt3.5.1Chr5	13999485	accggacacactgatgaaatttaatgtcttccaagtctatcgcttttcccttggttgttc[T/G]gccttgtgcctctaataacactctatcatttaaaccaagtttacactcDggcataccact	polymorphic		NA
679	S_1165208	step3_c106	AL	Mt3.5.1Chr4	12050203	cgaccattgcataaagatattgaagaattgtagRaaggcaataccagagaaaacaggaaa[A/G]gtgatcattgtggatcatgtattggacccagaaggaaatgaaccatttacYgacactggg	NA		AL001_TC100394Ex
680	S_11654063	step3_c457	Tr	contig_53685	3658	aatctgaactgacttctgaagagcttccataaggctcctcatgattctgggctcacccgg[T/C]ggcaccttatctttcatgcgcccatgtctggKcgcWtggaaaactgRaggagaaYtttca	polymorphic		Tr_EX525754
681	S_11654299	step3_c457	Tr	contig_53685	3658	cagtcaatatacacaagaacttctgtttccccaatgtctataaaccctaatcttgctcca[T/C]cgggtattttgtcaaccttgaRaggcgtggaaagtggtagactggctccctggcaaaggc	polymorphic		Tr_EX525754
682	S_11654320	step3_c457	Tr	contig_53685	3658	ctgtttccccaatgtctataaaccctaatcttgctccaYcgggtattttgtcaaccttga[A/G]aggcgtggaaagtggtagactggctccctggcaaaggctgtttgcccactgaaagagcaR	polymorphic		Tr_EX525754
683	S_11656340	step3_c4571	Mt	NA	NA	taatacttcaggggccatgtaatatggactcccaactatctcgttaaatttatcacctgg[T/C]ttaaagRWaattgaYaaaccaaagtcaatagctttcaaaggtgatgtttcYttcttgYtt	poor quality		Mt_TC155538_similar_to_UniRef100_Q7XZK4_Cluster:_Calcium-dependent_calmodulin-independent_protein_kinase_isoform_2;_n=1;_Cicer_arietinum|Rep:_Calcium-dependent_calmodulin-independent_protein_kinase_isoform_2_-_Cicer_arietinum_(Chickpea)_(Garbanzo),_parti
684	S_1165769	step3_c106	AL	Mt3.5.1Chr4	12050203	gaaatacYtattcaacgagacaggattccctcgttacaacatcatcaaaatcaatgctct[C/G]ccatgcatcattgaggcattcccWRtctaaattcatggaagatgaYgagtttKttggttt	polymorphic		AL001_TC100394Ex
685	S_11666692	step3_c4579	Tr	NA	NA	RacaaaaRagagaSggtgataaggtggagactcaatctgggaatggtSgtaatttggcSa[T/C]ggctgttcggttttattcgttgaagtctcattcttatgttcatgttttgaggtttcgatc	polymorphic		Tr_TCMS40291
686	S_11667587	step3_c4579	Tr	NA	NA	agctggtrtaggmggctkKgSagSttctttcttYggattctttgctgctgttgctgctat[A/T]tatttgttggttttggatcgcacaaactggaagacaaacattcttacatcRctRctcatt	poor quality		Tr_TCMS40291
687	S_11667740	step3_c4579	Tr	NA	NA	tgctgctatWtatttgttggttttggatcgcacaaactggaagacaaacattcttacatc[A/G]ctRctcattccatacatttWcttcagcttgccttcttttgttttcKMtgtMYtcagVgga	polymorphic		Tr_TCMS40291
688	S_11669227	step3_c458	Tr	Mt3.5.1Chr7	36311898	tctgttgtgtNNStgtgtgtgtatttactttccaatgccaagttcttttgagatgtctct[T/G]gacaagctaaattgcaaagtgttatgccatggaaataaggtgcgggtgactggaagcttc	polymorphic	Yes	Tr_CO512063
689	S_11669900	step3_c458	Tr	Mt3.5.1Chr7	36311898	atctaactgcacatttccttcctcaaaataatgagcaccRacctgcaatttcccttttac[T/G]tccactgtttgttggtcgtctttgaaatcaatattccaaattgagcaccaactcccattg	polymorphic	Yes	Tr_CO512063
690	S_11670150	step3_c458	Tr	Mt3.5.1Chr7	36311898	tgggctatgcctagcagcagaaatcacaacagcaagctcaaaatcagaacctgggccctc[A/T]gtatccttcccatttacacagtagacagaRcagacaccttttggataaacttcttcaaca	polymorphic	Yes	Tr_CO512063
691	S_11683785	step3_c4595		contig_83554	1590	ggagaatcgtcgaaattcggtgttgatgtttttgaagggaatagtcctgatttatgtggt[A/T]cacctttgcaaagYtgtggYaagaattcttcattgagttctggtgctgttgctggtMttg	polymorphic	Yes	NA
692	S_11693927	step3_c46		NA	NA	cattatcaagctcgcagcctttttgggagcagtcacaggcttagcaatagaagaaatggc[T/C]tgggatttgttcggaggactgtgatggatcggggtgttggtgttacgatWgacaggaggt	NA		NA
693	S_11694086	step3_c46		NA	NA	ggatcggggtgttggtgttacgatWgacaggaggtctgctctaacggatacYttgaaggY[A/G]aaggagattgaaggtgagccactactaaatgaaaatgcattacaagctttgatccggctt	polymorphic	Yes	NA
694	S_11694387	step3_c46		NA	NA	cRagggccattcttatttatcttttgcttgatatgattaaaccggaagctgaaggttctg[T/G]aagaagagcagtgacattgaattcccagaggctttatKgttgtcattcRaatacagtata	polymorphic		NA
695	S_11698516	step3_c4601		Mt3.5.1Chr5	24164912	attaggagatatactattcgacctagtatccgtcgtcgtgctagatgaatcatcttcttg[T/C]gaagtagtgaacgaacacgaYctYgaaaactcRccaataatgtcaccattttcctcttct	polymorphic	Yes	NA
696	S_11699604	step3_c4602	LG	Mt3.5.1Chr5	17682507	aatYtctSNNcctctctctacacagaacaatcatcagatttacttgaacggatctatgac[T/C]acYaatatgccctgctattaactatYYctaatcaKttcYggctgcRctaactattctaat	polymorphic		LG_AT1G26810.1
697	S_11703833	step3_c4606	Tr	NA	NA	aaaaagctccggaagatgKgaattggtcagcttggttctcttggtgatttcattcttctt[A/G]gacttggacttggacttggacttggaagaaacgccatcaatttgtgctgcaStcctcctc	polymorphic		Tr_EX524398
698	S_11704021	step3_c4606	Tr	NA	NA	ggtagcaggcttcattccattcttttgaagatccttctctatatcaatcatatcacgagg[T/C]aactcaatactccgaaacagctgctttaggtcatcatccaccttaatgtttgctttgggg	polymorphic		Tr_EX524398
699	S_11704198	step3_c4606	Tr	NA	NA	aatgtttgctttggggtcattcgggtatgcaatgtcgtcctgtgaatcaaagttggacag[T/C]agccaaatctgccctgcagctttcaaagcctgcaagtcttccatcacattggggtaagca	polymorphic		Tr_EX524398
700	S_11707921	step3_c4607	Tr	Mt3.5.1Chr8	22290097	tataatgttYtccttgaatttacccttaacttgWYcatccMaacacagctttgtagccaa[A/G]gtggtttttcccattccacccaaaccagtcaacaaaagagtagatctaccWtcYYtkaga	polymorphic		Tr_CO511820
701	S_11708968	step3_c4608	Tr	Mt3.5.1Chr8	29871800	cccWgcttcaaaatccctcttcagaattctcttaccatacaactcaagcgatttcgaacc[A/C]gcVgcaccMgtYgaaattgcatccagatacaaccctacatcaagtcccgctttgtgtgca	polymorphic	Yes	Tr_EX524136
702	S_11708993	step3_c4608	Tr	Mt3.5.1Chr8	29871800	atccctcttcagaattctcttaccatacaactcaagcgatttcgaaccMgcVgcaccMgt[T/C]gaaattgcatccagatacaaccctacatcaagtcccgctttgtgtgcatacaccatccct	polymorphic		Tr_EX524136
703	S_11710130	step3_c4608	Tr	Mt3.5.1Chr8	29871800	ttgWgatgcKacggcgtggggggaagtggcgagggtggcgccgatgtcgaggagtggttg[T/G]gctttggagggggtgcggttgaagacggtgagggtgtaaccggaacggatgagRtgggcR	polymorphic		Tr_EX524136
704	S_11730020	step3_c462	Tr	NA	NA	tgtRggagctctRctggagaagcagatRgtRgttgtctgttctaatttgggaatcctatc[A/C]gcttcagttttatcagtcattccactaatccgaccctaccaatggcaaagcctRctaatg	polymorphic		Tr_CO515244
705	S_11736121	step3_c4625	Tr	NA	NA	acaRYtaatatctataatcatcRtcaaagatcatgtagtttccattcctccttgctttag[A/C]ttctctgtcagtctttgtgatgagtctttcaaatgcttctgttccattttcttgcatgta	poor quality		Tr_CO517164
706	S_11736224	step3_c4625	Tr	NA	NA	ttctctgtcagtctttgtgatgagtctttcaaatgcttctgttccattttcttgcatgta[T/C]ctctctgcagcactaagaacRtcatcttgcttactgaatatgttcttccgtggaacatRc	polymorphic		Tr_CO517164
707	S_11736412	step3_c4625	Tr	NA	NA	cattagcggcatttgtggtaattgtgggttcatgtagaatggtctaagatagcgtttata[A/T]acatgtgctgctccattaaagtgaggaagaaccaaccaacaactSagtatcaactttgca	polymorphic		Tr_CO517164
708	S_11743190	step3_c4629	AL	NA	NA	tagcaaacttgctatttatcaggttgataaggtacttatgcctcttgatcttgttcttcc[C/G]gctaaggctccatctctggctccRgcRccagctaagggtttgttgcctaaggctggaaaa	polymorphic		AL159_TC108447MRkdmkdmTAATAACCCAATAATTTCCTTACTAGTCACTTATCAATAATCATTAATTGCTTAGTAAAAATGTCCTCACATAGGTATTTCTCAATGTTCTTCCATGCAATAGTGTTAGCAGCACTTGCAACCAAAACATTTTCAGCACTCACAACAAATTATTATGACTACACATGCCCTAATGCTTTGAGCACTATTAGAAGTGTTGTTGAAGCTGCAGTTGAAAAAGAGAATCGTATGG
709	S_11745352	step3_c4630		TC161370	20	tSgaatgaYatgaggtcaatcgcatKgNttttgcttccaatataactcaccagctgctca[T/C]ttgcatttgaaccttagcattttgagatgacctaccacccttgtctttgtgagaattcct	polymorphic		NA
710	S_11745812	step3_c4630		TC161370	20	tgcMtctWccttttcagatccKctgttttcaccttcNNNaaatctctcctcttttccatg[A/G]ctttcatgtccctcatcctgctctgacaaatgtaaagaatcaacatttaaatcgtctgct	poor quality		NA
711	S_11745956	step3_c4630		TC161370	20	ctttcatgtccctcatcctgctctgacaaatgtaaagaatcaacatttaaatcgtctgct[T/C]cattcagatttctcaccaagtcaccatcttcactatcagaatttgtatcactMtccacct	poor quality		NA
712	S_11749365	step3_c4635		TC156139	57	gttgagagcttttttNgaagatgttttggtgaatgacaaaccatgggctattggagtacc[A/G]gaggttttaactggttcacatgtctatgtatgtgctcatggaagccgtgatgttagatgt	polymorphic		NA
713	S_11749445	step3_c4635		TC156139	57	ggttttaactggttcacatgtctatgtatgtgctcatggaagccgtgatgttagatgtgg[T/C]acttgtgggccagttctcatcaaDaattttaaYgaggaaatYgagBttcgaggtMtgaRg	NA		NA
714	S_11750969	step3_c4638		Mt3.5.1Chr5	28539943	gagaatgggagaaagtgtgagccctatcgcacatccaagctgaaatccagccatcgaaat[T/G]ccaacagcccttgcccgttcagtttgaggaaaccat	polymorphic		NA
715	S_11757029	step3_c4643	Tr	contig_53996	1160	acatggaaactggaccacaacggaaaattttgcgtagtcttccataaacagatagttcct[T/C]gtaagtcattcccatatcaacttcatcaa	polymorphic		Tr_CO513615
716	S_11757255	step3_c4643	Tr	contig_53996	1160	gctgactgtagttagaacgtataggctccagttcagctgtgggtggagctgcttcaat[A/G]tctgccaaagatgagtaaccaagatggMtggctgcccatcgcaggaatgaccgaagatcc	poor quality		Tr_CO513615
717	S_11757304	step3_c4643	Tr	contig_53996	1160	tccagttcagctgtgggtggagctgcttcaatRtctgccaaagatgagtaaccaagatgg[A/C]tggctgcccatcgcaggaatgaccgaagatcctgcttacttatactgccaatgggattta	polymorphic		Tr_CO513615
718	S_1176180	step3_c10602	CC	TC145612	9	aaccatggtggccgacaagtcYaagaagttgaaagtttctgaaaaRggtgaRaacgctga[A/G]gagatcgacggagaacttgttctctccattgaaaagttgcaggaaattcaagatgaRatt	polymorphic		CC_AT1G74560.3
719	S_1176304	step3_c10602	CC	TC145612	9	tgaRgagatcgacggagaacttgttctctccattgaaaagttgcaggaaattcaagatga[A/G]attgaaaagatcaatgaggaRgctagYgataaagttctYgaaatagagcagaagtacaat	polymorphic		CC_AT1G74560.3
720	S_11766632	step3_c4648	DRC	contig_86747	535	caacgtgactcttgcatcggcaaaatcaacctcggctttgatgtcaactctctcaaaagg[T/G]caRgggWtgaacccaagagaggctgcagctatgaaggattgYRtcgaggtgctaagtgat	polymorphic		DRC_Mtr.40223.1.S1_at
721	S_11767059	step3_c4648	DRC	contig_86747	535	YacatcaaattttgaactaacRatgagtgatgtacaRacttgggttagtgctgctttRac[A/G]gatcaaaacacttgtaccgacggatttcaagagattagtgctacggagaatgttaagaca	polymorphic		DRC_Mtr.40223.1.S1_at
722	S_11767245	step3_c4648	DRC	contig_86747	535	aaacacttgtaccgacggatttcaagagattagtgctacggagaatgttaagacagtggt[A/G]agagggagYattgtgcaagttgctcaattgactagcaatgctttagcWttgataaataaa	polymorphic		DRC_Mtr.40223.1.S1_at
723	S_11778369	step3_c4653	Tr	NA	NA	tacagatacatctgccccatggatttcagcttcatgactagcacacattccaacacttcc[T/G]ccactaatgccaagactaaatccatctcgagcctgagcagtcacagtttctgMattaaaa	polymorphic		Tr_CO517198
724	S_11779471	step3_c4653	Tr	NA	NA	atcYgtgtttgtcaacgatttcccctcatttgttgtagcaacttcatcacgatcttcagt[T/C]tgatctttctctgcatcatcagctgcaatccaaccattgattccactagctgcacttcct	NA		Tr_CO517198
725	S_11780560	step3_c4653	Tr	NA	NA	tttgttattgaagatgcgacgcgctgcttcaaagaaaacgggtcaatccaattccaatcc[T/C]tccgccgctgatctcttccgctccgcttcgagtaaagcaaactcaaaggaaYtggagaga	polymorphic	Yes	Tr_CO517198
726	S_11789936	step3_c4657		Mt3.5.1Chr7	36174680	tcagggaggtgtagtttctctcctgacagttgatcatagactggaagagaatgtagaaga[A/G]agggagcgtgttactgccagtggtggcgaagtaggacgactcaatatatttggSggcaat	polymorphic	Yes	NA
727	S_11791141	step3_c4657		Mt3.5.1Chr7	36174680	gcaagttgttacaaatttgattctggcttgtgctcggctgttggactgactgataggaca[A/G]acatggtgtctagtagataggtggtttgtgccaagctaacagtttgtatttgtaagtaaa	polymorphic		NA
728	S_11791267	step3_c4657		Mt3.5.1Chr7	36174680	acagtttgtatttgtaagtaaactgaagctatggttacatctcccatttgagaccttcaa[T/C]ggtaaagtctcttttgagactagaggaattctctaacgtctYcgaagatcaggattttgt	polymorphic	Yes	NA
729	S_11792726	step3_c4659	Tr	Mt3.5.1Chr4	22290779	YttcttttcYttctttWctttctttttgtcagtaacaggaggctctggtgtatcttcatc[A/C]attgcagaattagactttggttcaataactgaatcggctgcagtattatat	polymorphic		Tr_EX524484
730	S_11793186	step3_c4659	Tr	Mt3.5.1Chr4	22290779	agcttagctctgttttccaatcccatggtgttatcttgccc[A/G]tcacccagtgcatcacacctgatagccaaagcagtctttgcagcaagtgaccgagaaatt	polymorphic		Tr_EX524484
731	S_11793467	step3_c4659	Tr	Mt3.5.1Chr4	22290779	tgcatggtaaatgagaccatacttYggagtagcatgcttRgtcttcagtgctctaaaaag[A/C]gctttctcggcaccaagaatctgcacggtactaccaggctgctttgcaagRtttattaag	polymorphic		Tr_EX524484
732	S_1179544	step3_c10605	Tr	contig_52977	859	ggccYcagaaacccaaaattgttgcactttcctctcccNNNaaaaaaaaaaNcgctcctc[T/C]ccaaaaatgtccgactcagaagtcacaaccgtaacctcatcggactctaactccgttccM	polymorphic		Tr_TCMS40105
733	S_11796955	step3_c4660	Tr	Mt3.5.1Chr8	1243437	tcacatgcttccttgactttctcaactatcccttggtgaatacttggatctttattatca[A/G]tatcWtYaaggtctatgacaggaataacatKgcttgtgttgttggctttctcRtat	poor quality		Tr_CO511718
734	S_1179760	step3_c10605	Tr	contig_52977	859	aacctcatcggactctaactccgttccMccaccgcaacaaaacggcgaccaaaccaaacc[A/C]ccctccgccggattcagcatatggccacccacccaacgcacccgcgacgccgtcatcact	NA		Tr_TCMS40105
735	S_1180804	step3_c10605	Tr	contig_52977	859	aggacgctgctgctgtggcaccgaccgttgatgatcctccttctgcagaggatgctgctg[A/G]atccgcgaagatcgagacggagactgaaacctgatcattggggattatagtatgctgttg	polymorphic		Tr_TCMS40105
736	S_11811373	step3_c4671	Tr	chl_Mt	19317	gttgacataaggtggtataggaccatataatatttatggggggcaactcccggcgaatat[T/G]aagcgcatgaatacaagttattcattgaaatgaaattccgaatcagctttgtctacaaac	polymorphic		Tr_CO511801
737	S_11815850	step3_c4671	Tr	chl_Mt	19317	gttaccttaaccgcaaggagggggatgccgaaggcagggctagtgactggagtgaagtcg[T/G]aacaaggtagccgtactggaaggtgcgactggatcacctccttttcagggagaactaata	monomorphic		Tr_CO511801
738	S_11824298	step3_c4671	Tr	chl_Mt	19317	gttggtgacctgatgacagggaagccggcgaccgaagccccggtgaacggcggccgtaac[A/T]ataacggtcctaaggtagcgaaattccttgtcgggtaagttccgacccgcacgaaaggcg	monomorphic		Tr_CO511801
739	S_11828766	step3_c4672		contig_49221	379	taaaacttagatggcctgttcttgc[A/C]atagccatacttcaagctgtggttggaagtcaagcaatcatcactggaactttctcgata	polymorphic	Yes	NA
740	S_1182890	step3_c10606	DrF	contig_52126	883	gcttcatgttggagcctagttctctaatagcttctcctgtttcttgtgttggtgatcctt[T/C]tNNNcaatgtgaaacatccgaacctaccaggtcRccagaaactgctgcattagattcagg	polymorphic		DrF_Mtr.42841.1.S1_at
741	S_11829034	step3_c4672		contig_49221	379	tYtggctgtcataactgtcatgttggtgaccacatgcctgatgtctctagtcatagtctt[A/G]tgttggcacaRRagtggYtggctagctatttgctttctattgttctttggatccattgaa	polymorphic		NA
742	S_1182981	step3_c10606	DrF	contig_52126	883	tcctgtttcttgtgttggtgatccttYtNNNcaatgtgaaacatccgaacctaccaggtc[A/G]ccagaaactgctgcattagattcagggataaccgataccatacgtgactcBtatttgccR	polymorphic		DrF_Mtr.42841.1.S1_at
743	S_11830675	step3_c4673	Tr	Mt3.5.1Chr6	2229339	aaattcgtcatcgtgttcggagaaactgtggtctttggaaatgcccttcaacgaattata[A/T]acttggtacatagaccacctRtcttttgcRcgagcaatgacacaattggatgcgattttc	polymorphic		Tr_CO515446
744	S_11834804	step3_c4675		Mt3.5.1Chr4	47392153	cacgatcatacaagttcaaagccatatcaatatccccagcctttccataagaatcaatca[T/C]aaccgaataYgtaacatcatcSggttcacatccaaacaacggcatcttttcaaaccactc	monomorphic		NA
745	S_1183657	step3_c10606	DrF	contig_52126	883	agaagcacttgttcatgcagttgaagaacttgggactggaaggtggcgtgatgttaagtt[A/G]cgagcttttgagaatgcagatcatagaacttatgtagacttaaaggataaatggaaaaca	polymorphic		DrF_Mtr.42841.1.S1_at
746	S_11839312	step3_c4678		contig_62391	303	ttataagaatcagaatagttYcctaacatataatacatRactcccatttgtgcttcaatt[T/C]cagcaatagtactgtgttgaccaggaacattgttgtatatcttcaatgcttttttNgagt	monomorphic		NA
747	S_11840041	step3_c4678		contig_62391	303	cttcttcaaacRatgcaggcaaaccgtttcccttgtgaatatcaagagccatttgacaca[A/G]cttcttagcttcatcaaactgcagtgcttgaacatgtgcctcggctacataccgRcatgt	polymorphic		NA
748	S_11845175	step3_c4682		Mt3.5.1Chr1	32897812	tggttagggcttgttttgattgcatggcattttctgtttgataagagagttcaaagagag[A/T]caaacagtgatgtccttcaatatgtgaccaaggttttggtctgtttcttggtgggtactt	polymorphic		NA
749	S_11845553	step3_c4682		Mt3.5.1Chr1	32897812	agctagtgcctttcctaacatSaagagtggaaggttgaggagtggaatgcttcagaaaag[T/C]cctgtggttaagagtggcaagttttcaatgccactttccaagaaatctgatgataatggg	polymorphic	Yes	NA
750	S_11845778	step3_c4682		Mt3.5.1Chr1	32897812	Rgcttggaatatgaagaggttaatgaatatggttcggcatggggcacttactacattgga[T/C]gagcagatacttgattcttctgctgatgatgagcatgccacacaaatcagaagtgaaaat	polymorphic		NA
751	S_11847506	step3_c4683		Mt3.5.1Chr7	29496782	agRaaggtggtatcgggcctgagacattggtgtattcgatgaaaagatacttgagttttg[T/C]gagcttggcgatagtgggctgRattgggcccgtgagYctSgggagtttgtggaattcRag	polymorphic		NA
752	S_11848080	step3_c4683		Mt3.5.1Chr7	29496782	tcttgtcttgtgggttgcatttctcagagaatgcagctggggagagtagtaggaaggaga[T/C]gaagcatagaRctattgcagctccacccaacatggatcccatattttgttgaatttgaac	polymorphic	Yes	NA
753	S_11848101	step3_c4683		Mt3.5.1Chr7	29496782	gggttgcatttctcagagaatgcagctggggagagtagtaggaaggagaYgaagcataga[A/G]ctattgcagctccacccaacatggatcccatattttgttgaatttgaacgttgaatggtg	polymorphic		NA
754	S_11860410	step3_c4689		contig_80787	1080	MagWtctcggttaatttcRaaccactgagaccccttacgccagtcRctKatgttgatctc[A/C]ggtgccatgttttcgtcgtagcgtcctctcccataaggaccaggttcatcaactgcaccc	polymorphic	Yes	NA
755	S_11860530	step3_c4689		contig_80787	1080	catgttttcgtcgtagcgtcctctcccataaggaccaggttcatcaactgcacccataaa[A/G]ctataccttgaccgcgataagtagcggtgtatRatgctgaagttttggagaggtatgcag	polymorphic	Yes	NA
756	S_11860616	step3_c4689		contig_80787	1080	ccttgaccgcgataagtagcggtgtatRatgctgaagttttggagaggtatgcaggactc[A/G]gataggaggacaaaccattcatttgagatatcaagcaaggcattagctagaagtcttctt	polymorphic		NA
757	S_11861969	step3_c469		Mt3.5.1Chr1	21173121	gttgaaggcaataatgcaaaagcagacgatgcaataatgcttgacaaggatggttttgt[A/C]tctgaaaccaatgcaactaacatc	polymorphic		NA
758	S_11862301	step3_c469		Mt3.5.1Chr1	21173121	gtagtgaaggttgatgggcgcacaattggtg[A/G]tggaaaagtaggaccaataactagaaaattgcaggctgtttataaaaagttgactgaaga	polymorphic		NA
759	S_11867209	step3_c4693	DRC	NA	NA	tgaYacaactccWcgtcttgctcaatggagaatcgataaYttggcttcttgtacttatcg[T/C]aaatctgatcctttcaagattggtatctggaattggtatttgtcggtggaRaaRcaYaag	polymorphic		DRC_Mtr.44187.1.S1_at
760	S_11867317	step3_c4693	DRC	NA	NA	tacttatcgYaaatctgatcctttcaagattggtatctggaattggtatttgtcggtgga[A/G]aaRcaYaaggttgtgtttRttaaattgtttcctgaaatatccaatgttacRagagataat	monomorphic		DRC_Mtr.44187.1.S1_at
761	S_11871367	step3_c4696		contig_50872	134	caaaatRaatccacctccagaaccaagtagccctccaacggtcccacctaagattccaca[T/G]agtgcacaaaacacaatgtgcaacacagtccattcaattgaagcttcacatatacattcc	polymorphic	Yes	NA
762	S_11875753	step3_c4698	Tr	Mt3.5.1Chr7	27382438	aaggaagaagaRtgaccaggaaYgtgtgctgaagtttatgacagatcaccaaccgcatgt[T/G]attgttttaggagcagctaacttgtcttgcactcgtttgaaggaagatatatatga	polymorphic		Tr_CO516202
763	S_11876641	step3_c4698	Tr	Mt3.5.1Chr7	27382438	cagagatctctggttagagctggctcaatttttactcggaaggactttttgactgagcat[A/G]Macttggtaaaaaggtgtttgtcaatgccgttggtttcttgcgtgtccggcgaagtggat	polymorphic	Yes	Tr_CO516202
764	S_11878111	step3_c4698	Tr	Mt3.5.1Chr7	27382438	ctcggaaagaaaaggagcgtgcaaagaagcatttcaagcaaaggatgattgttcatccac[A/G]ctttcagaatataactgcagatgaagcgatgga	polymorphic		Tr_CO516202
765	S_11881169	step3_c4699		Mt3.5.1Chr6	13575604	ttgcacatgtccttgaggatctatgtaatgccacattgatgtatgtgggttctcaacagg[A/G]actgRttttatgaagcttggttttatggtgYttggtttttcattttcctcgtcatcgtca	polymorphic		NA
766	S_11882250	step3_c47	Tr	NA	NA	ctccatggcttgaKYtggYaaacaaagtggtataaccaaaccttcctctcctttagcatt[T/C]ttgaaaggtatataaaagctagcaacaccaggtatagcaccaactcctcctttagctggW	polymorphic		Tr_CO513200
767	S_11884014	step3_c47	Tr	NA	NA	tacctgaatcaccaacaatggagagttaagcacttctgaagaaccaggaacatcaaaaag[T/G]agctcatccaaacaaggaaaaggaggYtgaagagcatcaccaaattctttcaaactaRca	polymorphic		Tr_CO513200
768	S_11892756	step3_c4706		Mt3.5.1Chr1	8462252	RgcctcagtttctttggaaggagaagtacttatgacagtaacRtggtgaccaaatgcttt[A/G]ccaaatttgacagccatgtgaccaagtcctcccaaaccaaccacaccaattcttttccct	NA		NA
769	S_11896857	step3_c4711		Mt3.5.1Chr2	4627469	aaaacYaaaaYccctcctcaaccttcaagtgcagatcatggttcaaccaaattttcaggt[A/C]acaaagctcatatcaacccagcagaaacaaccattcctgattccgcaactctgagagatc	polymorphic		NA
770	S_11899677	step3_c4715		NA	NA	tagttgtattctgagctccactcttttgttggattcttctcctagcaagataccctctaa[T/C]ccatggagtaacatcctcattgaccttgatcatgacgaagaagataatgcgatatatgat	polymorphic		NA
771	S_11900072	step3_c4715		NA	NA	ctttgScgcatcaggtKtttcRccgtcgaataaYaaacccctaagatcgttctggtattg[A/G]ccctgtaatgcccaatagtggaaactgatgtatgacattggataacgccaaacaggcttt	poor quality		NA
772	S_11901003	step3_c4715		NA	NA	ctctaactttggatatgtcatcaactttttgtcttgcagcataagagtgttgagaagtcc[T/G]gtagtgttcaataagtgttctgattgYttcagcagtagagatcttgtctagagggtcatc	polymorphic		NA
773	S_11902410	step3_c4717	DrF	contig_55524	1984	ctttgaaaagtccggaaaagccgggaggttaagatcaaaatcacgStggtggctgtgtga[T/C]gatccaactccttcagaggcagttacagcgctacttccagcaccggcaccNNNNNNaacg	polymorphic		DrF_Msa.2974.1.S1_at
774	S_11902912	step3_c4717	DrF	contig_55524	1984	ttggaagcagagctggtagtcacggcggatgaagtgRtggtgRtctgatcttcagcggtK[A/G]ttgcggacataacagctttccggtgactggctttgtgtccacctagggcttgataagaKg	polymorphic		DrF_Msa.2974.1.S1_at
775	S_11904625	step3_c4719	Tr	NA	NA	tattgagaattttccctgcatagttgcctccactattgcacaggtaaacctcaatgactc[A/G]gggaaaatgaggcgatcaacctactttgtcgatatagtacatgtacatcctYaacagtta	polymorphic		Tr_EX524361
776	S_11906100	step3_c4719	Tr	NA	NA	gccttcttgatgttcagcatctatgtcggcatccatgtcaacctcttcatcgggaatgtc[A/G]gcaccataMacttcgtgctcttcctgctccatcttcgctactctatcStcKtcttcttct	poor quality		Tr_EX524361
777	S_11906256	step3_c4719	Tr	NA	NA	gggaatgtcRgcaccataMacttcgtgctcttcctgctccatcttcgctactctatcStc[T/G]tcttcttcttccttcttcttctccttgtcgttctctcactctctctcttcydcwhtcdmd	poor quality		Tr_EX524361
778	S_11912112	step3_c4721	Tr	Mt3.5.1Chr5	11060646	ttgcaWcatcaagttgtgagatcgaaaatgaactccagacatggtgcaaataacaacatc[A/C]actagtttcacagcatctaccaaactYtgatgattagaRaaagaaccttYcacaagatga	polymorphic		Tr_CO515541
779	S_119127	step3_c1007		NA	NA	tgagggaagaacgggaagggtaatccagagatctctaagagggtcatacagttgccatac[A/G]ttctctggatcaaaagcacagacacacaggagatcctcagatgaagcaacctcctgtcga	polymorphic		NA
780	S_11913260	step3_c4722		Mt3.5Chr3	2991745	cccggagtattcRactttttggacYtgaggWggagaattcttaccaacctgtagaagtat[T/C]gatgatgccgcggcaattgagatcagtgcaagaccaccagcaattgctgctgtgttctga	polymorphic		NA
781	S_11913705	step3_c4722		Mt3.5Chr3	2991745	acttatagcactttctgccacataaactgctggctcgactgaatatatatttgtctgtcc[A/G]gcagtatccttttcaacatagcctgtccaaccctgcttacgacgtggtggRtatgtacct	poor quality		NA
782	S_11913857	step3_c4722		Mt3.5Chr3	2991745	tgtctgtccRgcagtatccttttcaacatagcctgtccaaccctgcttacgacgtggtgg[A/G]tatgtacctactacttttgtcttctcYtcWgctaaccattccatactSaccttYccaact	polymorphic		NA
783	S_11917479	step3_c4725	Tr	Mt3.5.1Chr6	448139	tcctttcctctgagattgcaggaatagatttaagaggagctgtaattcgaggggtaggag[T/C]ccaaggagttgaactcagtgaaaccgttcgtaggatggaggagtctattgctcaagttat	poor quality		Tr_CO515372
784	S_11917614	step3_c4725	Tr	Mt3.5.1Chr6	448139	ggagttgaactcagtgaaaccgttcgtaggatggaggagtctattgctcaagttattata[T/C]ttcttgaagcatctgccgagagatgcatcagcttcactggaggttcBgaggcagatgaRc	polymorphic		Tr_CO515372
785	S_11918345	step3_c4725	Tr	Mt3.5.1Chr6	448139	ggttcaaggRgcRctgcagatccttacagtYgcagatagtttgacaagcagatcttctgt[C/G]tttgaagcatctttaagagctactcttgctagactaagcacaactttatctttttcaRMa	polymorphic		Tr_CO515372
786	S_11919040	step3_c4725	Tr	Mt3.5.1Chr6	448139	tgtcctcatatctaaagtaaggcaacgactcagcgatgtgtcccgtttgccWRtatggtc[A/C]tcagttgaggaacagggtgcttttcatctccctaccttcagtgcatatccacagtcYtat	polymorphic		Tr_CO515372
787	S_11919926	step3_c4726		contig_59317	430	tacttgagcttgtcagaaacaaacaaaagtttctagacttcaaactccaaaggaacaac[A/C]gaagtactatctccgtattgccgttttaaaggaagagagatcag	polymorphic		NA
788	S_11921634	step3_c4727	Tr	contig_62347	2334	acaaggtggatgtggtgaggtttacaaagctgaattaccaggaagtaatggaaaaatgat[T/C]gccattaagaagattattcagccacctaaggatgcagctgagttggctgatgaagatagt	polymorphic	Yes	Tr_CO513522
789	S_11922740	step3_c4727	Tr	contig_62347	2334	agatctcaagcctgcaaacgttcttcttgatgatgaaatggaagctcgaattgcagattt[T/C]ggtcttgcaaaagctatgcctgatgcgcagacgcatatcaccacttcRaacgtggctggt	polymorphic	Yes	Tr_CO513522
790	S_11923395	step3_c4727	Tr	contig_62347	2334	gatgagaaatgtgatgacttcggaaaatccgaaggaagcaattgatgcaaggctcatagg[T/C]aatggttttgaggaacaaatgcttttggttttgaagattgcttccttttgcaccatggat	polymorphic		Tr_CO513522
791	S_11936545	step3_c473		Mt3.5.1Chr5	10581093	agaacattcagccRcggttcttgtgaaaaggttggatttttggctttattatattgcata[T/C]ttctgcggaggtacaattggtcttgtttacagcaataatcttggacagatagctcaatct	polymorphic		NA
792	S_11944552	step3_c4735		Mt3.5.1Chr1	1734034	gcgatcagtagtcgtccggaactaccctctaccttccagccacagcaaattgctcaaatg[A/G]caaccactctgcctcctattttcaatacattgaatgttcgccgtgcaatcataccagctg	polymorphic		NA
793	S_11944805	step3_c4735		Mt3.5.1Chr1	1734034	acgttactatgcagccctagctgatggtgggaagataccaccacctcattcttcttcttc[T/C]aagccaatacttggaagtcatccacatatccccaaattatcttctcagaaagcccccaaa	monomorphic		NA
794	S_11945130	step3_c4735		Mt3.5.1Chr1	1734034	agtagtagcagtagtggtgataccagcagtagcaacttggatagtaatccacgaccccat[T/G]ttcctggtaaggtctatcagaatcctaggattgtagacSagttcttgggtgcaggagagt	polymorphic		NA
795	S_11945925	step3_c4736		Mt3.5.1Chr6	3543001	Sgtgaagggttgtatatggctattcgaacaagagcaggcattaggcttcagcagtgtttc[A/G]acaaacattagaatgacagttatcaaactMaaatctggYggMttatgggttcatgcacct	polymorphic		NA
796	S_11946622	step3_c4736		Mt3.5.1Chr6	3543001	gatgggaaagaatggttctacaaatYttgtttcttggtcca[T/G]ctaatcttttggagcctaatgccagctttgaacaaatgtcagagaagttgattgtttcac	NA		NA
797	S_11949924	step3_c474		Mt3.5.1Chr2	19486831	caatctgggYtctttagttgcaagWagaaatatgccgacaaagcaacatcctataaaaat[A/T]gaaacatatgcaatccagcggtactgattctcaacattagcatatgtttttccattgaYR	NA		NA
798	S_11950138	step3_c474		Mt3.5.1Chr2	19486831	tgcaaccatggtaaaagcattgcgacagctagctaatgcaactctgcttgttgagttcag[T/C]gtgatgcagctMaccatggacatgtgcgagacctgagtagcagcccatcccacgttgaaa	polymorphic		NA
799	S_11950157	step3_c474		Mt3.5.1Chr2	19486831	aaaagcattgcgacagctagctaatgcaactctgcttgttgagttcagYgtgatgcagct[A/C]accatggacatgtgcgagacctgagtagcagcccatcccacgttgaaaattgctgcaaac	poor quality		NA
800	S_11955355	step3_c4745	LG	Mt3.5.1Chr2	12729244	tcccatDagacctttaaggaaaggatataaatgaacaatgacccaaaatgcaaagaatag[T/C]ttcccaaataaaggtccccatgaaccactaccactgttaatagcatcagagacMccagca	NA		LG_AT5G44030.1
801	S_11959347	step3_c4745	LG	Mt3.5.1Chr2	12729244	catggcctctctaatagccttgctattgttgatgtagtgatcacaatcgagattcaacat[A/G]aatggtgcatttgtaagcacRgcMgaaactcgaac	NA		LG_AT5G44030.1
802	S_11960560	step3_c4745	LG	Mt3.5.1Chr2	12729244	agtaatactcaggtgccctKggttcaatactatactttttacaaaaaggaacccaccttc[T/G]agcaaactcagaagtttcagccaaacaatcaaacaaaagcatagaagcaccatcatctga	polymorphic		LG_AT5G44030.1
803	S_11974321	step3_c4756	Tr	Mt3.5.1Chr7	22274966	KccYaaacctgaggcagatattacagatgttgatttcaaggacgtgacacgtcagtctgt[T/C]gagtatttggctaagatcaatgtttcaaatccttaYtctacttctattccaatttgYgaY	polymorphic		Tr_CO516258
804	S_11986584	step3_c4764	Tr	Mt3.5.1Chr6	4742490	gtacatcatcatcggYgacacaggtgtagggaaatcYtgtYtgctccttcagttcactga[T/C]aagaggtttcaacctgttcatgatcttactattggtgttgagtttggtgctcgYatgctt	polymorphic		Tr_EX521749
805	S_11986881	step3_c4764	Tr	Mt3.5.1Chr6	4742490	cacRctcatagggaacaagtgtgatctgtctcaccgaagRgcRgtRagcaaagaggaggg[A/G]gagcaatttgcaaaggaaaatggacttttattcatggaggcttctgccaagacagcRcaa	polymorphic		Tr_EX521749
806	S_1199930	step3_c10612	Tr	Mt3.5Chr3	27046031	WcctgaacgRcggttcttHcctccaccaaaggatgaacgtgcWgcgaaccgcgagagcca[A/G]gcaggtacttcttgatttgcttcttgcattaaatcttgtagagatcttgccatagatgtg	polymorphic		Tr_EX523560
807	S_12003041	step3_c4775		Mt3.5.1Chr1	10165554	agttcattaatacacctatttcgttcttcaggaagagaattatcaaggtc[A/G]gactgaagtgtcatcaaatctgaatgaagagctgatatttgctggacgatgcctggtgct	polymorphic		NA
808	S_12010874	step3_c4781	Tr	NA	NA	tgcagtaggccactgaccatcagatggaccRccagcattgaagtcagcaatggcataatc[A/T]agagcaggaacttcatcctcctcttgctccttggcctcttcgggttctctataaaagaat	poor quality		Tr_TCMS40572
809	S_12012348	step3_c4781	Tr	NA	NA	gtcYtgRgggttctcgattgcaacRatgaccctggcagctagttgaagtttctcccaagt[T/C]tttccaagattaatgatataaataccatcgttgcggcgtttgaagcaataacgttccatt	poor quality		Tr_TCMS40572
810	S_12012552	step3_c4781	Tr	NA	NA	attaatgatataaataccatcgttgcggcgtttgaagcaataacgttccatttggaagtc[A/G]cagttcttagtgccgaggtgKacatcagcagccaacatcatctggatgtcagcttcYttt	polymorphic		Tr_TCMS40572
811	S_12019725	step3_c4783	Tr	NA	NA	aatcgatgtgaatcggttaccttcWggtgctgaYtgtgaagaagaagcaggagtttcatc[A/T]ccaaacagcaccgtttcaagtgtgagtggtaaaagaagcgaaagagaagttacaggtgaa	poor quality		Tr_CO513120
812	S_12020044	step3_c4783	Tr	NA	NA	agttgaagtttggtttcaaaatcgtagagcaaggactaagttgaagcaaacagaagtaga[T/C]tgtgagtttttgaaaagatgYtgtgagaatctaacggatgaaaatagacggYtacaaaag	poor quality		Tr_CO513120
813	S_12020538	step3_c4783	Tr	NA	NA	cctcttgYgagcgtgttgctgttccatcatctgccgttgatgctgccacgcgtcgtcatc[A/C]tatggYtccaaatcacccacgtccatttcctgtgggaccatggSccacagctgctcctat	polymorphic		Tr_CO513120
814	S_1202221	step3_c10612	Tr	Mt3.5Chr3	27046031	acacacRgtacgcaccccacgaggcggcctctgtgcaggctgtcccgtcataattccact[T/G]attattggaaaacaaaacgcagcagtctttcctgaacccgtctgcgcacaagccatcaaa	NA		Tr_EX523560
815	S_12022916	step3_c4784	TF	Mt3.5.1Chr5	37195655	agtYggtgattgaggtgctgagttaacaggaggatatggagcRaagtgccgtggaggggg[A/G]cctctgatggagccaggaggtggcatcgggacacaccatattggtgcatg	polymorphic	Yes	TF_IMGA|Medtr5g088010.1
816	S_12023139	step3_c4784	TF	Mt3.5.1Chr5	37195655	ggccaaccatgtaccctggaggcggaccgtaaaaYggaggtcttataaagggccttgggc[T/C]cataccatgttgcataggcatgtttgccctggcaggaaaaggtctttgatgatgccagcc	poor quality		TF_IMGA|Medtr5g088010.1
817	S_12024005	step3_c4784	TF	Mt3.5.1Chr5	37195655	aggaaagtgMggcgcaccatttgtgttactgttgcgcttggggcctggcttttgatagcg[T/C]ggtgttggcatcttattcatcRgattgaagtttccagaaccgtttgac	poor quality		TF_IMGA|Medtr5g088010.1
818	S_12028682	step3_c4788	Tr	Mt3.5.1Chr8	29322902	tctatctgtttagcNNNNNacagcaaagaatagcgtagtagtgatggctRtttcatcact[A/C]tctcttccatttcaattccgttcttctcccaaatcacacactcgccgcaaattcgcYtgY	polymorphic		Tr_EX522429
819	S_12028784	step3_c4788	Tr	Mt3.5.1Chr8	29322902	actMtctcttccatttcaattccgttcttctcccaaatcacacactcgccgcaaattcgc[T/C]tgYtttgYRgcggcgagcaScgaggttcccctcctccaagtcaacgatcttcgagccaaa	polymorphic		Tr_EX522429
820	S_12030092	step3_c4788	Tr	Mt3.5.1Chr8	29322902	attgaggcagatggatatgaacYRgtctctgttttaacttaatacagctagtaYcaacNc[C/G]ctttctgactttgttgtgaaatggtgtggctggtttcggttcaatttcatgctgtcaagt	polymorphic		Tr_EX522429
821	S_1203547	step3_c10612	Tr	Mt3.5Chr3	27046031	NNNNNNNtgaaggtccacggttcctcagatgaggWggaacgtaaacaggtcgagtgttgg[A/C]agcattgttaacagaagcagcagcagaaggtggcggtgttggtgcattctcggccgcgga	NA		Tr_EX523560
822	S_12037353	step3_c479	Tr	NA	NA	tctagatcaacggaaggatgaatcaatagagcgcactttcaaaggtgttgctaggcattt[T/C]cgagaagtattctctgaacttgtacaggggggccatggtcatctggttatgatgaagaag	NA		Tr_CO512723
823	S_12037590	step3_c479	Tr	NA	NA	tgatcaagacgaggatggtcctcgggaaccaaatccagaggggagagtagaaaagtacat[A/T]ggagtgaaagtgaaggtttcttttactggRcaaggggaaacacagtccatgaaacagcta	polymorphic		Tr_CO512723
824	S_12037666	step3_c479	Tr	NA	NA	aaatccagaggggagagtagaaaagtacatWggagtgaaagtgaaggtttcttttactgg[A/G]caaggggaaacacagtccatgaaacagctatcgggaggtcaaaaaactgttgttgccctt	polymorphic		Tr_CO512723
825	S_12041413	step3_c4792	Tr	Mt3.5Chr3	36643889	tgactgcgcttggggctgctgggatctgaccttcgcaactaaatcctttatttgacttcc[A/T]gtaagtgtctcatgctccagaagagcatttgcaagcgcatgaagctccttttcatgggtg	polymorphic		Tr_CO515774
826	S_12043362	step3_c4792	Tr	Mt3.5Chr3	36643889	tgacatgtgagattccaaaatctgccggcgtccttctacatctggattgggaacaacaac[A/G]tggcgatcaaatcgcccaggtctaaccagagccttatctagtgactcaggaaaattagta	polymorphic		Tr_CO515774
827	S_12044472	step3_c4792	Tr	Mt3.5Chr3	36643889	aagttcagcctttgcctcatctacacctttcacatcgctaaatttagtactggtctctac[A/G]ctgggctgcacttcttcattcataccaagtc	poor quality		Tr_CO515774
828	S_12048159	step3_c4795		Mt3.5.1Chr2	31629603	tccaaactggttagctgtttcaaatagccgctatccaactggtcatttcttggccaatcc[A/G]caaggtggcctWggtcttcagtttgcacagcttggccgagatgcctctgcagct	polymorphic		NA
829	S_12053601	step3_c48	AL	Mt3.5.1Chr5	11910400	tttcgaccttgcaaccatacccttcaaYgatggttattctcatctcttcggagatggcaa[T/C]gttgttcgttcctccgatggcaacggtgtccaactcctcctcgatcgttacacc	polymorphic		AL137_TC107325Ex
830	S_12064745	step3_c4805	Tr	Mt3.5.1Chr5	2181132	gaatgcttcacggttgaaggttcttcaagcccaagatgatgtggttaataaaatgaaaga[A/G]tctgccgccaaggaactcttgaatgtgMgYcgtgatcatcatgtgtacaaaaaccttcta	polymorphic		Tr_TCMS40823
831	S_12065248	step3_c4805	Tr	Mt3.5.1Chr5	2181132	attgaggtgtcggaaagaggacctgcacttggtagaggaagttttggattcagctgctca[A/G]gagtatgctgaaaaggcaaatgttcatgaaccagagatcgttgttgataaggatRtctat	polymorphic		Tr_TCMS40823
832	S_12065413	step3_c4805	Tr	Mt3.5.1Chr5	2181132	gctcaRgagtatgctgaaaaggcaaatgttcatgaaccagagatcgttgttgataaggat[A/G]tctatcttccacctgcccccagccatcacaatccccatgatctccactg	polymorphic		Tr_TCMS40823
833	S_1207085	step3_c10614		AC225458.11	188205	gatagcagcaatagcaggtggKttaMtctcaaYtccWgttataggttggtctctctacac[A/T]ctcaaaacaactggttgtggtcttccaccaggaccaggtggatcaattggtgcattagaa	polymorphic		NA
834	S_1207287	step3_c10614		AC225458.11	188205	tcctaatggtccttttgggttattaggtgctgYtgaaggKttgtcatatttggcattggt[A/T]gctattgttgttgtttttggtttgcagtattttcaacaaggttacattcctggtcctctc	polymorphic		NA
835	S_12075801	step3_c4816		Mt3.5.1Chr4	28226927	tagatggggttgagaagcattgttgttatgatattagcaataattacaYtattattagag[A/T]ttcagatatgcttatcggtggagattagtagggcagattttccacatggctttatatttg	polymorphic		NA
836	S_12077643	step3_c4817		Mt3.5Chr3	2254312	ggacctaagtaccctcccaaggaatgttgtggagcatttaaagagtttgcttgcccttat[A/G]ctgaYgtRataaatgatttRacaaacgattgtgcctcaaccatgtttagYtaYattaatc	polymorphic		NA
837	S_12078570	step3_c4818		Mt3.5.1Chr4	8191625	tagtggtgaatcgggttatgctgttcgtaatgctcgatattctgagttggttgaagttcc[T/C]tggaaaggagctccaaccatggctcatttatttgagcaatcRtgtaaaaagcatacacat	NA		NA
838	S_12082665	step3_c4818		Mt3.5.1Chr4	8191625	gctgcaaaagctgcaaagctgcaaaaaactgaagttcctgcaaagattaagctg[T/C]tggcggatccatggacacctgaatctggattagttactgctgctctcaagWtaaagagag	monomorphic		NA
839	S_12085262	step3_c4820		Mt3.5.1Chr4	29620399	catactattcatagcaatcaacttctcatcatctttgtaWagagtaggattcttatactc[A/G]atgattctgttcttgccatccagcatgctgattgcggtatactttttgggaggcggWgta	polymorphic	Yes	NA
840	S_12085559	step3_c4820		Mt3.5.1Chr4	29620399	cttctttgaggtatccagattgaccRagaacatccaaaagccccatatagtgctctRcYc[T/C]gggttcaattccatacttgcttttcattgattcaagatatatgtaagcatcctccacRgc	NA		NA
841	S_12089032	step3_c4823		NA	NA	tgctggcctcaaYgtSttccgaaattcggaacaRtcVgaagagggtgctaaggagatYag[A/G]atggtggtggctgatgaacataatcaaaatggtgaaaccaataacaaaggtggtcaagaa	NA		NA
842	S_12089809	step3_c4823		NA	NA	gacWcgtctcatactcattatggtttggagRaaRcttatccgtaatccaaacacYtattc[A/G]agtctcattggtcttatttggtcccttgttgcctttaggtgggatgttcatatgccWaaa	polymorphic		NA
843	S_12090423	step3_c4823		NA	NA	tactggtccagcagttatggcagcagcttctatcgccgttggcctccgtgggaccctcct[A/G]catgtagctattgttcaggcWgcacttccacaagggattgtYccatttgtgttYgcaaaa	polymorphic		NA
844	S_12095441	step3_c4828	Tr	NA	NA	cgttggtggcagccgcggtggtcgtggaggttttagcaatggtgaagctggtgaagaagg[A/G]cgcccacgaaggacatttgatcgccacagYggRactggacgaggtggtggattcaaacgt	polymorphic		Tr_CO515102
845	S_12096555	step3_c4828	Tr	NA	NA	taagactgatggMggaagaaaggtggatacYaaggagtttgaatccttgaagcctctgtc[A/T]tgcaagaaagagaatgacgagatctttgctaaactgggatctgacaaggacaggcgcaaa	polymorphic		Tr_CO515102
846	S_12096833	step3_c4828	Tr	NA	NA	actgggatctgacaaggacaggcgcaaagatgctattgagaaggagaaggcaaRgaaggc[T/C]ctgagcattaacgagtttctgaagcctgctgaaggagagaagtactacaacccaggKggM	polymorphic		Tr_CO515102
847	S_12098088	step3_c4829		contig_52535	947	tccatgaattagaggcaaatcaacttcatcacaccactcaatacatctagtttcaaaatg[A/G]ctcccttttgcttggtcaggcaggtaactaacccaaaattctccMcctatcctccacttc	polymorphic		NA
848	S_12098260	step3_c4829		contig_52535	947	cttttgcttggtcaggcaggtaactaacccaaaattctccMcctatcctccacttcaaca[T/C]actcccttccatctctttacttaacctccaccctacttcttctccatattcatcccctgc	polymorphic		NA
849	S_12103779	step3_c4833	Mt	NA	NA	accacNNNttctccgatcYacctccgatatgggtaactgctgcagatctccggccgccgt[T/C]gcacgcgaagatgtcaaatcctctttctccaaccacgaccaccctaaacgaacYgaaacc	polymorphic		Mt_TC154314_similar_to_UniRef100_Q8W4I7_Cluster:_Calcium-dependent_protein_kinase;_n=1;_Arabidopsis_thaliana|Rep:_Calcium-dependent_protein_kinase_-_Arabidopsis_thaliana_(Mouse-ear_cress),_partial_(95%)
850	S_12104993	step3_c4833	Mt	NA	NA	WttctttaagccaggYgagaaattYtcagaaattgttggaagtccatattatatggctcc[A/G]gaggtgctcaagcggaactatggacctgaaatagatatatggagtgcaggagtgatactc	polymorphic		Mt_TC154314_similar_to_UniRef100_Q8W4I7_Cluster:_Calcium-dependent_protein_kinase;_n=1;_Arabidopsis_thaliana|Rep:_Calcium-dependent_protein_kinase_-_Arabidopsis_thaliana_(Mouse-ear_cress),_partial_(95%)
851	S_12105236	step3_c4833	Mt	NA	NA	aggagttgcacaagctattcttcgagggcttatagatttcaaacgggaaccttggcccag[T/C]atttctgaaagtgctaaaagtcttgttaagcaaatgttggaaccagaccctaagcttcga	polymorphic		Mt_TC154314_similar_to_UniRef100_Q8W4I7_Cluster:_Calcium-dependent_protein_kinase;_n=1;_Arabidopsis_thaliana|Rep:_Calcium-dependent_protein_kinase_-_Arabidopsis_thaliana_(Mouse-ear_cress),_partial_(95%)
852	S_1210558	step3_c10617		Mt3.5.1Chr8	24991331	aaaatttggccttgatgataacactgtgga[T/C]ttcattggtcatgctttggcgcttcatagagatgatcgctacttgaatgagccagcacta	polymorphic		NA
853	S_12108639	step3_c4835		Mt3.5Chr3	23366407	aacccaRcatttcaacaatgcagaacaaaaacattctaYtattSttgttcYtSttcVWct[T/G]caaactcttcacaacaacaacctcaaaatcaacaatagaaccatgcacaacctccgacac	polymorphic		NA
854	S_12108725	step3_c4835		Mt3.5Chr3	23366407	ctcaaaatcaacaatagaaccatgcacaacctccgacacatgcaactctctcctaggtta[T/C]acYctYtacacagacctcaaagtctccgaactctcttccctcttYcaaatcgacccaatc	NA		NA
855	S_1210934	step3_c10617		Mt3.5.1Chr8	24991331	ttatatgcagagtctcttgcacgatttcaagggggatcaccttacatatatcct[T/C]tgtatggtttaggagagcttcctcag	polymorphic		NA
856	S_12110869	step3_c4836	TF	Mt3.5.1Chr7	31122758	aattgaaactgcatctggtggggtccaagatattgttgataaKgatMactgaaRtttggg[A/G]tacgtgactgatttgaatcatgtgttccagctgaggtgatcacattattatctacctgat	polymorphic		TF_IMGA|Medtr7g099540.1
857	S_12110993	step3_c4836	TF	Mt3.5.1Chr7	31122758	gtgactgatttgaatcatgtgttccagctgaggtgatcacattattatctacctgatttg[T/C]tgcttgcattctggatgaaccaggtgtaggaacatgcggcatgtggaaaggaggcaWcRc	polymorphic		TF_IMGA|Medtr7g099540.1
858	S_12111088	step3_c4836	TF	Mt3.5.1Chr7	31122758	ttgYtgcttgcattctggatgaaccaggtgtaggaacatgcggcatgtggaaaggaggca[A/T]cRcRaaccttggtcccaaattcgcggctgcaggcaaagcagaaccggRtaacatattggg	polymorphic		TF_IMGA|Medtr7g099540.1
859	S_1211299	step3_c10617		Mt3.5.1Chr8	24991331	gtggaatttgatgatcaaggaaaRgttattgg[T/C]gtcacgtctgaaggggaaactgccaagtgcaaaaaacttgtttgtgatccatcatacttg	polymorphic		NA
860	S_12113167	step3_c4837	Tr	Mt3.5.1Chr5	17448619	ggcatacatgYcatggtgtctcacataaaNctgttacatWctacacttgttcctgctgta[A/C]tgtaggtcctggaggtcctggtgctatggcgaagtgtagacctctacgctgcccagaatt	polymorphic		Tr_EX524537
861	S_12114177	step3_c4837	Tr	Mt3.5.1Chr5	17448619	caggaattgacgttctgcctctgcaatcgccaaaagtcgaggatcacgcaagtccaaggg[T/C]gagccagataatgtccagccWcctcctatttcaatagtggtttcttcaggaatagggcga	polymorphic		Tr_EX524537
862	S_12114372	step3_c4837	Tr	Mt3.5.1Chr5	17448619	taatgtccagccWcctcctatttcaatagtggtttcttcaggaatagggcgaggtggtgg[A/G]gcagtatacccagattgataaggctgatgacatatctcacaagttatgtctcctttctca	poor quality		Tr_EX524537
863	S_12124150	step3_c4843	DrF	Mt3.5.1Chr1	22392523	ccMRcMgttcatgtcaggcatYcccattccataacccatacctaaccccatatgcatgcc[A/G]atgcccatctgtgaaaatgcggccatgtgtggtgcatgcatgtgctgcattccagcaggt	polymorphic		DrF_Mtr.27377.1.S1_at
864	S_12124245	step3_c4843	DrF	Mt3.5.1Chr1	22392523	tgcccatctgtgaaaatgcggccatgtgtggtgcatgcatgtgctgcattccagcaggta[A/C]catcatttgaggcatatataaaccagctcccattgacatcat	polymorphic		DrF_Mtr.27377.1.S1_at
865	S_12134196	step3_c4848	Tr	Mt3.5.1Chr5	29904645	aatagcattagctaactgaggaatgtaatgtcctgcatagctttctccggtaagaaacaa[C/G]gctctggatttgtaggtaggaaacttctcRWaccatttcaggaagaacgaRagcatatca	polymorphic		Tr_EX523060
866	S_12135164	step3_c4849		AC225517.13	8681	ctcagtggaagttgataacttYttctc[A/G]cgaatcttgtcatatttttcctctttggtgacagctttcagaccctgccaaggaagg	polymorphic		NA
867	S_12138681	step3_c4852		Mt3.5.1Chr5	573802	gttatgttttgttcttcattttcatgacggcaaagaaggtgaatgtgattccactagtat[A/C]gaccagaggacttgcacatcttcataRgggcaagatttgacatcttcatacagaatgtat	polymorphic		NA
868	S_12140027	step3_c4853		Mt3.5.1Chr6	13522479	tgttttaagagctggaattcagttttgttcaacaggaaaatgtggactatttggtgaagg[T/C]ggtcttatattgtatgatgttggttcMccccaaacagMatttagtgYcggtgacatagtW	polymorphic		NA
869	S_12140763	step3_c4853		Mt3.5.1Chr6	13522479	tggaatactcacttatggtattgctgttccatctggacttttcatacctgtgatacttgc[T/C]ggRgctgcRtacggccgcgttgtcagtagactcttcgaRccgatcacacaactcgacaga	polymorphic		NA
870	S_12169098	step3_c4870	DRC	NA	NA	ctcaaccagacatggtcggattgtcttttctaccacagactggtcgacgatggggaagat[C/G]gactctaatacctttgccacgttgaactttatgttgggMactctgtcttttgatgctgca	polymorphic		DRC_Mtr.10854.1.S1_at
871	S_12171699	step3_c4870	DRC	NA	NA	agatcttctaaccataggcatgtcatcctgacataactgactgtatattgatctcaactc[T/C]gtctttgatgcttctggtgcactagggtaagcaatatggaatagaccacatgcagagact	polymorphic		DRC_Mtr.10854.1.S1_at
872	S_12172478	step3_c4870	DRC	NA	NA	tggaattaattccttacgggttcgctcctctccaagagcacgtgcaatggtggatagcct[A/G]cgaattgagttcaaccgcagttggatatcatcatttttgagctcgtctataagcacRgct	polymorphic		DRC_Mtr.10854.1.S1_at
873	S_12176488	step3_c4872	Tr	NA	NA	attcttctcccccatgtcatattgccagtgaatgaggcattcctgggagaacgtggcccc[A/G]cattgctgaaattagaaggagcctgaatcttaatttgattccagtcactaccctgaggag	polymorphic		Tr_CO512370
874	S_12177420	step3_c4872	Tr	NA	NA	aattaggatcccaatctccaggatcaggcaatgaaaaacctgtctccacattgtcacgga[T/C]caattccatcgattgtgagttcatattagaaccaggcataactatggatggaatgttctg	polymorphic		Tr_CO512370
875	S_12177784	step3_c4872	Tr	NA	NA	tgtcccctcagcttggctaaagctatcaggatattgacYatgccaatgtgaagaaaatgc[T/C]gtttcttgagtttgaggacttccagaatgtccccaatttttcattctattaaactggctg	polymorphic		Tr_CO512370
876	S_12182179	step3_c4875		Mt3.5.1Chr4	28966446	ctcacgcgcYaatacggatgaaaaggatgtaacgtcgttgaagtatcccggtcatcaaca[T/C]atgKcggagtggtacttgttttcggatctatctcRacccgattcggaacgWWcYggttcg	polymorphic		NA
877	S_12184019	step3_c4875		Mt3.5.1Chr4	28966446	tgcttgttatctgcMgtcagtgtaggtWYMccttaYgcattctgtcattgtagattccaY[A/G]agccccttatacacattagactaggctaagaagatgaaatcaatttgtatSgtRattgta	polymorphic		NA
878	S_12196877	step3_c4886		Mt3.5Chr3	40612813	atcgagtttttgtcatgcattgtgcaaactgtcctacaatataatcttccaccttgtatg[A/G]gtaagggttactataatgggatatgccttttcccYctcccttcctttttccatgtcttgg	polymorphic		NA
879	S_12198080	step3_c4888	Tr	Mt3.5.1Chr7	28186278	ttatgagcttggggggagctgcaacag[A/T]agaagatgcaaatcttatatcccaattatttgggtcaattggcaaaatatggaaagcYga	NA		Tr_EX521637
880	S_12198240	step3_c4888	Tr	Mt3.5.1Chr7	28186278	agWagaagatgcaaatcttatatcccaattatttgggtcaattggcaaaatatggaaagc[T/C]gacgaYaagtattttgatgcaataactggcctgag	polymorphic		Tr_EX521637
881	S_12198966	step3_c4888	Tr	Mt3.5.1Chr7	28186278	gggttcttctttgagatgagttaaacatgtgagaatgtttagccatagcaacattcttct[T/G]tttRcgaatgctactagttatggaYgagcttggccgattagcagagaataacagtttcRc	polymorphic		Tr_EX521637
882	S_12201086	step3_c489		Mt3.5.1Chr7	13175702	cttaggttcaggaagagcaacaaccataccttgaagatcctgattaagaagaacctgaca[A/C]cccaatctDgaatgcatattaagcaccctagccctYgaattatgcttcaaaacataYtcY	polymorphic		NA
883	S_12203311	step3_c4892	Tr	contig_55900	696	ccaaaactcatYgaRgcataccataagattaaggcacaaaacWWtgaYgcacttgaagtg[A/G]ttttcatctcaagtgacagggatcaagaatcctttaatgaattctttgcgggaatgccat	polymorphic		Tr_EX523624
884	S_12210062	step3_c4896		NA	NA	Ygatgttcgcgatgataccgaaacattcctcaatcgaattgttcccgaggggccatctgc[A/G]ccttggaagcacactctagagggtcatgatgacatgccggctcatattaagtcatcaatg	poor quality		NA
885	S_12210402	step3_c4896		NA	NA	gcactcacgataccaatWacWRatggaaagcttaacatgggaacctggcagggtatatgg[T/C]tttgtgagcaccgggatcatcctacctcacgaagagtggttgtcactcttaatggaatRt	NA		NA
886	S_12210534	step3_c4896		NA	NA	gYtttgtgagcaccgggatcatcctacctcacgaagagtggttgtcactcttaatggaat[A/G]tgaggtgtttggatctatttgctYtgattcRccttcatttcRgaacttatagctggatac	polymorphic		NA
887	S_12216782	step3_c490		Mt3.5.1Chr1	18507216	aacgacaaatggcacaaaggtcagagagaagtacagtgggaatgttttcttaaacgttgc[T/C]gatgttgcatttacttcgtgagctaaacatgaacttgttcctgcRtgaaYgatggaacat	polymorphic		NA
888	S_12216995	step3_c490		Mt3.5.1Chr1	18507216	ccttacagccctgtatacaggctctgcaactggtccggtcttttgaatgaaatcttgata[T/C]gatttcggcaagctctcaggacgcatYacaaatgcatacaWaa	polymorphic		NA
889	S_12218022	step3_c4900	Tr	contig_9383	2492	WaaatcgccMcagcctaaagcagggagttctctgtggagtgcagggtttttgaaggataa[T/C]tggattaatacagatcttccatcaaccaaRtttgatgggaatttgaagcatttgagtgag	NA		Tr_CO515745
890	S_12218197	step3_c4900	Tr	contig_9383	2492	gKtggagaatacggttactccRgtggcggataaccctgttttgtgtgtgaaacctgtaac[A/G]agacgcattcatggatatgctaggctctttattgctcagtgctttgctaagggatRtgYR	polymorphic		Tr_CO515745
891	S_12220028	step3_c4903		Mt3.5Chr3	43110553	aaaattctcccctgatttgatgatgtcgagaattgccctgggtctgattctctccaaatc[T/C]ttgatgaactcacgagcaaaaccacgataagcatttggagaataaatgcattcagtggaa	polymorphic		NA
892	S_12220267	step3_c4903		Mt3.5Chr3	43110553	tgaactgcatctactcaatctagctatatctcctcttaatatgtttaacagcaccgtctc[A/G]gctatgtcgtcHgcgttgtgYccagtcaccactttatctgctttcaggaatgccgcWcct	NA		NA
893	S_12220763	step3_c4903		Mt3.5Chr3	43110553	taagacgtaagcaaggacggttgagtctttgccgccggaagctccgatggcgactcggtc[A/G]ccgcggttgaagagKcggttatagacgatgagttgatgaatctcatcttcgaaagcaaga	polymorphic		NA
894	S_12227596	step3_c491	DRC	Mt3.5.1Chr5	21117755	tggcttttgaatttatacgtatgctccgcttagatctcctatgtggtgtcttttgcggtg[T/C]gcatgtattcattgatttctcggacgYggtgcttgagatgaMctttggtttttccatt	poor quality		DRC_MsaAffx.3538.1.S1_at
895	S_12237932	step3_c491	DRC	Mt3.5.1Chr5	21117755	gatactgacgtgcaaatcgttcgtctgacttgggtataggggcgaaagactaatcgaacc[A/G]tctagtagctggttccctccgaagtttccctcaggatagctggagcccgagggcgagttc	polymorphic		DRC_MsaAffx.3538.1.S1_at
896	S_12242582	step3_c491	DRC	Mt3.5.1Chr5	21117755	gtccgactttgtgaaatgacttgagaggtgtaggataagtgggagctggaaacagcgaaa[C/G]tgaaataccactacttttaacgttattttacttattccgtgaatcggaggcggggcgctg	monomorphic		DRC_MsaAffx.3538.1.S1_at
897	S_12246294	step3_c4910	Tr	Mt3.5.1Chr2	7974023	cttagaaaaactgaaaatgaacgaagcactcatgaaRcttcttctgaaactcgattcaat[T/C]cccgggatcgatccaacggttagggaagcaaggagaaaggtgacacgtcggatcgtgggK	polymorphic		Tr_EX523039
898	S_12251266	step3_c4912	Tr	NA	NA	agtactaaggaacaacttccccgtcaaggaatcgtccaaactgttgaggaaacctctgca[A/C]atttgctctcaattgtctgaactcttttaaatcttccacccatgtactgtaactYgaatt	polymorphic		Tr_CO514772
899	S_12252218	step3_c4912	Tr	NA	NA	cttcaaacattctWtggctggtatcRctKcagattcctKatttgctaaaccagaagattg[A/G]atggccaattcaagccctgcctcatagcttgagttaggaatgttcccaagcataRtgttY	polymorphic		Tr_CO514772
900	S_12252549	step3_c4912	Tr	NA	NA	RggtgtWataggtgcaaatagcaatcttggcattatgtcatgttttgatactacatgaca[A/T]aaatttccaccccatttttctctggaaatggcttgggaaaatgatttgttaccaagtaat	poor quality		Tr_CO514772
901	S_12255234	step3_c4915	Tr	AC202489.12	152881	taaacaacggagattctctttgccttcaaatagatgcggaaatgaactaggaaatgatgg[A/T]gctgcctgcacaggtggaaaactaacttttccaatatgatcttccccaatgaacccaaaa	poor quality		Tr_CO512799
902	S_12255434	step3_c4915	Tr	AC202489.12	152881	aatgccaacaacctggttataagtcacacgctttccaatctgtaccatgtttctgtagaa[A/G]gcaccgccaacataatcgaaatcagaaaagatgaatgYctttgatRYgtcaaaaccacaR	polymorphic		Tr_CO512799
903	S_12255907	step3_c4915	Tr	AC202489.12	152881	atccaaaatctcagcaaaatcacggtgagcgaaaaagacgttgcgacggaggaagacatg[A/G]gcaggctgagaagtgagtttctcaacgcgttgaatgagagattgatcgattYtttggcaa	NA		Tr_CO512799
904	S_12259886	step3_c492		Mt3.5.1Chr6	3207404	agcccagcctcgtgaaataatgaccgaggtccttaaagctctgcaagaactgaatgtctg[T/C]tggaaaaaaattggaccctataacatgaagtgcagatggRccgtaggcatccctggtcat	polymorphic		NA
905	S_12260377	step3_c492		Mt3.5.1Chr6	3207404	tNNagtataSctccagtttttaatcggttgatcatgattatggggcaatcctataattgg[T/C]attcacttcccttttcacagtgaattgtgtttttcgatcctgtgaatctctgggaaKttW	polymorphic		NA
906	S_12262556	step3_c4923	Tr	Mt3.5.1Chr7	7247166	gMtNagWtttgaccttgccttYYtgatYatgaccttcaagaaacatgcttagattctaca[A/G]ttatcatggcttggattagtagaaacaataacaccagagttagagaagtcacagttgaaa	poor quality		Tr_CO514890
907	S_12263329	step3_c4923	Tr	Mt3.5.1Chr7	7247166	YgcRttacttgcatcYggcttYggcacacaccagctcccaactgcWggccttggtcgtac[A/G]ggtgttactggtcttggttgtaccggtgctactggtctctgtgcattgcgcaagattcca	NA		Tr_CO514890
908	S_12263599	step3_c4923	Tr	Mt3.5.1Chr7	7247166	ctactggtctctgtgcattgcgcaagattccagagtcataaacaggagagaaatcaggcc[T/G]aaagagaccccaattacgctcagcaatMggaccaggtttctgattYtcattaaacaaagc	polymorphic		Tr_CO514890
909	S_1226841	step3_c10628		Mt3.5.1Chr4	24765019	tgcagttcactcRatgaaagatgttcctacYtatttgcccgagaaaacaattttgccatg[T/C]aaccttccacgagaggatgtcagagatgcgtttatatcattgagtgcagcttcactagSt	polymorphic		NA
910	S_1226973	step3_c10628		Mt3.5.1Chr4	24765019	gYaaccttccacgagaggatgtcagagatgcgtttatatcattgagtgcagcttcactag[C/G]tgatctaccRgctggaagtgttattggtacHgcatcacttagacgRaaatcacaaatcct	polymorphic		NA
911	S_12273270	step3_c493		Mt3.5.1Chr1	17713388	tcatRcttttgaagctcgaatctatgctgaaaatgttccaaaaggatttcttccagcaac[T/C]ggagtactgcaYcattatcacgttccagtctcatcaggg	NA		NA
912	S_12274216	step3_c4930		contig_52590	1441	Yctcagaatgcgtctccgatgtgaaattttccgtaagggtaaagctatgccagggaaagt[A/G]tttgatattctcaatgaagttgttgtWgatcggggttcaaaYccgtacctttccaagatt	polymorphic		NA
913	S_12275065	step3_c4931		Mt3.5.1Chr7	337069	ggtcctttgtagtatatatgaggaaaatgtggaaggtgttactgaggtaacatggttgac[A/G]gctctctgccttcacatatattatcttctttgatgggtttggttctcacaaatcatgacc	poor quality		NA
914	S_12278577	step3_c4934	Tr	Mt3.5.1Chr7	26548057	tccttcaaaagaatatcctcaaatgtaacattggcatagataagatgcaccttgg[A/T]cttgtcatttgggttttctaatatagcacgagca	polymorphic		Tr_EX523344
915	S_12279403	step3_c4934	Tr	Mt3.5.1Chr7	26548057	ttgtccaattggaagacccaaaacagatgtgggtgttggaagtgaaaaagtgaactttgc[A/C]acattatggctcagctgtgctttcttgacaagtttaaactccctgaactggtctgggttc	polymorphic		Tr_EX523344
916	S_12280568	step3_c4936	Tr	Mt3.5.1Chr2	8011442	tcatgtaaccttcccaagaaccataacaccttatagctgatcacttcaatacacaactca[A/T]ggaatagaatttcacaKgtccaccattcagcatgtatatatatgctgacatggagMaaag	polymorphic		Tr_CO513002
917	S_12281156	step3_c4936	Tr	Mt3.5.1Chr2	8011442	caataataaactttaRtaaWggaaaggaaagtaaagaaataataatagaaaactttYcRa[T/C]ctcgacatgcaaaatggtagacccgatccaaacaactagaaccattaatttaatctctcW	monomorphic		Tr_CO513002
918	S_12281739	step3_c4936	Tr	Mt3.5.1Chr2	8011442	ctggagcttcaactgactcaactggtttcacattctcttcctcagcagttactgctgctg[T/G]tgcttctgactcattttcaatggttgctacaggctcctccactactgctgcagcctcttc	NA		Tr_CO513002
919	S_12288913	step3_c494		Mt3.5.1Chr4	20464106	ctaagagaacaccaagttctggtgctgtggcagtgattgcactaccaagtacatacaaca[A/G]Rgctgcaccgatgagttgtcgcttcctcc	NA		NA
920	S_12295342	step3_c4943		Mt3.5.1Chr5	30667970	caacagatctaaacgagcattagttgaggaactatttggctgcagacaccaagggacaaa[A/G]gtatYcttgaagattWgcagaaattcttcagcttcMaataattcatYtccaccRYatgaa	polymorphic		NA
921	S_12296072	step3_c4944	Tr	Mt3.5.1Chr5	8734118	VacRaactcggWatcccaagacttaagctcatcctcgttaggtttgtcttcagcagcagc[A/C]gcgtcaacatgcttcttgcaatactcaatcaccttcgccaagatcttgctBgtaacgttg	polymorphic		Tr_CO517294
922	S_12300369	step3_c4949		Mt3.5Chr3	20428905	ggaaggttagggcaaagaattgatatggacattagctccccgaaaatagttgattctctt[A/G]gtgatattcgtgtaaaaaaagttgcttgtggcgagtatcatacatgtgctttgacggatt	polymorphic		NA
923	S_12300567	step3_c4949		Mt3.5Chr3	20428905	tatacacgtgggggaaagactcttgttcagatttggttgatgaagggagaattagaagtc[A/G]gtggttaacacataaactttcattacctgtYgaaggtattagtatttccagcattgcttg	polymorphic		NA
924	S_12301631	step3_c4949		Mt3.5Chr3	20428905	ggcttcacaaggaagaaacataactgttataattgcggtcttttgttttgccgcagttgt[A/T]gtagcaaaaaagttttgaatgcatctctagccccggttaagagcaaRgcctttcgtgttt	polymorphic		NA
925	S_1231074	step3_c10630		Mt3.5.1Chr8	16954645	actatccattccgaagtccgaaaagaagcttgatgatgactttggtacagacacgtgacc[A/G]gttacattagaacctccaggattcaactcagatgattggacatcttctgtRtactcaaac	polymorphic		NA
926	S_12312090	step3_c4956		Mt3.5.1Chr5	28112675	aaagtcaccatcatccaagtcatcctgaaaagataatctactacttgatgttctcgaagc[A/T]ccaatgcgtggtgagtcactagaagataacaatccagagaaccgcccYgaatcatccttg	polymorphic		NA
927	S_1231290	step3_c10630		Mt3.5.1Chr8	16954645	gagatgttagaggtggcccagaaggcaagttgttttttgtaattgtcgatgatgaaactg[T/G]Wgcaggtagttcttcaggcttctgctcatagagggactcacttg	NA		NA
928	S_12315342	step3_c4958		Mt3.5.1Chr8	3152564	tttNcagtacaacatcctgcttcacccccttgtcatcatacttcctcttaatgttcctcc[T/C]acaaagttcagtcccaRaaacctcattttcttgaagtgattttggacgattctccactgg	polymorphic		NA
929	S_12315984	step3_c4958		Mt3.5.1Chr8	3152564	aaggcgtgattccacccaacctttccaagcacgcaagtcatcaacatcagcagcaactac[A/G]tcaatttgcagaaagtttttgtagccttcaaagaaaacatatggtacaaacagagcactc	polymorphic		NA
930	S_12316105	step3_c4958		Mt3.5.1Chr8	3152564	aatttgcagaaagtttttgtagccttcaaagaaaacatatggtacaaacagagcactcca[A/G]ccgactttattcagttcaatatcctcacagattttgttgccatattggaactgctccatc	polymorphic		NA
931	S_12319701	step3_c496	Tr	Mt3.5.1Chr5	40106699	ttaRcagttggaaggtgtttgcagaccacattgaccgggcaaggccaaagcttttttggc[A/G]ttgattccataRtaagtgagggcagacttgtaaccgcagaggcaaggaagattggcacgg	polymorphic		Tr_EX522770
932	S_12320150	step3_c496	Tr	Mt3.5.1Chr5	40106699	ccttggcgggtttctaccggtaacgaacttactacacgattgttttaggtcatttgggtc[A/T]atgttgcatatttgaacagctaaagagccggccaacatggcVaagagcagtgctSctRtc	polymorphic		Tr_EX522770
933	S_12330829	step3_c4971		Mt3.5.1Chr5	9788866	acyagatctgttgtatttcatgtggctctttacaagYtgYccagctgcaattgcagacat[A/G]agtgagagctctccagcaaggactgaaccggctacaatagttgccaattgcctagaattt	polymorphic		NA
934	S_12336051	step3_c4972	Tr	AC235674.3	79987	gaactgaaaYaaaaaatgKagaYaaaggggctactgtgaaggactatctggctgagaagc[T/C]aaggcctagtgaagaagataaggcactttctgaggtgatttcagaaactttRMataaagg	monomorphic		Tr_CO515461
935	S_12336196	step3_c4972	Tr	AC235674.3	79987	tgagaagcYaaggcctagtgaagaagataaggcactttctgaggtgatttcagaaacttt[A/G]Mataaaggaaaagaagagcctttgaaaaaagaagatggaatattggctagtgaggatgag	NA		Tr_CO515461
936	S_12336417	step3_c4972	Tr	AC235674.3	79987	gcctttgaaaaaagaagatggaatattggctagtgaggatgagaagtcagagaaagtgtt[T/C]gaagagagcaatgtgaatagtccagggaagggcatggttgacagggttaagaattattat	polymorphic		Tr_CO515461
937	S_12345621	step3_c4979	Tr	Mt3.5.1Chr7	32416778	cagcRaataatttacatatgaagcatcctcatttagaatatacacaagaactattttagc[T/C]ttgaggcgaactacattcaacacatctaatggcatgacaaaactacagaatggtggtgat	polymorphic		Tr_CO512638
938	S_12345941	step3_c4979	Tr	Mt3.5.1Chr7	32416778	ctgtgcccatcgattaagccctcaatttccctctgcccaaacctYctacYctgttgatYg[A/G]catccctactcttagccacaaaataaaacacaagccaagcaaccatgaagtaaacctcca	polymorphic		Tr_CO512638
939	S_12347157	step3_c4979	Tr	Mt3.5.1Chr7	32416778	agctggagaaggatgaaactgagaagaacgttgacggtgttgataattagcagcgttaac[A/G]gcgttaccggcaaggtcaagacgggaaagaagagatttaacggcgggRtcgccgtcgacg	poor quality		Tr_CO512638
940	S_12353955	step3_c4987		Mt3.5.1Chr8	7573823	ggacaagaggagaatacacaggaaaccacatattgtgtcggacatactccacagtctcct[T/C]ttttgacatgtttgcaagttctctaggccctacatcaccaYgtccctcKgccagaccWYc	polymorphic		NA
941	S_12355312	step3_c4987		Mt3.5.1Chr8	7573823	atcRgacaWtggtcgaccttgagatcttacagttccYaaYaatccagcaagtgcaacacc[A/G]gcagtgccctgtatatcatcattaaacatgcaaaaccttttcttatatcgttctagggtt	poor quality		NA
942	S_12357998	step3_c4989		contig_52746	3700	caaagatgtgaaagacatgtgcaaaactcaYgaatgtgatcttcgaatgggagcYttcag[T/C]ttgggagttaaccgtgtggcaagggctactgtccttagaggttgggaagcttRagatcYt	polymorphic		NA
943	S_12358812	step3_c499	Tr	NA	NA	cattttctgtYRcttgataaaaaccgtgYaaaaaacatgcccgaattggtagatgacacc[A/C]tcggaatcttcaatatctgtcgcaccgacgccatgtgttctggaaaacggKgcagcgaga	monomorphic		Tr_TCMS40646
944	S_12358954	step3_c499	Tr	NA	NA	gatgacaccMtcggaatcttcaatatctgtcgcaccgacgccatgtgttctggaaaacgg[T/G]gcagcgagaagRaggagaagcaggcgttgYgKNNtgttgaagacRgacggacgaagaMgt	polymorphic		Tr_TCMS40646
945	S_12364089	step3_c4992	Tr	Mt3.5.1Chr5	41125860	cttgagcatcctgtgaatcctgttgccaaaagtgttgggctcatcaaggctgaatccaga[A/T]gtaagaagagcagtctcaaacagcaagagMacaagRtccttSacagatttgtcattcctg	polymorphic		Tr_CO514627
946	S_12365040	step3_c4992	Tr	Mt3.5.1Chr5	41125860	Wacaaccactttctcaaccttgtcacccaacacctccttgatcaccttgcaaagattgtc[A/G]aacttctccttctgttcttccatctttttcttttcatcctcactctcgtcaagtttcaac	poor quality		Tr_CO514627
947	S_12366041	step3_c4992	Tr	Mt3.5.1Chr5	41125860	Raggctggtcatgtcatcaccactcttggtggagtggtacctgagcaaatcagcaagctt[A/T]gtcttgttttgagaatcctcatggataccMagcttcaagttcttagagaaRgcctcataR	polymorphic		Tr_CO514627
948	S_12372124	step3_c4993		Mt3.5.1Chr4	35143746	ttcattgggaacttatgatgagaagaaggttaagttcacagcMgatgatttgaaaaatga[T/C]gttggtattggacttaggtatgattatggtatattctatgcttccaagacattttatgat	polymorphic	Yes	NA
949	S_12372355	step3_c4993		Mt3.5.1Chr4	35143746	gattatggtatattctatgcttccaagacattttatgatcagaaaaaggataggagagtg[T/C]tgtggggttggattggagaatctgatagcgaatatgctgatgtcgccaaaggttgggctt	polymorphic	Yes	NA
950	S_12374425	step3_c4993		Mt3.5.1Chr4	35143746	ttaaggggaaagtattttRgttgScatgttgtRcccaRcaaatgtaatgatcaaatcatc[A/C]acccgttgttcaatgttgtgggctttttgtatgatattcattccccaatttttgtccaaW	polymorphic		NA
951	S_12377957	step3_c4996		NA	NA	tRataaaacccgttatgggtgcgtaggataacaataaaccccatacaNctcacatacaca[C/G]tgcgtacgttagccactcactcatccatgcttggtgtactctgcgccactcgctctcgtc	polymorphic		NA
952	S_12391891	step3_c5004		NA	NA	aagctcttggacaaWYactacctaccgataacagtagcaggcatgcgtgcagtaacagta[T/C]cgtggcttggcacaaacccttttacttgagcttcccaaccatgacaccaaaagcaccatS	polymorphic		NA
953	S_12394726	step3_c5008		contig_51285	599	ttttaatatgtctcaagactatgcttctccctttgatggcgatggccatggcacgcatac[T/C]gcatctgtYgcagcWggaaaYcatgggattccagtgattgtYgctggacatcactttggR	poor quality		NA
954	S_12395876	step3_c5008		contig_51285	599	tttaatcttYgataccagYtatgatgattacatgtcatttttatgYggtatMaaYggttc[A/T]gctcctgtggtactaaactacactggtcaaaattgcggcatctataattcaacWctataY	polymorphic		NA
955	S_12395971	step3_c5008		contig_51285	599	tataYggtcctgatctaaacttRccKtcaatcacYatcgcaaagctaaaccaatctacat[T/C]ggtgcaaagaacagttcaaaacatcgctggaaataatgaatcttacagtgttggttRgag	polymorphic		NA
956	S_12400617	step3_c5012	LG	Mt3.5.1Chr8	26780561	cttccacRaSgacgtgtcttttccataaacgtcgtaggaaaacaccatggcaagagcgtt[A/G]ctagagagSgtttcaagggaatcgataaacgacatagcttcaccgacRgMgtgtgtgtcg	polymorphic	Yes	LG_TC176539
957	S_12401183	step3_c5012	LG	Mt3.5.1Chr8	26780561	RgcRacggtRcggttacggctagctgaggaagaatctagaatagccttaaccatggattg[T/G]gcggttacgagattggtagatgagaKgttgatggcggattggagaatttggagagcKgtg	polymorphic		LG_TC176539
958	S_12401497	step3_c5012	LG	Mt3.5.1Chr8	26780561	gggatttggagggatatgggcgagtgatgattcgcattgttgtggaaagcgggttgcttt[A/G]caggcttgttggatctctgagccggMgttKggagaRacggagggRgaRggRgagggagtg	polymorphic		LG_TC176539
959	S_12409909	step3_c5015		Mt3.5.1Chr5	7785959	ttcaggggtgacttttgttgagagataagactcagctgcatcatagacttggttacgtgt[A/T]atgcctgttgattcttctatgatgagtgtgagtgtaggRgaacgtggttttatgaggtag	NA		NA
960	S_12412770	step3_c5019		contig_81676	473	tgctgctttRgctgaattYgatatgctWgatgcgctggcttttatcattaacaaaatttc[C/G]tgtgagctatcatgcaaatgctctggaggtggagatgcacatgcatcaacaatggtgtta	poor quality		NA
961	S_12412964	step3_c5019		contig_81676	473	gcatcaacaatggtgttactgaattacctatctagctatccatggcatgcaaaagttgtg[T/C]taaccttagcagcatttgctgttattttYggagaRttttggcttgttgctcaatcaagtg	polymorphic		NA
962	S_12413012	step3_c5019		contig_81676	473	ctatccatggcatgcaaaagttgtgYtaaccttagcagcatttgctgttattttYggaga[A/G]ttttggcttgttgctcaatcaagtgtttcaaacacacttgccaaatctgtggctctcctt	polymorphic		NA
963	S_12423473	step3_c5027	Tr	Mt3.5.1Chr8	9886238	gcagtggaatatgatgatgtgatggtgggagtgttgcatgggaagtagaatcagagttgg[T/C]gttgaagatgagaagggagcagaRagagggatgccgagcttcaMttcSgaYgNNNcatg	polymorphic		Tr_CO513346
964	S_12424674	step3_c5027	Tr	Mt3.5.1Chr8	9886238	gcaattYgatgcagaatatgcaaggKggctggaagagcagaatcgacaaattaatgagct[C/G]agagcagctgtaaattctcatgcaagtgataccgaacttcgcatgattgttgatggtRta	polymorphic	Yes	Tr_CO513346
965	S_12424772	step3_c5027	Tr	Mt3.5.1Chr8	9886238	ctSagagcagctgtaaattctcatgcaagtgataccgaacttcgcatgattgttgatggt[A/G]taKtSgcacattatgatgagatttttagRctgaaaggYgttgcagctaaggctgatgttt	polymorphic	Yes	Tr_CO513346
966	S_12426623	step3_c5028	Tr	NA	NA	ccRWattgaagtcaacttctttaagaatttcacatattgcatcacgcaactgatcatctg[A/T]SggaHtYgaggaHgtcactttcttcttgccttttcccttRgtaaccttYWcagYtttctc	polymorphic		Tr_CO515080
967	S_12437357	step3_c5031	Tr	Mt3.5.1Chr7	35026357	ataatgRtaagaRgatggYtttctcaaattgaactctttctgctgagaaagctgagatgc[T/C]acactgtggtcaaagtaataaagcactgcaatcatagttgctggtataaatgctccaatt	poor quality		Tr_CO516661
968	S_12438810	step3_c5031	Tr	Mt3.5.1Chr7	35026357	gaaaagcattgcaatgagcatgccaaacaactctcccgcaattcgggtaaagcggttgat[A/G]atggaacatgctcctaagatggccagtaagaatagtatcaaagcagtccataMacatacc	polymorphic		Tr_CO516661
969	S_12439070	step3_c5031	Tr	Mt3.5.1Chr7	35026357	catccagcccatccaagaaacaggtt[T/C]ctacccaactcaggtctttctttagcaaaattgaacatgaatgtgtacatgatcacagta	polymorphic		Tr_CO516661
970	S_12441139	step3_c5033	Mt	NA	NA	gcagggcaagctacgaagtacatctccaacattaacttgctccaagcatacactgcaagt[C/G]agctcatcatcagaggctttYgagtttccaacYRcattYgaattatcctgtgtcttctca	poor quality		Mt_TC149072_homologue_to_UniRef100_A7PIR9_Cluster:_Chromosome_chr13_scaffold_17,_whole_genome_shotgun_sequence;_n=1;_Vitis_vinifera|Rep:_Chromosome_chr13_scaffold_17,_whole_genome_shotgun_sequence_-_Vitis_vinifera_(Grape),_partial_(60%)
971	S_12441455	step3_c5033	Mt	NA	NA	aatccagagctcttaaagtttcataatctagatcatSaaaYtcccgatcaagaagtgcca[A/G]ctgaagtctgagaccctgcagacgccctcggcttgcaagtgctatcgatggaggcatatg	poor quality		Mt_TC149072_homologue_to_UniRef100_A7PIR9_Cluster:_Chromosome_chr13_scaffold_17,_whole_genome_shotgun_sequence;_n=1;_Vitis_vinifera|Rep:_Chromosome_chr13_scaffold_17,_whole_genome_shotgun_sequence_-_Vitis_vinifera_(Grape),_partial_(60%)
972	S_12443810	step3_c5036		NA	NA	aactaacagcattagcagYagcagcatctgctccagtaggtgctgtttctggaacaagaa[T/C]agcatgcccgatccgctttcggttgtttttctgatagccgaaacacccggttatgYtcaa	polymorphic		NA
973	S_12443879	step3_c5036		NA	NA	agaaYagcatgcccgatccgctttcggttgtttttctgatagccgaaacacccggttatg[T/C]tcaaccaatttccccattttttNcttctgRttagtagcaggctgaaSacgatcctgggaa	polymorphic		NA
974	S_124445	step3_c10074	Tr	Mt3.5.1Chr1	31950407	taaatgcaaattgaacatctacaagagcttctatgcatttgcttttctgtgtatgtatcc[A/G]ctattcctaattccacgttctctttggc	monomorphic		Tr_CO512461
975	S_12446864	step3_c5038		Mt3.5.1Chr1	19288740	aacatctctcagtaaacaattttggaaagcttgccagtgtcctccatctgcatccttcac[A/G]tggtctgtttcttccttatcggacgagctcaacttcttcaaagattcttttcttgatcct	polymorphic		NA
976	S_12449806	step3_c5040	Tr	NA	NA	gggYRgtgtatgttcgggctaatacaaatgatgatgagtggggtccagagccttctgctg[A/G]cgtcgcggttgcggaggtgaaRgagRctgagaaagtgacggatagtgaRRSggagaagct	polymorphic		Tr_TCMS40116
977	S_12450444	step3_c5040	Tr	NA	NA	gaatcccacacccgcttctactgatgccttgagtttgcttaatggaaaatggattcttgc[T/G]tatacatcctttgcYggtttatttccattgctttcgagcggactactRccattacttacR	monomorphic		Tr_TCMS40116
978	S_12450753	step3_c5040	Tr	NA	NA	tattgaYtctgaaagtttaactgtccaaaactctgttctgtttgctggtccattgtctac[T/C]acctccattagtaccaatgccaaatttgaagttMRaagtccaaatcgtttgcagatcaag	polymorphic		Tr_TCMS40116
979	S_12454827	step3_c5043	Tr	NA	NA	aaagacaggaacaccRctaccaggaggaggaggcattccgggacgaggcNNNccctgcat[T/C]ccaggatgaggaggaggtcctctcatcatctgtccaggaggaggtgggcccataggtctc	polymorphic		Tr_EX522384
980	S_12455851	step3_c5043	Tr	NA	NA	KagaaggccRagtgtgcggcggtcttcacggtcRccgtcggtggttttcttaccttttac[A/C]ggtggaagtttgcgaaactcttcgcagtcgccgagaacgagattcatgtggcggtcgaag	poor quality		Tr_EX522384
981	S_12456052	step3_c5044		Mt3.5.1Chr1	14257201	tcctgctaatgcaYtagtggaagcattccttagaacagatRctgcctt[T/C]agaaaagagcttgcttcctatcgcaaatccaacagatgtatccagaaggattggcaYcct	polymorphic		NA
982	S_12465185	step3_c5054		Mt3.5.1Chr4	38931777	ctcagagacacacaaggataaggcatctttcacttgtatgttattggagtccatatcaag[A/G]gcgtcttcgtatagccgtttagcctgctgaagtaacttcaacttctccttactacttcct	polymorphic		NA
983	S_1246791	step3_c10645		Mt3.5.1Chr6	17417746	aatcggagcRtgggctggtgcatcacatggtggagttcttgctagtcttgcagcctgcgg[A/G]gtcatgatgaacatcgttgcgacagcttctgatcttatgcaagatttcaaaaccggctac	polymorphic		NA
984	S_12469523	step3_c506	Tr	Mt3.5.1Chr2	33179849	atcaaatgcttcaaatatgtcaatgctaggttgatggatggtacacacaactgttcttcc[T/C]gtgtccactgtgttccttacagttctcataacaattgcRgcMgctctagcatctaaacca	poor quality		Tr_CO515640
985	S_1247182	step3_c10645		Mt3.5.1Chr6	17417746	gattttctacaaagcatttcctgacctaggaacacataaaagtcaataccctgcgcccta[T/C]gcaattgtgtaccgcaacatggcRatMctYggagtacaaggattcRgttctttaccggat	polymorphic		NA
986	S_12472327	step3_c506	Tr	Mt3.5.1Chr2	33179849	Yaagataatgtcatcaaaaagatcataagtctcaggtgctggctggagcagtgatataac[T/C]gcagtgccattcataatgtgaacatattgYctcagRgagctcacaatctgaaaagtWgtg	polymorphic		Tr_CO515640
987	S_12472676	step3_c506	Tr	Mt3.5.1Chr2	33179849	atccatgaacaatgcattggctggtccaaccaacatctctcctgtggtaacacgcttcct[T/C]tgtcctccagagataccacgtaacatttcatctcccaccatggtatcagcgcatatatcc	polymorphic		Tr_CO515640
988	S_1247599	step3_c10645		Mt3.5.1Chr6	17417746	tgcYgttgcttctggtttgatatgtggtgatggaatatggactcttcctgcttcaatact[T/G]gctctttttggagttaagcctccHatttgcatgaagttcttRtcaaggtcYacaaatgat	polymorphic		NA
989	S_12478009	step3_c5063		Mt3.5Chr3	4553089	Ygcaattattaaattgactgaaatggtgaaaattttgagggatcatggaagacttgatga[T/C]gagatggtaggggttgttacaaaRttcttagatgagaataggaRggttgcagctStggSa	polymorphic		NA
990	S_12479110	step3_c5063		Mt3.5Chr3	4553089	cggtaaccttgccaagggagattatactgctgctgcattgaaaattgctgaggaacattc[T/C]gactttgtaattggcttcatatccgtcaatccagcatcatggccaggggcacccataaat	NA		NA
991	S_12479979	step3_c5064		Mt3.5.1Chr4	21926893	caagagggagaYaatagacaaaaNgaagagagcttRagtaacttagaatagccgtcttct[A/G]aattggccggtggcaccttggtatgatttaacgagtatgccaactccaatgccRattcca	polymorphic		NA
992	S_12480095	step3_c5064		Mt3.5.1Chr4	21926893	tcttctRaattggccggtggcaccttggtatgatttaacgagtatgccaactccaatgcc[A/G]attccaagacaaacactaagtccaataccaacaccaaccctaacaccggcgttaaaccat	NA		NA
993	S_12480550	step3_c5064		Mt3.5.1Chr4	21926893	aagcgcagaaggacctttcccattttcatttgcatcattctctggaattgcattcaacgc[T/C]ggcttccttgtatgtcttttttgagaactaagatgcaaggtcttYgttaagatgatcgga	polymorphic		NA
994	S_12482768	step3_c5067		Mt3.5Chr3	15969095	ggacatgaccDgcaaaaactaaatcRacRctagcRgcataaagcaatggctccatggttt[T/C]catcatatcaccaccttcaccttgatgagctgtgttactattataccatggSacatgRaa	polymorphic		NA
995	S_124846	step3_c10074	Tr	Mt3.5.1Chr1	31950407	gtaacaggaaRgRcaaagttgctttgtaggccaaattgtcttYgggaatttgggatcacc[A/G]gtacctagagaagcttcttctttgctcagcctttcgtttaccttgttatgggaactccac	poor quality		Tr_CO512461
996	S_12489404	step3_c5074		Mt3.5.1Chr6	2007525	cacgatgatagagaacatgatcttgataacagcagggatttgcactcacaacgctttcct[A/G]acaaaaagaaatctgttaagaagactgaagcttatgactttRctgctcatgatgataaag	polymorphic		NA
997	S_1248998	step3_c10647		Mt3.5.1Chr1	5738985	catctttctactttgatctataaatgctgctgattccctcacttggccattagcaatgcc[T/G]ggtgtatatttgcgctgtttcgatgctggcacaggatccggagataaaggttccttgatg	polymorphic	Yes	NA
998	S_12491079	step3_c5074		Mt3.5.1Chr6	2007525	tcatgtgaggaagtattccaaagtaaagagttattcaataaaattatgaggctctggagt[A/G]ccttcttggaaccgatgcttggtgtaacttcccaatcgcatgagtcggaaagggctgagg	NA		NA
999	S_12492020	step3_c5074		Mt3.5.1Chr6	2007525	tgaagaatcttctgtgccttgcaaagttgaaaaagaagagggtgagttatccccgaatgc[T/C]gactctgaggaggataactttgttgcctaYggagattcaaatgcWcagtcaaaYcacaat	polymorphic		NA
1000	S_12503353	step3_c5081	Tr	NA	NA	aKgaatatttggagcattcttcaagcatattaatgcatttgtattgcaagggtttcccac[A/G]actataactttgacattgcgagatgcaacSgcattgaKYgcttttccctgctccgcaaaa	poor quality		Tr_TCMS40638
1001	S_12503780	step3_c5081	Tr	NA	NA	aggtcctcgaggctttgcacctattagcaaagcccaYtctgcatcttggaacacctcata[A/T]ggatcaatgctaataacaacttccctcagcaaaggaaataaagagtcctccaactccatc	polymorphic		Tr_TCMS40638
1002	S_12504123	step3_c5081	Tr	NA	NA	atttggaccaaaaacttcaccagaWgcaagcttgaaaagtagatgattggaaatcattcc[A/T]gcagcacccgagactgcaatggtaattaatttcttccaggattttgtctcctcttcagcc	polymorphic		Tr_TCMS40638
1003	S_12510171	step3_c5086		Mt3.5.1Chr4	45203809	ttcgccggcggaaggatcttgaagacgaatggaatcacgcattgcgaagcgaagatactg[T/G]ggcatagtaagctgcttcttcaagtcttctttgtcaatacgcataccggagagaccgcag	polymorphic		NA
1004	S_12510355	step3_c5086		Mt3.5.1Chr4	45203809	ccggagagaccgcagccgcgaattgattgaacgagtgatgaacgaacatgtatcttcttt[A/G]aatcttccgtcgttgatgatggcgatgattccatttttWttttWWttttgtttgaagatg	polymorphic		NA
1005	S_1251674	step3_c10647		Mt3.5.1Chr1	5738985	cgttcgtttagctcgttctgatccagcaagatctaccaagtgcaacttggcacaaagata[A/G]tcttcattcatggtatcatttaaactggtctcactaggattgttgagcttccgcatctgc	polymorphic		NA
1006	S_12519133	step3_c5094		Mt3.5.1Chr4	46530554	tgaaKtgtatggtggcaatgttggagataatacttatgctgcBggtgtRcgcgcgggagc[A/G]ttgggactaatgattaatgcatttgtgcttgctataatgtcgttgggcgttgaaccattg	NA		NA
1007	S_12525783	step3_c5097		contig_113902	668	gtggatggagaRtatgttgaagagggttgggtagacaaaacatgcaaggt[A/G]tgcaaaaaggacaccaagggtgaagcaagacaagtggacaagcttggaagatatgttcat	polymorphic	Yes	NA
1008	S_1252659	step3_c10648		Mt3.5.1Chr7	22594037	tgtgtgtcacatgttgtacatctgttgggcaccctatttccatgtccatttcatcttctt[C/G]taagtcctcttctttctccacaaacaattgagaaaagttcttgaagcctttgaRcaactt	polymorphic		NA
1009	S_1252748	step3_c10648		Mt3.5.1Chr7	22594037	cttcttStaagtcctcttctttctccacaaacaattgagaaaagttcttgaagcctttga[A/G]caacttgttgaaggataggttRggctttggaacaacatcaagtaacctcaaagaattctt	polymorphic		NA
1010	S_1252794	step3_c10648		Mt3.5.1Chr7	22594037	ctccacaaacaattgagaaaagttcttgaagcctttgaRcaacttgttgaaggataggtt[A/G]ggctttggaacaacatcaagtaacctcaaagaattcttcatactttcaccagacaMagtc	polymorphic		NA
1011	S_12531105	step3_c510		Mt3.5Chr3	19746636	tatgcagcaScagaagaacgttacgccKggaacgacgtcgttgagttcgagtaagaagac[A/G]acgtttttttcttccgtgtcgaaaaaactgggaaagttgttcaaaaatggggctaaggat	poor quality		NA
1012	S_12531545	step3_c5100		NA	NA	caccgtcggaagcaattgaagtgaaagagagtaaaaccctaagatggaatcacacggcgg[A/T]ggaccactccgttcccggagttcccaatccgcttctccatcccactccgcctccgcttcc	polymorphic		NA
1013	S_12535754	step3_c5103		Mt3.5.1Chr1	18323571	gtWccatccccataatatgctaccaaatagcagttctttctaaaatgcttcattgcctgc[A/G]cagatgcatccgaaggatcaaatatctgtcctggccaccatggatggcttctcaccttgc	polymorphic		NA
1014	S_12538541	step3_c5106	Tr	NA	NA	catcatcgcttcatcttcatatctattctatccacatccacattattattcttctttcaa[T/C]aaggacaagccaaaccctaatttcaatgccttctcctcctccttgtctgcKtctctctcg	NA		Tr_CO517326
1015	S_12538670	step3_c5106	Tr	NA	NA	ttctttcaaYaaggacaagccaaaccctaatttcaatgccttctcctcctccttgtctgc[T/G]tctctctcgcccaaacccaaaccNNNNNNatccctctcaacacggacaacgtgtctttat	polymorphic		Tr_CO517326
1016	S_12538889	step3_c5106	Tr	NA	NA	ccgattacgaattccagaatggtccaggSttatttgattccgatgaagaacaactagtag[A/G]cactcaaattccaacccaggttcaaactatggtcgaaggttcaggttccatcagggtatc	polymorphic		Tr_CO517326
1017	S_1254547	step3_c1065	TF	Mt3.5.1Chr1	31997812	ggtttcccactgaagggtagttgttNNNatagccaccWgtgtttttatcctggaaactca[A/G]accagctacttgtctctgaacatcttcaatcatttccctgcactggatgttccttgtcat	polymorphic	Yes	TF_IMGA|Medtr1g108690.1
1018	S_12546051	step3_c5109	Tr	contig_57092	2816	RtcRaaagagttagcatgatgggcWgcRagaagtttYgaagtatgctcactgatattatc[T/G]acatcgtcaatgtcaccagaatccagcttcatccactcatcaagagttaacgataggctc	polymorphic	Yes	Tr_CO516552
1019	S_12546124	step3_c5109	Tr	contig_57092	2816	aatgtcaccagaatccagcttcatccactcatcaagagttaacgataggctcattatccc[A/G]tcaacaccaacatcactgctSYcttttacatcYatcaRctgcaaaccagcagcYccttcc	NA		Tr_CO516552
1020	S_12547730	step3_c511	Tr	contig_50029	8843	gcaaaccagttctgtaggaggaaggattatccacctgctccagactaYgtttttgaaggt[T/C]cagaagagaaccttacacctgattctgttgtatgtgctggaggtagtgtcattatatcac	NA		Tr_CO516439
1021	S_12549033	step3_c5110	Tr	Mt3.5.1Chr4	22030840	tgcYgatgaWaaagcatttaagtgtgtgtatcaagaacaagatgatgttgggaaaactgg[T/C]gtgtctttgtctaaagatcttatggctattgctggtggtgctcttaaRacgaatataaca	polymorphic		Tr_CO513383
1022	S_12549156	step3_c5110	Tr	Mt3.5.1Chr4	22030840	tcctctYgtKttRcctgttagtgaRcaKcttttgttttttactactttggttattaagaa[A/G]tggtttaatgcaaaaactaagccttatatacctgattttaagcttgcttttgaVcatttt	polymorphic		Tr_CO513383
1023	S_12549280	step3_c5110	Tr	Mt3.5.1Chr4	22030840	tgcttttgaVcatttttgtattcatgctggtggaagagctgtgattgatgaRcttgagaa[A/G]aatttgcagcttatgccttatcatgttgaggcatctagaatgactttgcatagatttggc	polymorphic		Tr_CO513383
1024	S_12550064	step3_c5111		Mt3.5.1Chr5	9864196	cggagtacttgtagtagcatcagctggaaatgaaggaaccgttggctctgcaacaaacct[T/C]gcaYcatggattattactgttgctgctagctcaacagatagggatttcatgtctgatatY	polymorphic		NA
1025	S_12550072	step3_c5111		Mt3.5.1Chr5	9864196	gtacttgtagtagcatcagctggaaatgaaggaaccgttggctctgcaacaaacctYgca[T/C]catggattattactgttgctgctagctcaacagatagggatttcatgtctgatatYatgt	polymorphic		NA
1026	S_12550387	step3_c5111		Mt3.5.1Chr5	9864196	acacgaMgagggttcaatggcgtcaaaattggaaaaaagtaaggtagtgaaagaggcagg[T/G]ggagttgggatgattcttattgacgaaacagatcaaggcgttgcaatcccatttgtgata	NA		NA
1027	S_1255687	step3_c1065	TF	Mt3.5.1Chr1	31997812	acttctaaattgagcatcttctcttgattccttctgcaacaactcctcggtctggaccag[T/C]agttcttgattaaccctccttaggtccttaagYtgctgcaactctgattccaRaccagca	polymorphic		TF_IMGA|Medtr1g108690.1
1028	S_12559562	step3_c5116		NA	NA	gtgttgtcaatatgSgaggaatctggagacgtgaaatgccatKtagccacRaaaggttct[A/G]tttttgattttgttggggatcgggtccatggctgagataaatcctcaagcccagtaacaa	polymorphic		NA
1029	S_12560015	step3_c5116		NA	NA	aaactcagctttYggcctgataatgaaatttttgtcaacaatYctttggtcRccaaggga[T/C]aaataatacctaattccagactgccgcactttgatccaatcatttacccctgcttcttca	NA		NA
1030	S_1256105	step3_c1065	TF	Mt3.5.1Chr1	31997812	gcactattgtcaggaacaagacttgcRaacatcttctctttactcgcatccagcacctca[T/C]tcattaccatcggcttcaccatagcaaaggccggaagaggtgacaatgaactagcRggag	polymorphic		TF_IMGA|Medtr1g108690.1
1031	S_12562034	step3_c5118	DrF	AC233662.1	235182	tccacccacttcatattctggttctttatcaacccgtgtcaaccgtatcatgattggcct[A/C]gcacctctttcatcaccggtattatcttcacaatttagacaatgccaaccactctctggt	polymorphic	Yes	DrF_Mtr.35055.1.S1_at
1032	S_12563324	step3_c5118	DrF	AC233662.1	235182	cactgcagctccatcaaggataccRgttgataatagttttttcacattattggggaaggc[A/G]tttggaactactttctttgacattttcaattccatattgccagaatacaactccgaatct	polymorphic		DrF_Mtr.35055.1.S1_at
1033	S_12564097	step3_c5118	DrF	AC233662.1	235182	tgtttcagtatcagcaacacattggttataatcacgtttcaattccaaccttgattcctc[A/G]gtattttccgtctttccatcaaccaattcttgcacacaaactgcttcttctcccatcaaa	polymorphic		DrF_Mtr.35055.1.S1_at
1034	S_12569115	step3_c5125		Mt3.5Chr3	22674056	aacagccaccatgaccttgacactatctctttcRcccttcaccggcaaaaacatacagta[T/C]ctatcactgcaaatgggccccacaaacaccggtttctccattccaaactcaacccgttca	NA		NA
1035	S_12569596	step3_c5125		Mt3.5Chr3	22674056	cactctctcYttcgctttcttcactaaaccMgacccgWatccgagtcctttctccgttaa[T/C]tcctttgcactggtttgtgcacaagctagaacaaacgcgtttccgtagtatccgtcgggt	polymorphic		NA
1036	S_12570401	step3_c5125		Mt3.5Chr3	22674056	attgagaaactcactaccgctgatgccatcagtgagacagtggctgattccaactcctaa[A/G]gctgcgccgccgtctgatagccatgttagctgaagaatcaacggcggtgatccgKtgaga	polymorphic		NA
1037	S_12583729	step3_c5135		Mt3.5.1Chr7	4451300	acgtttgcaaaatgatcatggtcaagaaggtaagctgcaacttctctgaaacccgtctct[C/G]caaccctcactgaccttttaagYcctggttgtccRagagctttaccRacaaaacctttYg	NA		NA
1038	S_12584492	step3_c5135		Mt3.5.1Chr7	4451300	acRttgaatgctacctgtaatttcctcttcacagtatgtgcattgtcacttctttctaat[T/G]ccatgcctagaacacacccggtttcagtctgtacaaatacacgtcttctaccagaaggct	polymorphic		NA
1039	S_12588174	step3_c5138	Tr	NA	NA	tcttagctcattggactctgtcaagaaatttgcatctgagtataattcttctggtcgtcc[A/G]ctgaacatcttgataaataatgcaggaattatggcatgccctttcaRKttgtccaaagaS	polymorphic		Tr_CO515519
1040	S_12588439	step3_c5138	Tr	NA	NA	caccaatcacataggWcattttctcttgacaaatcttttgttggatactatgaagaaaac[A/G]acacgcaaaagtaagaaagaaggaagaattgttaatgtcgcctcagaggctcacaggttc	polymorphic		Tr_CO515519
1041	S_12588554	step3_c5138	Tr	NA	NA	acacgcaaaagtaagaaagaaggaagaattgttaatgtcgcctcagaggctcacaggttc[A/G]catattctgaaggaatccgttttgataaaatcaatgacgaatcaagttacRgMagatggg	polymorphic		Tr_CO515519
1042	S_12592083	step3_c5141	Tr	NA	NA	attcttRatYaaaggagatgacatggtttatgatgaattgaataagcctcaagaagatag[A/G]aaRcctttacctcttgatgaagatttgcctggaatgggWcaRcactattgYcttcactgc	polymorphic		Tr_CO517211
1043	S_12592264	step3_c5141	Tr	NA	NA	tttgcctggaatgggWcaRcactattgYcttcactgcgatcgattctttgccagtgtagc[T/C]gtgagggacgagcattttaagacaaaaaaacacaggagacgtgtgaaacaaatgatgggY	polymorphic		Tr_CO517211
1044	S_12602066	step3_c5152		Mt3.5.1Chr4	41724389	ctagtggcattggtcttgctgctgctggcattgagcaatgaagtgagagtgaat[A/G]gtgaaagaggagataggcaatgtgggttcaatccatcactgaagccaagaccacacagtg	polymorphic		NA
1045	S_12606936	step3_c5154	Tr	Mt3.5.1Chr1	13394615	cgttgaagagttttggtgYttgcatgatcagatattcaagcccagcaagttgcctggcaa[T/C]gctgactttcacttgtttaaggatgggattgaaccaaaatgggaagatccYgagtgtgcc	poor quality		Tr_EX524987
1046	S_12607084	step3_c5154	Tr	Mt3.5.1Chr1	13394615	gcctggcaaYgctgactttcacttgtttaaggatgggattgaaccaaaatgggaagatcc[T/C]gagtgtgccaatggaggaaagtggactctYaccagcaaatcaaagggMaatcttgatacc	poor quality		Tr_EX524987
1047	S_1260949	step3_c10656	LG	Mt3.5.1Chr4	21887309	gcYtcaaatcccaactcagcaactcaatgggttaactcaaacgtKttaccatattaYcct[T/G]caagcaacatcactctcatcaccgtcggtaacgaagttatgacctccggcgataatgctc	polymorphic		LG_AT2G16230.1
1048	S_1261153	step3_c10656	LG	Mt3.5.1Chr4	21887309	catcaccgtcggtaacgaagttatgacctccggcgataatgctctcatatcaaaccttct[T/C]ccggcRatacaaaatgtccaaaatgcccttaaYtcggYttcactcggtggtaaaatMaaa	NA		LG_AT2G16230.1
1049	S_12613047	step3_c5160	Tr	Mt3.5.1Chr4	23973385	cactggaactttcaatactgtcaatcgatctcccgatggaaggtatgttgcagtctcaag[T/C]cgtggcaacttctaYatgacctgggagcctggtcag	polymorphic	Yes	Tr_EX524357
1050	S_12613319	step3_c5160	Tr	Mt3.5.1Chr4	23973385	agcagttgccagaagaatccagaacatgggatggagagctgatggtggtctctggcttct[T/C]gttcgtggaggtagtctttttctcagcaaaggcacaggg	polymorphic		Tr_EX524357
1051	S_12613738	step3_c5160	Tr	Mt3.5.1Chr4	23973385	gaYgaggcttgggcagcaggtggcagtggtattctcttgagaactaataatggtggcaa[A/G]tcatggRtccgtgacaaagctgctgacaacattgctgcaaatttatactcagtRaa	poor quality		Tr_EX524357
1052	S_12615049	step3_c5162		NA	NA	twsasstcctgmwgcwswgatMgcagaacaacctctatagtaaggatgaacaggacctct[A/T]gcttcataacacttatgagtgtagtaagatctaccagaacgaggtggacatgggattctg	polymorphic		NA
1053	S_1261777	step3_c10656	LG	Mt3.5.1Chr4	21887309	ggttgatgctgtacattctgctttaagtggaatgggattccaagacatagaaat[T/C]gtggtagcYgaaacaggatggccctcacgtggagacaacaatgaagtaggRccaagtgtt	polymorphic		LG_AT2G16230.1
1054	S_12629607	step3_c5168		contig_53002	64	aggccaaccacatttgtgacacacataaactccatgattctcgttccctggagtgtgagt[A/T]ttggtttgatcttggtgatgcattaggaagagtgagagaaaaagtMRacgaaagaaaaga	NA		NA
1055	S_1263319	step3_c10658	Tr	Mt3.5Chr3	23135342	gctaatWgctaatWgccMcYggataaggaaatgcctcatgattatatcttaatgctggat[T/C]acttaatgtcatggaatgatggcaagacggcaagaatgggatctccaaaaccaacaggat	polymorphic		Tr_EX522456
1056	S_12638818	step3_c5172	Tr	NA	NA	atagtcatcccctttcttagtttcattYtcatctaRttccacagaatcatcaacctttat[A/G]tttgggtgctgcacgagaatatcaagaatgaccagcatattctgcacgcaYtttttccac	polymorphic		Tr_TCMS40171
1057	S_1263952	step3_c10658	Tr	Mt3.5Chr3	23135342	cgtaggWgaagatactaacgcgtatgtattggtaccagaMgcctccaatgct[A/G]ttaactttgatgacttttgtgaggaaacatttgcaaatgggttggttttttctgaagatg	polymorphic		Tr_EX522456
1058	S_12640711	step3_c5172	Tr	NA	NA	RgcattcttRatctgatcaacagtggaagccatctcatcaaaacgcttatctttagcaga[T/C]ttaacaacacgcttttggccatcatcRtcgtcactgtcatcagcattaccatcaacgtag	poor quality		Tr_TCMS40171
1059	S_12640778	step3_c5172	Tr	NA	NA	agccatctcatcaaaacgcttatctttagcagaYttaacaacacgcttttggccatcatc[A/G]tcgtcactgtcatcagcattaccatcaacgtagtatttgcttttaccgtttggatcggtt	polymorphic		Tr_TCMS40171
1060	S_1264101	step3_c10658	Tr	Mt3.5Chr3	23135342	tttgcaaatgggttggttttttctgaagatgatgttggtgScaatggctgtgYgRtaKcc[C/G]gcgctgattcatccataggtttgcttggaataggtggtggtgtagttggtgaaatgttag	polymorphic		Tr_EX522456
1061	S_12645897	step3_c5176		Mt3.5.1Chr5	16546951	aacaccagaagagaacaacgataagccaaagaagagcttaaatggcggtgtcaaggaaga[T/G]aaaRatcttggacagaaaacacaagaaaataaWgataagccaaagaagagYKYaag	monomorphic		NA
1062	S_12646547	step3_c5176		Mt3.5.1Chr5	16546951	ggctccccaagatttgYYWMYgatatcatagacaaaaacagtttaaccaggaggcattca[A/C]tttcatcttcacttaacagcaagtcaggttcattttccccaagagtagaaaagctgataa	monomorphic		NA
1063	S_12648393	step3_c5178		contig_15999	147	agttgacgaagcWaatgYatcRaaaatggatgttttaaaaagggttgaRgaagctacatt[T/C]gaagttaaaacaagcaagaaggctcttgaagaagctttggaaagagtagaggctgcaaat	polymorphic		NA
1064	S_1266697	step3_c1066		contig_49878	515	agatgcRaatcgctgcagagttcgtggatgttcttgcttcaaacgtttattcgagaatcc[A/C]tgaaatggcctgggagaactctgccRtctYtgaatgctgtggccatgcattgttcttaga	polymorphic		NA
1065	S_12671393	step3_c519	LG	NA	NA	ggcataacaagcaccttcatcccatgaaaaaaaccagatgtggtcccttcctgatgagcg[A/G]ttccagtaaggatactgctcaagaatgtgatagtgtgcRKtctgataatattYcaaagta	polymorphic		LG_AT3G57630.1
1066	S_12671588	step3_c519	LG	NA	NA	gtgaggagcatcatcagcacgagttatgatgcatgaatcaagaacaggaacaaagaaaaa[A/G]tctgcttcWtcaccatttagagttcgatgaggactagctaacaaactctcRtaaattgcc	polymorphic		LG_AT3G57630.1
1067	S_12672657	step3_c519	LG	NA	NA	cactatttttggagcaccgggttcagaaggtggattaaattgaaacccacatgtctctgc[A/C]agtggtcgagatggatattttgYtccttctccacagaaRcacattgcccttgttttgtYg	poor quality		LG_AT3G57630.1
1068	S_12673771	step3_c5191		contig_49502	212	ttgcaactctttcagttcagtttccattgatttgtctctttctttcaatgatgataattc[A/G]gttaaaacgttgctgaggctgccattgccattactatccattactggtatttctgcttct	polymorphic	Yes	NA
1069	S_12673988	step3_c5191		contig_49502	212	tctttctYtggcaaatgtgcatgactcttgactgatgacaccacaaccccattttcttcc[A/G]atatacatgaagtatcattgagatgctcaattgtacatcgcaYYtcttcagatccgtcac	polymorphic		NA
1070	S_12675727	step3_c5191		contig_49502	212	ggttttcgcactctatcttgagtgtatctctttcctctttcaagctgataacttcctttg[T/C]gagctcctgccctcttttgctttcctttaYRatttgtttccgaagagtttgaagttccat	polymorphic		NA
1071	S_12677461	step3_c5192	Tr	Mt3.5.1Chr5	1961101	gagctcKtcaagtatgtaactttttgccctagaatctccacagagagaattgaagtccac[A/G]gatataccattttcttctgcccaatgttcaagtRctggtttgctggggttaacaacagca	polymorphic		Tr_CO513677
1072	S_12677552	step3_c5192	Tr	Mt3.5.1Chr5	1961101	tctccacagagagaattgaagtccacRgatataccattttcttctgcccaatgttcaagt[A/G]ctggtttgctggggttaacaacagcaacaaggaaggcctcaaaactgtttccRtaWaccc	polymorphic		Tr_CO513677
1073	S_12678887	step3_c5192	Tr	Mt3.5.1Chr5	1961101	catatccttgtaKgacatgagcacaagtcaccacccgtaagtaactttccacatgcaa[A/G]gatagaggtgctgctccagacaaaataagacgtacactaccccctaaaccttgYttcac	polymorphic		Tr_CO513677
1074	S_1268478	step3_c1066		contig_49878	515	gggctgatgactgtcRgataatgctggaacaagctcggattgaacttttatcacttttcc[A/G]ttatcaactacctgatcattttcagcatactgcttcaatatactcttgtcctcttggtag	polymorphic		NA
1075	S_1268736	step3_c1066		contig_49878	515	ccagaaacaWggtctgtcgtcattccgtgaatgcattgcaaccaaatgtaattcttcccc[A/G]tacatcggcataacagctgtcttgttctctctgatacacaaggagtgcaagtgtaagagc	polymorphic		NA
1076	S_12692494	step3_c5201	Tr	Mt3.5.1Chr8	22902839	aactatcagaggttgattcttataccttcttgttgtgaatgcaattatattatctgaccc[A/C]gacaattgtgcaaatggatgatcSttcttgtatcttcgcagctctacaactcctYtttta	polymorphic		Tr_EX523607
1077	S_12694183	step3_c5201	Tr	Mt3.5.1Chr8	22902839	ctctcgcttaataacaacagtaatattatactcagaacaaccttgtgctatggcacggac[A/G]tttatattggccttagccaatgcgttgaaaagggtggcactaactccaggagtRcttgcc	poor quality		Tr_EX523607
1078	S_12695361	step3_c5201	Tr	Mt3.5.1Chr8	22902839	Rtgcttctccaaaacagcatccaaggaagatatataagactcatcacgtgattgagcctt[A/G]ttgataaggtcatacatcatatccgtcaccttagacattgcagaaacaaccaccaatttc	polymorphic		Tr_EX523607
1079	S_12698328	step3_c5206		contig_166009	33	atgatcatMggttataacgaatttgaaggtggaattccaaaggagttcggtaatttaacc[A/G]agctgaagtatcttgatttagcagaaggcaRtgttggtggtgaaattcctRatgagttgg	polymorphic		NA
1080	S_12699036	step3_c5206		contig_166009	33	aatgatcttgtgggaaatgctggcctttgcggtggtttcttccctccatgtgggaaaacc[T/C]cagcatatacaatgaggcacggaagctcacacacaaagcMcRttattgtaRgatggatRa	polymorphic		NA
1081	S_12699811	step3_c5206		contig_166009	33	gagatgccttgYatggtaaacaatcMgagagattgcttgtagactgggtttcacggtata[A/T]catagctctaggaatcgcacaaggactcgcttatcttcatcatgactgtcatccacctgt	monomorphic		NA
1082	S_12700747	step3_c5207		Mt3.5.1Chr8	28224543	ttgctttacatataaatcatctttcgagcctcccaaacaagatgatcctctcttcagatg[C/G]ctcaaccccgagcatacaatctatgtggcgaggatcYgatgaRaatgaatcSagtRRcca	polymorphic		NA
1083	S_12705807	step3_c5211	DRC	NA	NA	ccaaaccatccaagctgaaagtcccatcaagaagcttgaagcaggtaacataaggtgtaa[T/G]gccMaWgatggtggaaaccaaaaMggctttttagaactggttattacttctttgttgtgg	polymorphic		DRC_Msa.2997.1.S1_at
1084	S_12708625	step3_c5213		Mt3.5.1Chr8	3507121	acatatgtatgcgaatacttggagaaggtccaaatggaggtaaagaaaatgcttgtgcta[A/G]agcaagaaaatggattcatgatcatggYggtStDacataYgtaccttcatggggaaaaWt	polymorphic		NA
1085	S_12715315	step3_c5222		Mt3.5.1Chr7	35513301	actcccgcataagtatcaaccWtctatgggcagttctccgcaattaacgattctgcaagg[C/G]tttttagggatatctaacctgcttgtttcctgagactcaagtgtcctcacaacatccatt	polymorphic		NA
1086	S_12715482	step3_c5222		Mt3.5.1Chr7	35513301	cctgcttgtttcctgagactcaagtgtcctcacaacatccattccatcaataacatgtcc[A/G]aacacgacatgtcgattgtctaaccacggagtcttaacagtgcaaataaaaaattgacta	polymorphic		NA
1087	S_12715625	step3_c5222		Mt3.5.1Chr7	35513301	gagtcttaacagtgcaaataaaaaattgactaccattggtattaggaccggcatttgcca[T/C]gctcaaaactccaggaccaacatgcttcRaggcaaaactctcatcttcgaaactagaacc	polymorphic		NA
1088	S_12716818	step3_c5223		contig_103478	336	Rcttgatgaaacactctctttaattgcaaagatgaaaaatgaggtgagccattgtagaga[A/G]tctgaatcacaggcattggaaacagttRVtacaRctcaaRtgcaattggaagctgcaaat	polymorphic		NA
1089	S_12717009	step3_c5223		contig_103478	336	tgcattggaagttgtagaaagcgaggagataaaccggctcaaagccgagcttgtttcagt[T/G]aaagctgaagcagggcagttaaaatctgcaYtggatgctgcYgaggtaagatatcagaac	polymorphic		NA
1090	S_12717459	step3_c5223		contig_103478	336	gatagYgatgtggctgagttgaaggcaagattattggagagagagacaaaactacaaaat[A/G]tWactgaagagaacaataMacttaagatggaaataaagagagaggagttRgagaagaata	polymorphic		NA
1091	S_12719899	step3_c5225		Mt3.5.1Chr4	38131291	gcaattaaggcWagYgttgttcaacaaataacggaggcaaag[A/G]cgttactttcaaaatcagataacaactctgaggcattagctctgattattgatggSaagt	polymorphic		NA
1092	S_12723196	step3_c5227		Mt3.5.1Chr7	34865620	ggctttggtcaatgtccgtggtgctgtagtctgcaaggagaaatgcgatccatct[A/G]tatctgtgactcttgtcaagcaggctggtaaacataatgaagagagaaagacaattagct	polymorphic		NA
1093	S_12723514	step3_c5227		Mt3.5.1Chr7	34865620	Mgtgaccatggaagataattggtgctgggagaagagcttcatagatgtaaatgttggagc[T/C]gaggacttcgaaggaattgtttttgttcaaaaaggctactgggtcaatgttatctccact	polymorphic		NA
1094	S_12730995	step3_c5231		contig_57393	716	gaaattacaaaatggctgtcctcgccagcatccaccaaacctgcgggatgagttatcgYY[A/G]ttatccatgaatcttctatcattccactcttccataaatccattactagcaacacccgaa	polymorphic		NA
1095	S_12731918	step3_c5231		contig_57393	716	actctgaacRtgagcagactctattacaatcactctctcaaccacttcttgattcaccaa[A/T]ttgcttgaattacaactagttccttgatcaacMataaccaattcatYacacttttcctga	polymorphic		NA
1096	S_127333	step3_c10076	Tr	AC235665.4	38487	aatctgactagattgtgcataRcaggtcctcttcacctggttagctctcctcttggtaaa[T/G]ccaatgcaaaacatcctcaatgtgtaattatcagtagtcttgacatccacatgggcttca	poor quality		Tr_TCMS40888
1097	S_12734918	step3_c5236	Tr	AC202568.10	81900	cctcatgagtctctgtagaaaattcaaa[A/G]tttggcccttcaacaatggcatcaactgggcatgcctcttgacaaaatccacaataRatg	polymorphic		Tr_TCMS40798
1098	S_12735057	step3_c5236	Tr	AC202568.10	81900	aaaRtttggcccttcaacaatggcatcaactgggcatgcctcttgacaaaatccacaata[A/G]atgcacttggtcatgtcaatatcata	polymorphic		Tr_TCMS40798
1099	S_12739989	step3_c5239		NA	NA	aaaggtattaaaaaatgtaaactcggacaaactttcgaagattcggtccatttcagaagg[T/C]gattatgtaactaaggggccatggctcggtcgggctcaaagggttgtggacaaagttact	polymorphic		NA
1100	S_12740688	step3_c5239		NA	NA	Rgcaggatggctatgtggaacttggagagacaatcaagatgaaggaactgtttgtgctgt[T/C]gatgcaagtttggtgtgtgttaactggctcgcttctgttctttcKgatagcaatttgact	polymorphic		NA
1101	S_12741314	step3_c5239		NA	NA	gactgttcaacatgcacccacacgaagtcttactatgagtatgacaagagggtgtaagag[T/G]caggRaagaaaccttRttaactcttgtattggggaattttttataattgggaagataaag	poor quality		NA
1102	S_12750436	step3_c5244	DrF	contig_53935	323	gagYctttttcttcttcttctNNNNNNctcttaattccactcctctgaacaataccattg[A/T]agcgttggtggttgttcatctgagaagaaatcacaagtctcatcagcactaagaaaatta	polymorphic		DrF_Mtr.10446.1.S1_at
1103	S_12750602	step3_c5244	DrF	contig_53935	323	gaagaaatcacaagtctcatcagcactaagaaaattatgctcttccatcttcacaaactg[T/C]gtctgaaactgaaagcaattactcatagaagacggtgatgaMgaNNNttcagaacaatta	polymorphic		DrF_Mtr.10446.1.S1_at
1104	S_127519	step3_c10076	Tr	AC235665.4	38487	caatgcaaaacatcctcaatgtgtaattatcagtagtcttgacatccacatgggcttcaa[T/C]aagagtttgccacttacgcaccaaYgacctcagtttgtcagttgtgaaattcatccccca	NA		Tr_TCMS40888
1105	S_12752017	step3_c5244	DrF	contig_53935	323	ctcttgagcaagcttcactttcctatctggttcaagcttgttttcaacttcaaaattctt[T/C]tccaaagccttaacttgatccacacttagtcttcgtttcttctgccctggttcatcaaca	polymorphic		DrF_Mtr.10446.1.S1_at
1106	S_12753603	step3_c5245	Tr	NA	NA	gcagatttttgggcggcctgggcagcccctgctccctggtctggttggttaatcttgatt[A/G]tctggggctcaRattttgagtcagtatctgcaagtctttgcttgatgtcccgagctattg	polymorphic		Tr_EX524529
1107	S_12754460	step3_c5245	Tr	NA	NA	acccatggctccacggtagtaagcagttgtgatagttcgaaatcgctcttgaccRgctgt[A/G]tcccatatttgcaatttgattcgctttccatcaagctcaattgtccttattttgaaatca	polymorphic		Tr_EX524529
1108	S_12754804	step3_c5245	Tr	NA	NA	tttaatgagataatcgtaatcagcacgagctctggcaggtggagcagccatcgaaacaaa[T/C]aaaacctattcctctgtgaagatgaggaagaggaaagttaagatMtRaanagdadramga	NA		Tr_EX524529
1109	S_12758942	step3_c5247	DrF	Mt3.5.1Chr5	37067251	acaaaccaaggctaaagaaggaattgatgctgcaaaggcaaggcagtctcaagaacaggc[A/G]aggaggaaaaagatgtcaagagctcaagatggaatattgaagtacatgctgaaaatgatg	polymorphic		DrF_Msa.1920.1.S1_at
1110	S_12760629	step3_c5247	DrF	Mt3.5.1Chr5	37067251	gattcgcaagctcgtgaggcagtccaaatgccttcaagataaaatgacagccaaggaaag[T/C]gcaacctggcttgccatcatcaatcaagaggaatccttggctcgagaactWtatccagat	poor quality		DrF_Msa.1920.1.S1_at
1111	S_12762748	step3_c5247	DrF	Mt3.5.1Chr5	37067251	agYtattgaaaatcaaaacctttctcagcccatcattcagcaacaacaaaacctttctca[A/G]cccatcattcagcaacaacaggacaatttctttttgaatcaaggaatggtgatggaggca	polymorphic		DrF_Msa.1920.1.S1_at
1112	S_12766655	step3_c5250	Tr	contig_53851	73	attWagtaMatcctcttcaggtagatcccagttatcatcatcctcttccttcttgggttt[T/C]gKatcatcttgcctgtagttgttgtactgtcctcttggtgacttcccccctcccataggR	polymorphic		Tr_EX525672
1113	S_12766661	step3_c5250	Tr	contig_53851	73	tWagtaMatcctcttcaggtagatcccagttatcatcatcctcttccttcttgggtttYg[T/G]atcatcttgcctgtagttgttgtactgtcctcttggtgacttcccccctcccataggRcg	polymorphic		Tr_EX525672
1114	S_12766796	step3_c5250	Tr	contig_53851	73	YgKatcatcttgcctgtagttgttgtactgtcctcttggtgacttcccccctcccatagg[A/G]cgcctWggaaacctgttcctacgattMcgYttagcagcatcacgaactctYcttttcttc	polymorphic		Tr_EX525672
1115	S_12768045	step3_c5251		Mt3.5.1Chr2	3501201	aagtcgagttttgcagtttgtagcagggcactgattgtcctcaccagttagatgttcaca[A/G]atgcactgattacagaaaacatgaccacagaccgagacaacagcWtcttcaggagcatc	polymorphic		NA
1116	S_12769069	step3_c5251		Mt3.5.1Chr2	3501201	ggcaagctcatagggatctttggttcgactgcttccatggtacacaagcacggagagatt[T/C]gctttgcaggttactttattatgcagctcgtcggcccactgYcgcagaacactWgttgga	polymorphic		NA
1117	S_127700	step3_c10076	Tr	AC235665.4	38487	aagagtttgccacttacgcaccaaYgacctcagtttgtcagttgtgaaattcatccccca[A/G]aaatttgtcaaaagatttttcccttgaacatcttcagctctcaacctaatcttYctgaat	poor quality		Tr_TCMS40888
1118	S_12772241	step3_c5253	Tr	Mt3.5.1Chr1	8235650	tgcaYtggacaagattaggttcctatccct[T/C]actgataaagacattttgggtgaaggtgacaacgccaagcttgaaatcca	polymorphic		Tr_CO511935
1119	S_12773987	step3_c5253	Tr	Mt3.5.1Chr1	8235650	atgctgataaagatgaagatgaagaaaaaaaRcctaaaacaaagacagtgaaggaaacga[T/C]ttacgagtgggaactcttaaatgatgtgaaggctatatggctgaggaatccaaaggaggt	polymorphic		Tr_CO511935
1120	S_12774166	step3_c5253	Tr	Mt3.5.1Chr1	8235650	cgagtgggaactcttaaatgatgtgaaggctatatggctgaggaatccaaaggaggttac[A/C]gaggaagagtacacaaaattctaccactctcttgccaa	polymorphic		Tr_CO511935
1121	S_12778627	step3_c5254		Mt3.5.1Chr8	6228801	tgctagaggatcaagcccgatggttgaagccatatccatattcacagagaaatctgcttc[A/T]tgaccagtattttttctagcagttggccgcaatacaacattacccctttcWcctaagctt	polymorphic		NA
1122	S_12779950	step3_c5255	Tr	Mt3.5.1Chr1	2634917	ttaaaaaWtcatagggtaggaaaagaaactctcatcgccttatggtttacgcacgctaag[T/C]aacttgacatcatcaataacaggtccacaaagagaagaaagatcatcacttctcatacta	polymorphic		Tr_TCMS40328
1123	S_12782200	step3_c5255	Tr	Mt3.5.1Chr1	2634917	tattctttgttttattgatgcttcatttcctagtctcactgcatatgcaccttctggtac[A/T]actagtaacatgtcaccttgtttttgtccWgattttatgtattcYactaaacctgatatt	NA		Tr_TCMS40328
1124	S_12782460	step3_c5255	Tr	Mt3.5.1Chr1	2634917	tccWgattttatgtattcYactaaacctgatatttcccattctggtattgagtttttKcc[A/T]ccagttaccactgttccttttagctctgatggttttggaccaagctcaaaattYccattt	NA		Tr_TCMS40328
1125	S_12784507	step3_c5257		Mt3.5.1Chr7	35343037	ccatcgaaccagtgtggcacaggaacttctttccctctcaagcacctgcattgccaaaac[A/T]atctcKtacagatccacctcaattgccatgctacaagctagagcattctaacatagacat	polymorphic	Yes	NA
1126	S_12784516	step3_c5257		Mt3.5.1Chr7	35343037	aaccagtgtggcacaggaacttctttccctctcaagcacctgcattgccaaaacWatctc[T/G]tacagatccacctcaattgccatgctacaagctagagcattctaacatagacatacccgc	NA		NA
1127	S_12786982	step3_c5258	Tr	NA	NA	aactgctgttggtattaatactgagtggggattattgatggcaagtatctcagaggacac[A/C]ggagaagagactccattacaggtMcgtttgaatggagtggcaacWtttgtaggYRtagtc	poor quality		Tr_CO516238
1128	S_12787096	step3_c5258	Tr	NA	NA	gacacMggagaagagactccattacaggtMcgtttgaatggagtggcaacWtttgtaggY[A/G]tagtcgggctttctgtagctgttttagtgcttgcagtcctcttgggaagatacttttctg	polymorphic		Tr_CO516238
1129	S_12789001	step3_c5258	Tr	NA	NA	agttgtaaaggttgtccgctggggccgctctgtatatgcaaatattcagaaatttatcca[A/G]ttccagcttactgtcaacgttgctgctcttgtaataaatgttgtggcagcaataagttct	polymorphic		Tr_CO516238
1130	S_12794899	step3_c5261	AL	Mt3.5Chr3	31919393	taagtgcatttgggtctgtatgccctggcaatccataagtaagttctggttgtgggcatg[C/G]tggatagtaattcactgccatgtgctgcScttgttcMcctaaaacWttccttaagtaRtt	polymorphic	Yes	AL234_TC96902Ex
1131	S_12795020	step3_c5261	AL	Mt3.5Chr3	31919393	ttgttcMcctaaaacWttccttaagtaRtttttttctaggcccaagctctctgatatgta[T/C]tcttctattctcaaccccaattccctaacttctttgcagtaatttgccactgtt	NA		AL234_TC96902Ex
1132	S_12795163	step3_c5261	AL	Mt3.5Chr3	31919393	tccttgaatgaaggaggattagaaggccattctgg[C/G]acataattatccaaaggatagcaatgaagtctaaggtagtccctccaattRtgcacctcc	polymorphic		AL234_TC96902Ex
1133	S_12798340	step3_c5263	Tr	NA	NA	agcgaagaDgcaggagcacctggacccgcttctaccgcgaacgatgagagtggagcagaa[A/G]cYatcaggagcttgaagatgctaggaggcttagctttgagctggatggctgttgttttat	NA		Tr_EX524807
1134	S_12798348	step3_c5263	Tr	NA	NA	cgaagaDgcaggagcacctggacccgcttctaccgcgaacgatgagagtggagcagaaRc[T/C]atcaggagcttgaagatgctaggaggcttagctttgagctggatggctgttgttttattc	polymorphic		Tr_EX524807
1135	S_1279871	step3_c10667		NA	NA	gaYggRaaRcttctggtgaatggtgttgctgaagatgaggaatttgttttagagcctctt[A/G]cttatgaRYtggctccaatggttgttccaaagggacatgtctttgtgatgggagacaacc	poor quality		NA
1136	S_1279891	step3_c10667		NA	NA	cttctggtgaatggtgttgctgaagatgaggaatttgttttagagcctcttRcttatgaR[T/C]tggctccaatggttgttccaaagggacatgtctttgtgatgggagacaaccgKaacaaga	monomorphic		NA
1137	S_12799967	step3_c5265		Mt3.5Chr3	23150195	tcctKcctattgtgtgtgtgataaattgactctttgcagctgctttgtcatgttcctc[A/G]catgacatttctaccatcttgcaa	polymorphic		NA
1138	S_12800471	step3_c5265		Mt3.5Chr3	23150195	aatcattgtatttgccaaaaattggccaaaggtgccaaacccaactatgccaattttcag[A/G]YttttggaagatgatgacatggttgattgaattgatRacaagaatgaYgagaaaataagt	polymorphic		NA
1139	S_12802098	step3_c5268	Tr	Mt3.5.1Chr4	32303110	gctgatctcagttccgtagtggttgatgcaatcttggaatgcctttgaatgaatattgca[T/C]gcatcactgccaaaagagcttgaagtcggWgcaggagcagctgcagcagcctcattaact	poor quality		Tr_TCMS40718
1140	S_12802187	step3_c5268	Tr	Mt3.5.1Chr4	32303110	atcttggaatgcctttgaatgaatattgcaYgcatcactgccaaaagagcttgaagtcgg[A/T]gcaggagcagctgcagcagcctcattaactactgcttcatgttgaatggtgcgaggaccc	polymorphic		Tr_TCMS40718
1141	S_12802378	step3_c5268	Tr	Mt3.5.1Chr4	32303110	aggagcagctgcagcagcctcattaactactgcttcatgttgaatggtgcgaggacccac[A/G]acagcatccacggccctgtgtgccattgcacttccagtcccaaaagccataccttgagca	polymorphic		Tr_TCMS40718
1142	S_1280461	step3_c10667		NA	NA	aagaaRgatWtttgatacattcatttattctgaatgaatcgccactccagttttggacta[A/G]gagtgagctgttattcaacaattctccaggacaaatctgctggtcctgattaaagtttgg	polymorphic		NA
1143	S_12805355	step3_c5270	Tr	NA	NA	cttacttaNNNNaggcttgaacttcctgtatggtcggccattgtcttcatcttgcatatg[A/G]aattctttgacgatgcctttgtagacgagaacaggaacagcgataccgaagataccaacR	polymorphic		Tr_CO515424
1144	S_12806157	step3_c5271		Mt3.5.1Chr1	18871425	aaggtgcgagcaaYgatgagtgacacgagcaacaYtggtgtgatactcagtgaatgcaaa[T/C]tcaaatcccttcttgataacaacatctttccatttctcaaattcagccacagttttgaga	NA		NA
1145	S_1281096	step3_c10668	Tr	Mt3.5Chr3	24729377	gtcttttgcagcagcagccaattccgagctgacctgtctYaagtctatacatggactacc[A/G]cacccattctcaacaaccatcaaggggaccgaagatgaattttcttttgagctatctgta	poor quality		Tr_CO515282
1146	S_12815417	step3_c5276	Tr	Mt3.5.1Chr1	24092219	gaRgggatatttcRtgtggtctttcattgatgcattYgagttgttggatggatataaatc[C/G]atctatgggctgtactatgtcgataggaatgatccagagttgagaagatacccaaagcta	polymorphic		Tr_CO515781
1147	S_1281628	step3_c10668	Tr	Mt3.5Chr3	24729377	aacaatgtcagcacctgaattatcaacaaacagtaaagctcttctatgagggggctKctt[T/C]ttgtccccggtccctaacattctctctttgaagagatcaaaatcatcaac	polymorphic		Tr_CO515282
1148	S_12816363	step3_c5277		Mt3.5.1Chr2	10617368	ctctaggcactcaagaaaggctaaatcagctttcagcagtttagcttgatcatgagtatc[A/G]tatcctatatcatggcaatagcagcagtaatccaaccaatcaattggacgcttgtcccaa	polymorphic		NA
1149	S_12819400	step3_c5279	Tr	Mt3.5.1Chr1	16392484	gatattccaagctgctgatgcDcaaatagaatgggaagagcattatgtagggac[T/C]gaagtcgaccctagaacaaagagctttctgacatgggaaagtttagaatcggttaggcgg	polymorphic	Yes	Tr_EX521763
1150	S_12819579	step3_c5279	Tr	Mt3.5.1Chr1	16392484	gagctttctgacatgggaaagtttagaatcggttaggcggaataaggttggcttgaaagg[A/G]ccaatggccacccctatcggtaaagggcatcgttcactaaacctYactctaagaaaagag	polymorphic		Tr_EX521763
1151	S_12819684	step3_c5279	Tr	Mt3.5.1Chr1	16392484	ggttggcttgaaaggRccaatggccacccctatcggtaaagggcatcgttcactaaacct[T/C]actctaagaaaagagcttaatttatatgccaatgttcgaccttgctacagccttaatgga	polymorphic		Tr_EX521763
1152	S_12828773	step3_c5285	Tr	NA	NA	Ygtacgaaaatcctcaggatcataccaccatgttggggtattcaaaatggccttctccaa[A/G]aagtgctcatcagtgattttccKStgtttcRtactccggtacaattttcccaattttacc	polymorphic		Tr_EX522600
1153	S_12829261	step3_c5285	Tr	NA	NA	cttcatcatcagatccaccagggccattgggactgccaccaccacccccaccttctcctc[C/G]tcctcctggtggctttactccaSttccaccattgtctaaatactcacctttttgaatttg	polymorphic		Tr_EX522600
1154	S_12829297	step3_c5285	Tr	NA	NA	ccattgggactgccaccaccacccccaccttctcctcStcctcctggtggctttactcca[C/G]ttccaccattgtctaaatactcacctttttgaatttgcttccgtaatacttcttctattg	polymorphic		Tr_EX522600
1155	S_12831601	step3_c5287	LG	Mt3.5Chr3	24524147	atccaaactaacaacaagatagcaataggggcaacaatctcccctacatcagcttataac[A/C]gtggacagtttgatattggcataatgMtttggaag	polymorphic		LG_IMGA|Medtr3g077430.1
1156	S_12831714	step3_c5287	LG	Mt3.5Chr3	24524147	gatccaaagcatggacactggtggttagagtacggaggatt[A/G]ttagttggatactggccagcaaacatgtttagtcacttaaggagtcatgcaagcatggta	polymorphic	Yes	LG_IMGA|Medtr3g077430.1
1157	S_12832083	step3_c5287	LG	Mt3.5Chr3	24524147	tRcttcctcttgctaWtattcatcacttggctgatcattcMRattgttataaYattaagc[A/T]gggtaataacaatgtttggggaacttatttttattatggaggccctggaagaaatgtgaa	polymorphic		LG_IMGA|Medtr3g077430.1
1158	S_1283579	step3_c10668	Tr	Mt3.5Chr3	24729377	cttgatcatactaacaccggaacc[A/G]acattaactagaagataagggaacaaatcattttggtcaatttgaacaaactctttctgg	polymorphic	Yes	Tr_CO515282
1159	S_1284888	step3_c1067		Mt3.5.1Chr8	1855635	ctcagtKatgtcttcaggaagcaggaatatagaaca[T/C]cctagctttcttgcaatactgatgatgtagctggcattcatctttttctcttcat	polymorphic		NA
1160	S_12853877	step3_c530	LG	Mt3.5.1Chr7	10996206	gaaatggagatgcctgcgaggaccttcctaaattggtacaagcgagccgattacactgcc[T/C]atccattcaacacacgccctgtcagccgaaatatttgtcagaaaccDtttRtttattacY	monomorphic		LG_AT4G00300.1
1161	S_12854024	step3_c530	LG	Mt3.5.1Chr7	10996206	ttacYtgtctaatgcaKtatatgacaaggatacWgatgagactgcaagtcgatatgtRMg[T/G]gttcaatctaatccggattgcaagtggaaaatggaggatccgagtcaaatcaaattgata	polymorphic		LG_AT4G00300.1
1162	S_12854823	step3_c5300		Mt3.5.1Chr5	30737266	ctgtaactcaagggaggctcaatatgaagcaaattagggaacttaaggaatccaatgttgatttagacagcatg[A/G]tatctgtgagcttgagagaaaccat	polymorphic		NA
1163	S_12856681	step3_c5300		Mt3.5.1Chr5	30737266	gaatgctgctttgctatcKgccatttctaactcRccacttgaaacagtctgtccaagtcg[T/C]ttccgataaacctttgttgtaacatcaagtaaaatagcttctgcttcacgcttacccagc	polymorphic		NA
1164	S_12856824	step3_c5300		Mt3.5.1Chr5	30737266	aaacctttgttgtaacatcaagtaaaatagcttctgcttcacgcttacccagcccaaata[T/C]attttttaactgatttagtgcagcaa	polymorphic		NA
1165	S_12861796	step3_c5303	Tr	Mt3.5.1Chr2	27137253	ctttttccatcagggttgaaggcca[A/G]tgcattaatcggtccaaaatgccctttcacacccccaatttcttcttgaagaat	polymorphic		Tr_EX522054
1166	S_12862757	step3_c5303	Tr	Mt3.5.1Chr2	27137253	atctttggcaatgcgtttaacatgaatMgccgaRgaaagttccataaacggatcggtRgt[A/G]ataacagcaagcttatcaccaacagagaaatcaacagacctagcaggagaatcaaaatta	polymorphic		Tr_EX522054
1167	S_12865006	step3_c5305	AL	contig_49553	147	aWataYaccagatgctccgagagctagtgctttgaaaacatc[T/C]gtccctcgacggactccaccatccagaaaaacaggaatttttccttctgttgctttcaYa	polymorphic		AL190_TC94310Ex
1168	S_12865849	step3_c5305	AL	contig_49553	147	agaatcctKgagaatgcatttcggttctcttgYa[A/G]agtccattgatcttctgcccctgatgcaaagtagtcgtaaaccatcttgggcaatttttg	polymorphic	Yes	AL190_TC94310Ex
1169	S_1289838	step3_c10672	Tr	NA	NA	cttcttgttgtgcctctgcgctcattYctaaatcaacgcctccaattgcagtcgtctttg[T/G]cggtaatagaagtttcgtaaataatcgaatttctcgcttatgcgttagggtttccatggt	polymorphic		Tr_CO516344
1170	S_12899931	step3_c5325	Tr	Mt3.5.1Chr1	17990724	gcgttttgWcgcagtcgccggtgttWgcgtcccagatacggagggttttgtcgtcSgagg[A/C]ggagcagatgtagtgggaatcggaggaccaggcgatgtcgttgatgccttcggagtggcc	polymorphic		Tr_EX521997
1171	S_12900071	step3_c5325	Tr	Mt3.5.1Chr1	17990724	gagcagatgtagtgggaatcggaggaccaggcgatgtcgttgatgccttcggagtggccg[A/G]tRaggcggtggaggagggagagagtRgtggaggagtagatgataagggttttgtcgaggg	polymorphic		Tr_EX521997
1172	S_1290469	step3_c10673	DrF	Mt3.5.1Chr4	31797685	tagtttggcRtttgtgtttgYtRtgtatRgttttggagaaaagaagaaaacaRgttcaag[T/C]tcaatggatgtgaaaagtaatggatatgcaaagacatcatcagaaaatggaNNNNNNNNN	polymorphic	Yes	DrF_Msa.1191.1.S1_at
1173	S_1290980	step3_c10673	DrF	Mt3.5.1Chr4	31797685	gattgtgtggatgaaattgat[T/G]ctcaaagagtgtttggctatgcactttataaggatgggagaaataccaaactKtcttatc	polymorphic		DrF_Msa.1191.1.S1_at
1174	S_1291094	step3_c10673	DrF	Mt3.5.1Chr4	31797685	aattgatKctcaaagagtgtttggctatgcactttataaggatgggagaaataccaaact[T/G]tcttatcccttggaaaagtttgactcKgatgtatctggaagaagttttcacaatggtcgt	polymorphic		DrF_Msa.1191.1.S1_at
1175	S_12914016	step3_c5336	Tr	Mt3.5.1Chr1	32036016	atccaagtgagcaaaggtggtagcaggagcaggatctgtcaaatcatcagcaggcacata[T/G]atagcttggacagaggtaattgaacccttcttggtggttgtaatacgctcttgaagacct	polymorphic		Tr_CO514639
1176	S_12914690	step3_c5336	Tr	Mt3.5.1Chr1	32036016	aacRaaaagMagcacatcttgtccttcagcatcacggaaatgctcagcaacagtaagtcc[A/G]gtaagaccgacacgggcacgagcaccagggggctcattcatYtgaScRtacacaagagca	polymorphic		Tr_CO514639
1177	S_12916231	step3_c5336	Tr	Mt3.5.1Chr1	32036016	agaaccagtgttgagaactctccatccacgRacaacaccttcagtagcatccatagcaat[A/G]gttctcacaacaccttcacccaaatgctgagccacttccaacaccaatctcgaagaatga	poor quality		Tr_CO514639
1178	S_1293130	step3_c10674		Mt3.5Chr3	9795607	aaaacgtcgagactggaacactttcttacaatacctacaaaaccacaagccaccattgac[A/G]cttgtacgatgcagtggagcacacgtgatYgagtttttaaaatatcttgatcaRtttggg	polymorphic		NA
1179	S_12933277	step3_c5343		Mt3.5.1Chr4	25512562	ttgttgttgctgtcttaacttaacaagttcYtgcatRagaacattcttgtcccttttcag[T/C]ctttcaacctcttcatcaagcccaaacttacccacttccacacatgacccaacaggtggg	NA		NA
1180	S_12936129	step3_c5347	Tr	Mt3.5.1Chr8	25962514	gctgcttcctctcgcaccctcttttgcaacaatatcagctttgttaccaataacaatata[T/G]ggaacaggaagaccaccagggccgccagatcccaaaggagctgaaaatgtcccagttgca	polymorphic		Tr_EX521786
1181	S_12939937	step3_c5350	DrF	NA	NA	ttcggttcgtttagcgaaccggcctttaattctaggccgggtttctgcataagcttttcg[A/C]gaagcataacgaatagtcttctcgaattttcggttcttcctcttctctctgtacctcata	polymorphic		DrF_Mtr.16219.1.S1_s_at
1182	S_12940172	step3_c5350	DrF	NA	NA	cttctcgaattttcggttcttcctcttctctctgtacctcataaccctcgcttcacgatc[T/C]attccacataattgtgttgctccttgcaccaYcccttggttactattcacaccMcctgaa	polymorphic		DrF_Mtr.16219.1.S1_s_at
1183	S_12941983	step3_c5350	DrF	NA	NA	tttgcacgtgacggaagctggtgcttgttcacaaacttcacacatccagacgcgctcgtg[A/G]cgggaagagagtttgttagcagagtgaatggtggaatcacagttgatgcatagaaaYgca	polymorphic		DrF_Mtr.16219.1.S1_s_at
1184	S_12945053	step3_c5351		Mt3.5.1Chr8	13208073	agctattccggcacagggcagttccatctccgccagggactgcttaaacagttccaagct[T/C]ctgacttgacataacatgatacgtggagggatgYacRgDgaagggaKaggtaatccWtat	polymorphic		NA
1185	S_12946634	step3_c5352	Tr	Mt3.5.1Chr1	5406790	cgacagccagtggagcaaaaccgttcacccacgcttcatagtttgcttccattgctgaaa[A/G]aaNcttgctcaatttctccctgctcgaatcctccgtggtaattttcaccgtcgttcaaaa	polymorphic		Tr_TCMS41152
1186	S_12947101	step3_c5352	Tr	Mt3.5.1Chr1	5406790	gatggagtgaccgacgtaagcacagcgagtgacRtggagggaatcaaggatgttgagRag[A/G]tcatcaacgtaagcgtcaagagttgtgtaacggcggtaatcaaagtaatcRgggttgaca	NA		Tr_TCMS41152
1187	S_12947241	step3_c5352	Tr	Mt3.5.1Chr1	5406790	gttgagRagRtcatcaacgtaagcgtcaagagttgtgtaacggcggtaatcaaagtaatc[A/G]gggttgacactgccggcRcaaacgaggtcatagagaatgactttgtagctgcgggtgaaR	poor quality		Tr_TCMS41152
1188	S_12954839	step3_c5357	Tr	TC144546	34	tggaatggatgatggtgatgacatttacatgcgctcttggactggcaccatcattggccc[T/C]cataatactgtacatgaaggcagaatatatcaattgaagctgttttgtgacaaagattac	polymorphic		Tr_TCMS40383
1189	S_12955704	step3_c5357	Tr	TC144546	34	ataaccggaagcttgtccagcctccagaaggaacttacttttagcatccaagatcgtata[T/G]ttgttggatcatattgcatttgcagtatgcaatatataatgtgtaatgctWtgtggatcc	polymorphic		Tr_TCMS40383
1190	S_12956438	step3_c5357	Tr	TC144546	34	actcttNNaagtagtatttttccttcagattacatacaatggtattttcaattttagtat[T/C]gattccttttgctttactttcttctgccttgtaagtatgctggagctaaatggaaaattB	NA		Tr_TCMS40383
1191	S_12962101	step3_c5362		Mt3.5.1Chr1	21364680	agaaagaatYaacttaattggtgactttgcatgatcagactccagagcactgcaaccata[T/C]aactttcRtcccccacaacgatctactttcRYgttaacgacagctgccaatgcacctcac	polymorphic		NA
1192	S_12962898	step3_c5362		Mt3.5.1Chr1	21364680	cttttgggatagataataactggtcatggacatYcttttg[T/C]accgcttccttccagatataagcaccatgtttcagctcttgagaacaaacaaaggMaatc	polymorphic		NA
1193	S_12964068	step3_c5362		Mt3.5.1Chr1	21364680	gtatgactctgaaaatagactgtcttcacccttggaactagaattgaaatcaaagccaaa[A/G]ccccRcccRttagattgatgagattgtgatgcaagagatSggtcaRtagtactatgtgaa	NA		NA
1194	S_12968305	step3_c5364		NA	NA	cgttcctccataaacctctttccccatccaatcagtatcgaatagtaagaaMggaaacca[T/C]gcaatccagttaagacacgtcaccaataagaggatccacatgggacgcttYagttcgcga	polymorphic		NA
1195	S_12968794	step3_c5364		NA	NA	accgtKaMcggtgactttttccggcgagagtggtatttctttcacgtagatcagtgcggc[T/G]gttgctacggcggttaaaagtgcgattgagaggaagaaacagcttttcaaatttgcacag	polymorphic		NA
1196	S_12968949	step3_c5364		NA	NA	tgctacggcggttaaaagtgcgattgagaggaagaaacagcttttcaaatttgcacagta[A/G]atatcacatgcttttgttttggtgaacggaaacatgtgRaagagtttgctgtaagcaccg	polymorphic	Yes	NA
1197	S_12972297	step3_c5368		contig_127751	410	ctttagaaggtgagctactttcaaaaaaccagcatgggatctagacataatatcgtcctc[A/G]tacacatcagatttattactctcataatgtcgagcgagctttggttttgatagtgcccac	polymorphic		NA
1198	S_12972639	step3_c5368		contig_127751	410	ccRagaccatcactagaccatgcagcttcatatatcccaccagcagtttgaaatgcca[T/C]atcagtcatgttttcctggatcattgttgcagctaaggcatatgtcactcctgaccatat	polymorphic		NA
1199	S_12972848	step3_c5368		contig_127751	410	taaggcatatgtcactcctgaccatatttctcgtgattgcattgatgacatgtcaacatt[T/C]ccatcaggtaacatcccatttacagctcctcgtttcccacccttcactttcataacRttg	polymorphic		NA
1200	S_12977014	step3_c537	LG	Mt3.5.1Chr5	38770262	gtggccttatgtgattcatggacactatgctgatgctggtgacagtgctgctcttctttc[A/G]ggtgctttgaatgtgccRatggtKctcactggtcattcacttggaagaaacaaactWgaa	polymorphic	Yes	LG_IMGA|Medtr5g098550.1
1201	S_12981105	step3_c5372		Mt3.5.1Chr6	1591698	gagacggagWgtggcggcggcRgtggttggagattggatctgttttgaggtWactgtttg[T/C]tgaatgatttgttcgaattgtggacatgtttgtttgtagtaatctaaggttagttttgat	polymorphic		NA
1202	S_12981276	step3_c5372		Mt3.5.1Chr6	1591698	cgaattgtggacatgtttgtttgtagtaatctaaggttagttttgattcggagaggttaa[T/G]gttaatgatgatgttgaagaaKaaRaaSaRNNNNNNcaatgtttttgatgKtgttgaggY	polymorphic		NA
1203	S_1298651	step3_c10678	AL	Mt3.5.1Chr8	18782802	ggattgttcactttgagggaggaggatggtgcaacaatgcaactacttgccttgaccgga[T/C]RRacactcgtttaggatcatcaaagaaaatggataagacWctttcMttttctggattttt	polymorphic		AL059_TC100583Ex
1204	S_1299050	step3_c10678	AL	Mt3.5.1Chr8	18782802	agatttctacaattggaacagaatcaaggttaggtattgtgatggttcatcatttaccgg[T/C]gatgttgaagctgtcgatccaaaaaccaatttgcactacagaggaggaaggatttttgtt	NA		AL059_TC100583Ex
1205	S_12996203	step3_c5385		Mt3.5.1Chr4	31117617	RatggaagtggttgctgtaccatcactcccRaaacagtctcatctctttactgcagcaga[T/C]gaggtgataaattccctacttgatttgcaacttgaaaagtggggtctaccaccatttgca	polymorphic		NA
1206	S_12997482	step3_c5386	WH	Mt3.5.1Chr7	24872993	tgagccaggtggagttgattccagttcRttRtgaagattattaatccgctgcagcagctc[T/C]ttcaagtagtcaactgcatctccgagtattgaagccctgtccatcttgctaatYttaggc	polymorphic	Yes	WH_ICE1_full_length_cDNA
1207	S_12997610	step3_c5386	WH	Mt3.5.1Chr7	24872993	cagctcYttcaagtagtcaactgcatctccgagtattgaagccctgtccatcttgctaat[T/C]ttaggcacaacagacctaagcatRtacaacctatcRttgagtttcttcctccggcgcctc	poor quality		WH_ICE1_full_length_cDNA
1208	S_12997793	step3_c5386	WH	Mt3.5.1Chr7	24872993	caacctatcRttgagtttcttcctccggcgcctctcagccatcaaattctttgcaggWag[T/C]cccttcttcttcttccccttctgatctccaccagtaacaacagtcccattKgaattattc	polymorphic	Yes	WH_ICE1_full_length_cDNA
1209	S_1300276	step3_c10678	AL	Mt3.5.1Chr8	18782802	ggcYgcacaaatcaaaacaccgatYttctttgtaaatgcagcctatgattcatggcagat[T/C]aagaacattttggcaccaggtgttgctgatccccatggcacttggagaaactgcaagctt	polymorphic	Yes	AL059_TC100583Ex
1210	S_13009230	step3_c5398	AL	Mt3.5.1Chr4	45066657	gccactaccccaatatatattctctcctaatttgaaaccatcttcaggaaaagaatgttc[A/C]actttgcaRtctggtttYctttgactagcccaccaccttgcgtattgttcaagctggtaa	polymorphic	Yes	AL233_TC96745Ex
1211	S_13009876	step3_c5399	DrF	Mt3.5.1Chr2	26616852	ttaatgcagacaatagtcaagaggaacatgttaggaatcaattgaacttaggattggttc[A/C]YgaagacattgatgtacattgtctggcaggactaattaaggcttggtttYgggaacKtcc	polymorphic		DrF_Mtr.35791.1.S1_s_at
1212	S_13011554	step3_c54		Mt3.5.1Chr1	22529851	tactgtatacatacattcagaaatggctgcacYccaagctacatctgctgctagtcatac[T/C]agttttgctgactggatgagagctaggccagagctctacagcattattcgcaggttgctg	polymorphic		NA
1213	S_13013805	step3_c54		Mt3.5.1Chr1	22529851	tgatattctttattattgtaaagaatttgagaagtttactgatggtgatgatgaggaacg[T/C]gcgtatcttatggacatgggtgtcaaggctttga	polymorphic		NA
1214	S_1302014	step3_c10679	Tr	Mt3.5.1Chr4	40241309	ccggaacgacgtgtacactgccgcggcttatggggatttggagaagctacatagattggt[A/G]gagattgaaggttgtcttgttaacgagcctgatggtttgggttactacgctcttcagtgg	polymorphic	Yes	Tr_EX522026
1215	S_13021693	step3_c5404		Mt3.5.1Chr7	15320336	caccaatYgtgtttctctcgacaggatcaacaagattaaaStttttKgggtccttatttg[A/G]atcgtagttaccaaatccttgtccaacaacaaagaagttaaagccatgcaaatggaSagg	polymorphic		NA
1216	S_13027342	step3_c541		NA	NA	gagattgcgagggcagtaaaacagcttgatgattttgatcagaaacacataaaggttgag[A/G]atggaaagcttaagagggttcgtgaagatctgcaaaataggcttgatcttctgaggaggc	polymorphic		NA
1217	S_13028417	step3_c541		NA	NA	ttcccgcttaggttctatggaaaccggaactggtttgaYtcgggcactgatagctgctgt[C/G]gagcataaatgcgatcttatcaatatgagttatggtgaagcaactttactgcctgattat	NA		NA
1218	S_13029797	step3_c541		NA	NA	gcctagtgcttgtcggcaaactactgagtgggtagtgcaagttaatccaaagtttcatga[A/C]gatgccagcaattttgaggaaaagattccttttgaggaatgcattgagttatWttctact	polymorphic		NA
1219	S_1304258	step3_c10679	Tr	Mt3.5.1Chr4	40241309	acttggagtatgttgaagaatcaggtaactctgaggagggtctaggaatgatgcacatgg[T/C]aaggggctcaaccataacaaatggRgactcacatYctcattctgatcatgccaacggaaa	polymorphic		Tr_EX522026
1220	S_13043297	step3_c5415		NA	NA	atattgccatttttttgctgattcttYaacatttatgtacttcagcaaaaMRactWNctt[C/G]aaaactggatgctattatgctcttgagcttaatttcccgccccaccatgtccgtcggctt	polymorphic		NA
1221	S_1304641	step3_c10679	Tr	Mt3.5.1Chr4	40241309	ttcRaacagtaccWactcaaaaacacatcatggtcatagtaaYggtcatgttcattSKtc[A/G]cattgtagtcatagtaaccaaggtaaaaccagaaatgacagcattcctgtgggMttaggt	polymorphic		Tr_EX522026
1222	S_13053570	step3_c5422		NA	NA	actgatccctRtKccaattgcaattcctactggagtagtcaaagcaaagaaYaatcccat[A/G]attgtaattgatagactcttgaaatttgcctgtgttatacaacttccaagtcccatgcct	poor quality		NA
1223	S_13060181	step3_c5429	Tr	NA	NA	atatccVgttaaggtgacttcatctccatcttcaagaaatttcctgtctaagccattcaa[T/C]gacaaYgaattYtgtccattccaggttaattctagtaagcatccMcgRgactctggctcR	polymorphic		Tr_CO516462
1224	S_13061182	step3_c5429	Tr	NA	NA	gccaagaaaaggaccaagaggaacatattcccatgcctgaatatctcgagcactccaatc[A/G]ttYaRtagaacaagtccaaagatatgatcWtcMgcattgtttacatccacaKgttttccc	poor quality		Tr_CO516462
1225	S_13063975	step3_c5430		Mt3.5.1Chr4	22305164	ctgataaagttctaattcagttttattgatccatccaacgatgtctactccatctccaaa[T/C]tcaccaactggcttccttcctataatcagctccaataacaccactccaaagctRtacaca	polymorphic	Yes	NA
1226	S_13064390	step3_c5430		Mt3.5.1Chr4	22305164	cttatttgaaacatatcccaaaagcctcattatgtttctgtgtctaatccttcccaatgt[T/C]tctatctcagctttgaatccataatcgtttctaccacttccttgtccaactaaacgcttt	polymorphic		NA
1227	S_13064490	step3_c5430		Mt3.5.1Chr4	22305164	agctttgaatccataatcgtttctaccacttccttgtccaactaaacgctttatcgcaac[A/G]tcWgttccRtttgccatggaccctctgtagacaatcccagcWcctccttttcctattatg	NA		NA
1228	S_13075184	step3_c544		Mt3.5.1Chr2	3274859	cYatgtcaatggtaacttatcagcMctttgtgtatggcctgatcaaattaggcactggta[T/C]aaatatagatggacaagtccacttcatttcattgacacaccagatgaaaaRtgtggattt	NA		NA
1229	S_13077845	step3_c5441	TF	Mt3.5.1Chr8	25012773	aatctctacacaatcccgcatKtcgaaaggaaaSaaattctatcacaggtgtggcgattg[T/G]caaaacaacgctacagctacggctgagctaaattctgagtgctccgttcgcagggtcatg	NA		TF_IMGA|Medtr3g005230.1
1230	S_13078218	step3_c5441	TF	Mt3.5.1Chr8	25012773	gtcaaggtctctgctgtttgtgcgtctatggctgccagatggttgttgNNNaggctgctg[T/C]gcctgctgcagatgctgttggtacatgccacgtaatcttccaatctctctctccagtact	polymorphic		TF_IMGA|Medtr3g005230.1
1231	S_13078526	step3_c5441	TF	Mt3.5.1Chr8	25012773	aagctgctcctgtgctaaactttctaaacgttgtttgagtgctttattctccatactcag[A/G]ataagattctgctggttaagaaactcaagctcagccgatacttcagaccctt	NA		TF_IMGA|Medtr3g005230.1
1232	S_13081886	step3_c5446	Tr	Mt3.5.1Chr4	31783959	gaatcttctgcaKgcctccaagacattttcccKgtgaccaaaggcactgaccctgacaaa[A/C]ccttcaccaccaggtccaaaaccactcccaggtgttgtaaccacatgtgtcttctcMaga	polymorphic		Tr_EX524486
1233	S_13082034	step3_c5446	Tr	Mt3.5.1Chr4	31783959	aaaMccttcaccaccaggtccaaaaccactcccaggtgttgtaaccacatgtgtcttctc[A/C]agaatctcactgaatacatcccatgaattttgSccagggaagtggacccacacRtaYggt	polymorphic		Tr_EX524486
1234	S_13082911	step3_c5446	Tr	Mt3.5.1Chr4	31783959	agcaccagtaggattgtttggagaacagaagaaaataatatctggccgagaaagagagga[T/C]aaatcaggaaagaaaccattttctggattacacctcatgtattcaatgttcgcRaacttt	polymorphic		Tr_EX524486
1235	S_13088849	step3_c5451		contig_75387	130	aggtgttatgcaagtttccatattcactccccaaactgcatctgggtcgtcatcagactg[A/G]caaagaggaggWcgagtRccRggttctctttccatatagcaatcattYgtRagaggtttc	polymorphic		NA
1236	S_13089111	step3_c5451		contig_75387	130	agatgacRgtttggtctctctttgaagcaattctccaacacatgcgtccgacaagagcac[A/T]catttctctccatatcctcaaatcctcttcgtcYtgagcatatgcttctggagacgagta	polymorphic		NA
1237	S_13089870	step3_c5451		contig_75387	130	atttgcgattgcYgcaatgtacttatcagctccgtagtgaaaatg[A/T]gtccctcctccagggaaaaatatcttttcacctttcacaaccatccagttctgRtcRgac	polymorphic		NA
1238	S_1309575	step3_c10685	Mt	NA	NA	tggYYtaacaacggtggatcgtgactatggttgggttaacaacattcaccatgacattgg[A/C]acccatgttattcatcatctttttccacaaattccacattatcatttggttgaagcgacW	poor quality		Mt_TC148390_similar_to_UniRef100_Q9FXK9_Cluster:_Microsomal_omega-3_fatty_acid_desaturase;_n=3;_Glycine_max|Rep:_Microsomal_omega-3_fatty_acid_desaturase_-_Glycine_max_(Soybean),_partial_(94%)
1239	S_1309680	step3_c10685	Mt	NA	NA	Macccatgttattcatcatctttttccacaaattccacattatcatttggttgaagcgac[A/T]gaRgcagcaaagccagtgctaggaaaatattatcgtgagccWgagaaatctgggccagtt	NA		Mt_TC148390_similar_to_UniRef100_Q9FXK9_Cluster:_Microsomal_omega-3_fatty_acid_desaturase;_n=3;_Glycine_max|Rep:_Microsomal_omega-3_fatty_acid_desaturase_-_Glycine_max_(Soybean),_partial_(94%)
1240	S_13101617	step3_c546	LG	NA	NA	aaKacctgagaccaRtaagcaaaatgaccaaatgccatcggatgctYRggtacagcaact[A/G]aaagatcaactcatccaagccaaggtctatctttcccttccagtggttaaaagcaaccct	polymorphic		LG_AT5G47780.1
1241	S_13102051	step3_c546	LG	NA	NA	attgttgaaaggaaagcaaattcaagaYgattgtgcttctgttgtgaagaagctccgRgc[T/C]atgatccattcaacagaagagcagctacatgtgctcaagaagcagactctgtttttaaca	polymorphic		LG_AT5G47780.1
1242	S_13103102	step3_c546	LG	NA	NA	gtatttgatttagtccaatggaagaggcaaaagatcacagaggtgtaccacaactggcag[A/C]atYtgaatcatgatagacaactgtggaagttRggaacactgccaccaggtctcataacct	polymorphic		LG_AT5G47780.1
1243	S_13104216	step3_c5461	Tr	NA	NA	tcatSataagatgatgatctgagagcttctcaatggtataaatctcacgcgattgaatat[A/G]YttatcatatatcctttStttttccatctccaacacattagaacctcgccaatgYccRga	polymorphic		Tr_CO513562
1244	S_13106021	step3_c5462		Mt3.5.1Chr2	28572223	tcatcttatttcttggtgcatgcacaaagcctccacgtttatctatggtcac[A/G]gaatatatggagatgggatcattgtattacctgatacatttgagcggtcagaagaaaagg	polymorphic		NA
1245	S_13106803	step3_c5462		Mt3.5.1Chr2	28572223	attgttgggcagatgcacatgaacg[T/G]ccaagttgtgatgagattctctctcgtttggtggacatggagtattcattgtgttgacac	polymorphic		NA
1246	S_13107334	step3_c5463		Mt3.5.1Chr5	9671426	tggaccagcacttcaccgtttcaaaactacYggccactcaacacgatcttcaacctttga[C/G]gaacaagatgaatatgaattatctgataatgagttgatggaaactaacttgattgtaaga	polymorphic		NA
1247	S_13108638	step3_c5466		Mt3.5.1Chr4	26626841	ttcaaagcgaatgcatgatcctaccctcatctctgtactcatgtcattctctggtgctgg[A/G]tagtaatcctctctcagctgaacatctctcagatttggKattttgaggaagtagttcatg	polymorphic		NA
1248	S_13108718	step3_c5466		Mt3.5.1Chr4	26626841	catgtcattctctggtgctggRtagtaatcctctctcagctgaacatctctcagatttgg[T/G]attttgaggaagtagttcatgaagtgttcatgagttgttccatgaatgaaMagcttcctc	polymorphic		NA
1249	S_13109340	step3_c5466		Mt3.5.1Chr4	26626841	caatctccttcRaYttttatacgaatctcttccagattggggcaatcctccRaccctgct[A/G]ctggcaactgagtcaaaagatcaccaacctttatccaaagagaaagatactccaacctat	polymorphic		NA
1250	S_13123506	step3_c5470	Tr	contig_65061	785	ctttatctcccaattgatagtcctcccatct[T/G]agctcctcgtggcttttatctttgtaaacaggcatggctgatattgactccaactttgca	NA		Tr_CO514831
1251	S_13123668	step3_c5470	Tr	contig_65061	785	gctcctcgtggcttttatctttgtaaacaggcatggctgatattgactccaactttgcag[T/C]ctgtccagaggtgccactatctgcttccactgtRgctgagtaactagctattctacttcc	polymorphic		Tr_CO514831
1252	S_13123818	step3_c5470	Tr	contig_65061	785	tccagaggtgccactatctgcttccactgtRgctgagtaactagctattctacttccacc[T/C]cgttgacctccaaatcctgactgcccaataccagtacttccaaatgcttgagtgggagtc	polymorphic		Tr_CO514831
1253	S_13127061	step3_c5472	Tr	Mt3.5.1Chr4	29602051	cttcaacaatctaggagcacctatcctgtttcccatacgaccaccaaaaccagtctttgt[T/C]ttcccatctttatcagtaaacaatgtacaaatcaaMaccaaataagtatcagttgtaccc	polymorphic		Tr_CO513980
1254	S_13128711	step3_c5472	Tr	Mt3.5.1Chr4	29602051	gagagaatccatttagcgttgggagtgttgccgccgatgtgaaggtaaagcttgacagcg[T/C]ttttgggaagtggtgtttttgtctctgattgtgattttgaaggtgaaggagaagagtatt	polymorphic		Tr_CO513980
1255	S_13129001	step3_c5472	Tr	Mt3.5.1Chr4	29602051	WtgaRcgWcttggtattgatcttgatcttcttgttcttgttcatcgtcttgttcgtcgta[A/G]tctgagtcggaatcggaaaattcacggYcttcgcgggaYtgagaagtacccatgaaatYg	polymorphic		Tr_CO513980
1256	S_13133145	step3_c5475		Mt3.5.1Chr7	13044404	tctaatgtcctgagctataaacccatccccaacagcagcaacagtcgcagtttggaaggt[C/G]cctgttccatcRacgtaatttaagctgcctgtgattatcgttgcatccataccRtcaccc	NA		NA
1257	S_13133306	step3_c5475		Mt3.5.1Chr7	13044404	gaaggtScctgttccatcRacgtaatttaagctgcctgtgattatcgttgcatccatacc[A/G]tcacccacgagcatcacattcgtctttgaactagcgatttctacattctcttYgtagatt	polymorphic		NA
1258	S_1314695	step3_c10687		NA	NA	ttattggagaatggccaaaggaggagaatggtagaaagccaaagtctgatattgataaat[A/T]tgtatggtccaatcacaagccMtgggtcccWagRcctcttctaagcatgcatgtaaggat	monomorphic		NA
1259	S_1314770	step3_c10687		NA	NA	aaagccaaagtctgatattgataaatWtgtatggtccaatcacaagccMtgggtcccWag[A/G]cctcttctaagcatgcatgtaaggatgggagataaagcatgtgaaatgagagtggttgaa	monomorphic		NA
1260	S_1315030	step3_c10687		NA	NA	tgaatttgaagagtacatgcagcttgctgatagaattaggagtcatttcccaaacctcaa[A/T]aacatttggttgtctacagagatgcaggaagtgatagacaaaaccaaagagtattcttct	polymorphic		NA
1261	S_13156679	step3_c5493		contig_74267	2072	ctctttgtttgagacacaggtgYtggttaatacacctgctgggatactggaaatttcgtc[T/C]ggtttactaggaaggcacaatgtttacaacattcttgctgctgtggcagttggcattgct	polymorphic		NA
1262	S_13156846	step3_c5493		contig_74267	2072	tgggagRtgtgagttaattgacgaggaacaagcatttggggtcatagtggactatgctcg[T/G]actcctgatgccttgtctagattacttgattcYgtaagagagcttcaacctcgcaggatt	polymorphic		NA
1263	S_1315972	step3_c1069		Mt3.5.1Chr4	44043956	ccaccaccgcaacaaYccYccaYcaccgttaccgacattcaacctYaaccctccattgRc[A/G]gtgccactgtcgatgtcgatgatcatgaatctgttgattccgttgctgttacgaatacag	polymorphic	Yes	NA
1264	S_13162563	step3_c55	Tr	AC235671.5	6778	ggatgcaatagcgagggttMRgtttgcgggtttggtgaagtatcaacagatccaaacggc[A/G]aataagattccagatgctaataatataactgctggtgctaccatttggattcctttgcct	NA		Tr_CO513516
1265	S_13163082	step3_c55	Tr	AC235671.5	6778	tcSagtttgtaactcKagtatcaaaagtgattcatYggattttccattccttgtgccaaa[A/T]gcaacatatttctacactgcaaatgaatgtgtcaaatgtaaatgcgactctactggtgNN	NA		Tr_CO513516
1266	S_13163207	step3_c55	Tr	AC235671.5	6778	aWgcaacatatttctacactgcaaatgaatgtgtcaaatgtaaatgcgactctactggtg[T/G]NNRYaaVaacttacaatgtgaggcatcaaatctaaaaccRataaataattggtcggtttg	polymorphic		Tr_CO513516
1267	S_13170579	step3_c5501	Tr	Mt3.5.1Chr1	6194974	StacaccacctatttgaatgcttttggNNNKgatgagaactaYctgcggaagaaggtgga[A/G]caggagttgggtacaaagatgatacacttaaaaatgagatgcagtggccttggttcYgag	polymorphic		Tr_EX522791
1268	S_13173255	step3_c5504	Tr	NA	NA	tacaatcttaaagccagatctccgtattgcaattgccactgatttaaattttggataatc[T/C]ttcaRcctagaaacaacRaacggtcttccaattgttctaccgagaagaaatgcagctcct	NA		Tr_CO516592
1269	S_13181711	step3_c5510		Mt3.5.1Chr7	19872768	ttctggatctagccgtttaaaatccaatgaatcatcatcactattcctagctgctcaaag[T/C]gcaaaagaaatggcaacacttggtgcaagtctYttatgtKcagctggtggtatacaactg	polymorphic	Yes	NA
1270	S_13184969	step3_c5512	LG	NA	NA	actcctccgtcatgcctatgagttgtttgattttgcggataaatacagaggcaaatatga[T/C]agcagcatcacagttgcacagaagtactacagatcYatcagtggctacaatgacgaattg	polymorphic		LG_AT1G48930.1
1271	S_13185375	step3_c5512	LG	NA	NA	gYtgtatcaagcatctaacaaccaatattacttggattaccttggtagaaatggtgactc[A/C]atgggtggaactggttggcaaatgactgaatttagttgggatgttaagtatcctggtgtt	polymorphic		LG_AT1G48930.1
1272	S_13185872	step3_c5512	LG	NA	NA	gtgtttgaaaaatatctgcaaaggtctgagtatttcatgtgttcatgcattggaaagggt[A/G]ctcgcaatattcagaagacacctggtggcctaatataccgtcaaagatggaacaacctgc	polymorphic		LG_AT1G48930.1
1273	S_13198446	step3_c552		Mt3.5.1Chr7	9995939	tttcaacctaRcYcttaaacctgaccttatgctactaggtaRcataccatacaaatcatc[T/C]cttgcatctaaaccaatcaaatgaggtgtctttatcatcttttccaacactRtgatcaaa	polymorphic		NA
1274	S_13198817	step3_c552		Mt3.5.1Chr7	9995939	tttcagatccttaacttcttgtttctgccaacaaatcttctgYtgaagttcataaatttt[T/C]tgttcttttccaacacccaaagaaccttcatttccttcactacaactattcctacgatga	polymorphic	Yes	NA
1275	S_13215190	step3_c553		Mt3.5.1Chr7	24666848	aaaKggtaaaYtttttttttaccataaaatcaaatcYtcatgtcccttttggccaggcaa[T/C]ttgctgcaacggctgcttaagactgatctcgcgtactactactgttaccttcaccRgcac	polymorphic		NA
1276	S_13216060	step3_c553		Mt3.5.1Chr7	24666848	atccgattcatccattccggcattcatctcccatactgctttccttcccatttctatgtc[A/G]tccccagattttcccaaactttggttcatatatcctccactcactgatcgagcaRgtaat	polymorphic		NA
1277	S_13216688	step3_c553		Mt3.5.1Chr7	24666848	tattaaaactatggaggctggggttttgatcattgccttccaaatatttgtttcctctgc[A/G]tccataatttttctgatatagatccaacaaaatgcaaaaacatatacacaaagtagtgta	polymorphic		NA
1278	S_13221855	step3_c5531	Tr	contig_55373	1514	tgaaaaaRattcgtgaagaacgtggttactcttacatgSatgtttgtgaggtctgcccWg[A/C]aaagttaccaaattatgaagagaagatcaagaacttctttgaagagcatctgcatactga	polymorphic		Tr_TCMS41093
1279	S_13222448	step3_c5531	Tr	contig_55373	1514	aatgatcattttacctgctggaatttatcaccgttttacattggatgagagcaattatat[T/C]aaggcattgcgattttttgttggtgagccaatttggactccatacaatcgcccRcatgat	poor quality		Tr_TCMS41093
1280	S_13222721	step3_c5531	Tr	contig_55373	1514	caatcgcccRcatgatcatcttcctgcaagagggcaatatatcaagacttttgtggagaa[A/G]gatgttgctaaccatgctgttgacgccactgYttaagattgattctgcctgattgtagca	polymorphic		Tr_TCMS41093
1281	S_13226003	step3_c5534		Mt3.5.1Chr7	1393617	tggtgatagaactcccaaacaaaaggtgaagctaaaagttac[T/G]gaggaaaagcttctgaatctaatgttaaaatacaatggaggccgacctagagcagag	polymorphic		NA
1282	S_13230906	step3_c5538	Tr	NA	NA	acgcacggcagaatacacaacagatagaactgttgtgactaatcccaaagtaagagagcc[A/G]gtggaaacagctttggagtgattgtgaagaccattgcaYtcgtaatctctgggttcactV	polymorphic		Tr_CO515570
1283	S_13232447	step3_c5538	Tr	NA	NA	agcccccatgatgcaagccatcacgaggatccttctgagttttgacgccaaccatcatag[T/C]agccagaatagtgaaaaatagaaagtttccaaagctaacacgaagaactgcatcRgtctc	polymorphic		Tr_CO515570
1284	S_13232584	step3_c5538	Tr	NA	NA	catagYagccagaatagtgaaaaatagaaagtttccaaagctaacacgaagaactgcatc[A/G]gtctcaaaccactcacggcttggagtttgtttaaagtgattaatccagggRatRgattcc	polymorphic		Tr_CO515570
1285	S_13233383	step3_c5539	Tr	Mt3.5Chr3	20779979	attccttHgattttactaagtttgaaacYaaaaccaaaRcatgtctctcctttcagatct[T/C]atcaaccttgacctctccgaaaccaccgagaaaatcatcgccgaatacatatg	polymorphic		Tr_TCMS40503
1286	S_13235578	step3_c5539	Tr	Mt3.5Chr3	20779979	caccaagtctatgagagaagatggtggctatgaagtcatcttgaaagcaattgagaagct[T/C]gggaagaagcacaaggagcacattgctgcttaYggWgaaggcaaYgagcgtagattgaca	polymorphic		Tr_TCMS40503
1287	S_13236480	step3_c5539	Tr	Mt3.5Chr3	20779979	tggaaaccataagMcaccacacacacatgcattgaagtatttNgaaagtcattgttgatt[A/C]cgcattagaatttggtcattgttttttctaggatttggatttgtgttattRtYatggttc	polymorphic		Tr_TCMS40503
1288	S_13253851	step3_c5546		Mt3.5.1Chr5	27340715	gtctgtgataaacagaaggcagttatgtt[A/G]gctgatatggcacacatcagtggattagttgctgcaggtgttattccttctccttttgat	polymorphic		NA
1289	S_13254202	step3_c5546		Mt3.5.1Chr5	27340715	accacRacacataagtcacttcgtgggccacgtggggctatgatattcttcaggaagggt[T/C]tgaaagagataaacaagaaagggcaggaa	polymorphic		NA
1290	S_13262111	step3_c5549	DRC	NA	NA	gccatRgtaggttgttttgtaRagaggtggWtcctcttgaatttgttgcacttgttttgt[T/C]gctttgcaaccttgatcatgtttgtgagtgcacctgtaatagttccttggRaaatcggtg	polymorphic		DRC_Msa.1096.1.S1_at
1291	S_13262249	step3_c5549	DRC	NA	NA	ttgttttgtYgctttgcaaccttgatcatgtttgtgagtgcacctgtaatagttccttgg[A/G]aaatcggtgtgYaRgatcYttttttggccatactttctccattgatgaccatcttccacR	monomorphic		DRC_Msa.1096.1.S1_at
1292	S_13262469	step3_c5549	DRC	NA	NA	atactttctccattgatgaccatcttccacRggacgatcagactccttctcccatgtttg[T/C]gaaacttttcttcttttgtaacagcctctacgttccttaacaatggaagtactcttgcaa	poor quality		DRC_Msa.1096.1.S1_at
1293	S_13264453	step3_c5550		NA	NA	cggcactactgaaacacatgccattgcaatgttcaatagagcctgaagcttctcttcaga[A/T]gcttcattgcctgacgaggcaggRtcatccccagactcSgtctcttcttcacgtaccgaY	polymorphic	Yes	NA
1294	S_13264603	step3_c5550		NA	NA	gggtgttttgccagtcaaaagctcgaggagaaggacaccaaagctgtatacatcRgcagg[T/G]tgagtttgtggccgttgaaaactgcggcactcgggtgctctatagaaaaaagaagtggca	monomorphic		NA
1295	S_13265325	step3_c5550		NA	NA	ttttgcttcRtaattacttcctctaccctctccttctccaccaaccacattctctccttc[T/C]gccacgtcaacactactcttccctctccttgctgcagaSgatcccacccttttcctacgg	NA		NA
1296	S_1326734	step3_c10695		Mt3.5.1Chr5	8893944	aaatgtaggattgtggaaatcaccggcaaatacagtatcaagatcacgaaaaagccgatg[A/C]tcaggtgtgtcatagcgaccatcacaRagatcaagacctcctataaaagcagctaccctt	polymorphic		NA
1297	S_1326782	step3_c10695		Mt3.5.1Chr5	8893944	aaatacagtatcaagatcacgaaaaagccgatgMtcaggtgtgtcatagcgaccatcaca[A/G]agatcaagacctcctataaaagcagctacccttctgttattaccagcagcttgtgcgtcc	polymorphic	Yes	NA
1298	S_13277126	step3_c5556		Mt3.5.1Chr6	19685897	ttgaaYgtgaatttcRcccYttttcacaccttgaagaggtatccacttatcagccatctg[A/G]tttggaggcaacctttgatattctacaacacattcacctatacttgatgtMggtagtaRc	polymorphic		NA
1299	S_13277365	step3_c5556		Mt3.5.1Chr6	19685897	tttcttgaagtttccRtaRtgtaccctaacatatggatcacttgtgcctctgagatcDgc[A/G]gcaacaagatccctcccttcaatcagaacaagttctatccaaccatttcctgagcctgaa	polymorphic		NA
1300	S_13280072	step3_c5558		Mt3.5.1Chr5	24345220	catattRagaccagctgcagtactagatgatacagatccagaagttgcagcaatagtttg[A/C]tgtgctgacgaagatccagcgctactgcttccaattaccgaaggtacctcYgcaagtgca	polymorphic		NA
1301	S_13280145	step3_c5558		Mt3.5.1Chr5	24345220	aatagtttgMtgtgctgacgaagatccagcgctactgcttccaattaccgaaggtacctc[T/C]gcaagtgcagatgtccacccctcccctccaatYaaagcggaactgccaacaggtaaactt	NA		NA
1302	S_1328082	step3_c10695		Mt3.5.1Chr5	8893944	aaccggaaatYaactctccRgtggcaattctcttKgccggaatcttcaccattcccataa[C/G]ttcagcaccaaacacatcatcatctttaacacgaatctccaaatcaataaccgggtgYgc	polymorphic		NA
1303	S_13286226	step3_c5564		NA	NA	gattgatgaagaattggccaaRaYYggagtgcaggatgcttatgtSctgtgtaggatctt[T/C]gagaagagtggttcagggcctaagaatggggagaagtatggggctccctttgtRgaggca	polymorphic		NA
1304	S_13286652	step3_c5564		NA	NA	tattatggggagtgtagtagctttcctcagcattcccaatcggaagctgcttttggtatt[T/C]atgatcatcaggctggtctRtatggtgYggattcagtgcaagatggttacaatggcgagR	polymorphic	Yes	NA
1305	S_1329529	step3_c10696		contig_237505	1836	agtcacaccacttgaaaccccagcaatataggtgcaattccacggaagttttttagcctt[C/G]tttgctaatccaatggttacattagatatRcagattccagtaaatggtgcattagatata	polymorphic		NA
1306	S_13297011	step3_c5573		Mt3.5.1Chr5	34308521	actggtgaatgagcatcaaKattacaccagcatcRcgcca[T/G]ccattacgaggaagaagagagaaagcattggaatggtctaaaagttggtcaccaaaggcc	poor quality		NA
1307	S_13297639	step3_c5573		Mt3.5.1Chr5	34308521	ccaagctgtgtatgtRgtcatKccaaggccaaggaaagaccaaatYctataRttatggaa[T/G]gaaggtatgaacactgttgtagcacaacaagctccaaaaatgtaagtccatgtcctcttR	NA		NA
1308	S_13297736	step3_c5573		Mt3.5.1Chr5	34308521	Kgaaggtatgaacactgttgtagcacaacaagctccaaaaatgtaagtccatgtcctctt[A/G]tccaagtgatcatttatgtagtatatgtt	polymorphic		NA
1309	S_13298847	step3_c5574	Tr	Mt3.5.1Chr7	26825301	taggtcaaaagtaaatcaagNaatcacaRgttggatttcacttcggttcgaccatagagt[A/C]ataaaccccctaactccatacagcctacaatctattaattcacaagacaaaactgcaagt	polymorphic		Tr_CO512330
1310	S_13299754	step3_c5574	Tr	Mt3.5.1Chr7	26825301	cattttccccccacattcatggattatccccattatccttggatggggaattgctgactt[A/G]atagtRagtgctttctggtaaagttg	NA		Tr_CO512330
1311	S_13300147	step3_c5574	Tr	Mt3.5.1Chr7	26825301	gtatgtcaacatctccctgtaggcttccatcatctctttataccttccaagtctataata[A/T]agcttgacagtttgcttcagaRctttaaatc	polymorphic		Tr_CO512330
1312	S_13300664	step3_c5575	Tr	contig_167082	1019	ccttttccYattcctctcaccgctgctcaggttgggacttactttgtgggtcagtactac[A/C]atgtgcttcagaatcaaccYgagcttgttcatcagttctactctgatgctagtactatgc	NA		Tr_EX521916
1313	S_13300679	step3_c5575	Tr	contig_167082	1019	cgctgctcaggttgggacttactttgtgggtcagtactacMatgtgcttcagaatcaacc[T/C]gagcttgttcatcagttctactctgatgctagtactatgctcagaattgatgSSaatgct	NA		Tr_EX521916
1314	S_1330210	step3_c10696		contig_237505	1836	atatatgtccttgacatatcctcctcttccaacagcagttttgatcctaactcctgattc[T/C]gaattgatcgccacaatgtcctcggccctKacRtcttgaatcccaccagacatttcgctY	polymorphic		NA
1315	S_13302289	step3_c5576	DRC	contig_130523	944	RccgYccttaattaattgaWtRattaaNtttaattattSttggaatttgatgcttgWcgt[T/C]gatctctcctcaaatcaatcaccaccacactaacattatccgaactatgtcttgccaaag	poor quality		DRC_Mtr.43683.1.S1_at
1316	S_13302447	step3_c5576	DRC	contig_130523	944	cctcaaatcaatcaccaccacactaacattatccgaactatgtcttgccaaagccaactt[A/C]gtcaacaaaattgaagcatcggaacatgccctatcagaMccatccgtcgtcacctcgttt	NA		DRC_Mtr.43683.1.S1_at
1317	S_13303421	step3_c5576	DRC	contig_130523	944	agcaacaacRgctgtggaWccaacagcatcacagtgaggagtttgaagctcacatctaca[A/T]gtaacagtttggctactgctgttccatctttgaacttcatcgtccatgcgMgcaaagcMt	poor quality		DRC_Mtr.43683.1.S1_at
1318	S_13314321	step3_c5584	Tr	NA	NA	gatcatggcgtcgtcggYggtRaagagcatcttaaacacggtgaaggagaaaggtctcgg[T/C]ggcttcttcagacacctcaaagatgaaggatacctgagatgccttcctgatggaaacctR	polymorphic		Tr_CO514218
1319	S_13314500	step3_c5584	Tr	NA	NA	Yggcttcttcagacacctcaaagatgaaggatacctgagatgccttcctgatggaaacct[A/G]ttgcaaaccaagatccacaatattggggcaacgcttgttggtgttgacaaatacggtaac	monomorphic		Tr_CO514218
1320	S_13315464	step3_c5584	Tr	NA	NA	ccaggtaccaaccatggcagtccacaaacgaaccgtgaatatggttcagctttgagttgc[A/C]gatgtattggattgaatgtttgtttttMtttcctccKgacaaattgYtaattcaattcat	polymorphic		Tr_CO514218
1321	S_1332089	step3_c10696		contig_237505	1836	aaagtatttccatcgccgaccgctccaaattctgtcactgaggcactgtaagctctgcag[T/C]tcacagcacaatactcaaaatagtagtcctcaaccKgtgttttccggctctctactatag	polymorphic		NA
1322	S_13322095	step3_c5591	LG	Mt3.5Chr3	33418085	attgacagcgtgaagattcttgggatgaagaatggaagctccagcttcgaatgtttctcc[A/T]gcgacattgacggtggctatgcggccaccRacgatggtgttgYgttcaaatactYggatt	polymorphic		LG_IMGA|AC235665_11.1
1323	S_13323744	step3_c5593	LG	Mt3.5.1Chr5	5004274	ccattcttcataatctgggctttgtgggcccattccagcccaagcctccatgaaatctaa[T/C]gaccattgacagttcctgatcaaRaacacaccagcgtttaacccRgtccagctccgtttc	polymorphic		LG_AT2G22900.1
1324	S_13323963	step3_c5593	LG	Mt3.5.1Chr5	5004274	gaaatccatgtcggtgaacaatgcatctgaatcaacccaccagatccactctgcttctgg[A/G]tgtgccatcattgcagctttYacaacWgggtacttagcccaataRgcaaacatcttagga	polymorphic	Yes	LG_AT2G22900.1
1325	S_13324103	step3_c5593	LG	Mt3.5.1Chr5	5004274	gcaaacatcttaggatgcaaaagagcgttgttgtagaagatgtcataaccatgaatacga[C/G]aRtaatccactttRtttttgaagaatcttaacaacaaatggtcacctattggattcttgc	polymorphic		LG_AT2G22900.1
1326	S_13335818	step3_c560	Tr	NA	NA	ggcRgcaggttcggcagctgctgcRgctccaccaYcagMagcgggtgcagatacggcaac[A/G]gcggcaccaccaacagcgccggagttcaaaacgagatcatcaacgttcttgctctgagca	poor quality		Tr_TCMS41062
1327	S_13336314	step3_c560	Tr	NA	NA	agcagccttcaacaaagtaccgatcttctccgcggtgattgggattccatcgtcgtggag[T/G]atcaaggtRgcgtaaatgcagcccaattcgccggaactcattttgtgaattgtgattgtt	polymorphic		Tr_TCMS41062
1328	S_13336339	step3_c560	Tr	NA	NA	caacaaagtaccgatcttctccgcggtgattgggattccatcgtcgtggagKatcaaggt[A/G]gcgtaaatgcagcccaattcgccggaactcattttgtgaattgtgattgttctgccMcac	poor quality		Tr_TCMS41062
1329	S_13343937	step3_c5606		Mt3.5.1Chr4	44593474	accttttcttccccgaccatctttaattatctccaacttgcagggagtattaggcaatcc[A/C]ccttttgagctacctgctaacRgaacacattcccttcccgttggaactgacccatcctcg	NA		NA
1330	S_13344517	step3_c5606		Mt3.5.1Chr4	44593474	ataattatctgatcgattatcagtctggtcgctgtgattagtttcatcttctacYgatga[A/C]ggattggaaaggctgctaccgttggttactgggctctgacttctttccgttgctgagcaa	polymorphic	Yes	NA
1331	S_13344800	step3_c5606		Mt3.5.1Chr4	44593474	tgtagctggaaStagaccctcgatgccaagtcttctatttggtaggagaatcgtgcaagt[T/C]gggtccaatggatagttcacatcatcagctttgcgatgccacacagcataaccagcacta	polymorphic	Yes	NA
1332	S_13351047	step3_c5609		Mt3.5.1Chr5	7880048	gtaYggggtWcagagtaaaatgctYggacctgttggctataattatatgagctgggctgc[A/G]aaaatggctgttgaaatgggaactggggttccatggattatgtgcaaggaagatgatgct	NA		NA
1333	S_13353375	step3_c5609		Mt3.5.1Chr5	7880048	gttgggctgaaaggagaggccatgaatcttgcatctccaga[T/C]ggtatctcttctgtagagtggatgcagtcggcgttagttgtacaaagaaatcagccactg	polymorphic		NA
1334	S_13354145	step3_c5609		Mt3.5.1Chr5	7880048	accgcgatcttggttgaagcaaaatcataatYtRttRgttgtttttgaggaacttggggg[A/G]gacccttcaaaaatttcattagcaaagagatcagtgagcagtgtgtgcgctgatgtatca	polymorphic		NA
1335	S_1335484	step3_c107	Tr	contig_50701	211	gtcagcaaatacctcgttgacttggaaataggtgccattaagtggaaagctcccacgcat[A/T]gcagttcgacatggtatcagaagtgtgcctctgactatctgtgaatttgcttcacggaaa	poor quality		Tr_CO515614
1336	S_13356850	step3_c5610	Tr	NA	NA	aaattYgcaagMgcttcttgcaattcagcatcaaccttcttcctaccttcYgcaatcttc[C/G]cttcaacttcagcttgagtctctttcttcatctgattcagcgccaccgcaatttcagcac	NA		Tr_CO514730
1337	S_13357243	step3_c5610	Tr	NA	NA	aaaactgcattggcttgttcttccaactccttcacttcttcggatgtgttggtgacgctg[T/C]tgagtttgcctctgatttccgcgtcacgattgtccatgaaggttccgagaggggtgaagt	polymorphic		Tr_CO514730
1338	S_13357457	step3_c5610	Tr	NA	NA	tctgatttccgcgtcacgattgtccatgaaggttccgagaggggtgaagtagagtttgtc[T/G]agagcgaacatgaggaagagaaattcaacgactatgattgggagagtgaggttgaaatcg	polymorphic		Tr_CO514730
1339	S_13373271	step3_c5620		Mt3.5.1Chr8	24513665	caYtacaaaYctccttctgcagatcWttgttaatcagttcattgatgcttagcatcaaat[C/G]caaagcaatactatcaatgagcctcctcagcacaatcttccaataggcaattaatcttgc	NA		NA
1340	S_13373734	step3_c5620		Mt3.5.1Chr8	24513665	tcaacagcttgcatMacatgttgaatggaattgctcttcttcWtagcaataaSRtgctcc[A/G]cagctctacgagtagcaacctgcaactggtaatagtttgcagagtggcgattcatgacYg	poor quality		NA
1341	S_13373848	step3_c5620		Mt3.5.1Chr8	24513665	cRcagctctacgagtagcaacctgcaactggtaatagtttgcagagtggcgattcatgac[T/C]gagataacaaccctttccaaatagctccacacattgtcaacWaaWttWgttgRcatatga	polymorphic		NA
1342	S_1337407	step3_c107	Tr	contig_50701	211	ggcaagatggtgcagtgttaaaagccgcacacactccacacttttcaatcccagtcctct[A/T]acgctcagcaaatattcttttgcttggtcaggtggaacRtctctcaRccactcgaggtca	polymorphic		Tr_CO515614
1343	S_13381087	step3_c5625		Mt3.5.1Chr7	38660606	ccggataaaggaagtgggggagaaaaagaaaaggMtgagcaaaatgatgaaggggatgca[A/C]ttccagggactgctagacatagggagttctatcctgaaggtgtggctgacatactgaag	NA		NA
1344	S_13381713	step3_c5625		Mt3.5.1Chr7	38660606	aactttaggtggtgacagaagggaatacggatttgggaaattgcgtcatggcttggcttt[T/G]gggcaaaaatcacatccaacctatggaatcagaRgagctgtggcccagtttgatgtagtg	polymorphic		NA
1345	S_13382802	step3_c5625		Mt3.5.1Chr7	38660606	aactcatgcctccagaccatcttcaggagtatcctgttatcagcggttggagtttgttgg[T/C]gatgctgtcttggaccatcttataaccaggcacttatttttttcgtacacagatctgcca	polymorphic		NA
1346	S_13385984	step3_c5628	Tr	NA	NA	aagtcccatggctgaacgaggtaaagagcgccagtaccggcggtgacgccccagaaggcg[A/G]cggctttgatgtcRgaaaatcgagcacgaagcttcgcaggtaaaccggScatttttccca	polymorphic		Tr_EX523969
1347	S_1339603	step3_c107	Tr	contig_50701	211	cttcttcccaccatttggccttttcttcatctgttccatcaaccccatcatgatttatat[T/C]taacagcaaaagcttccacactctatcagtctcctcatctaggtcaactttcggtcgtgg	polymorphic		Tr_CO515614
1348	S_13405068	step3_c5637		Mt3.5.1Chr4	36970201	atacaYgtcatctgaaatcattgaaaagctggagtctcttgacgaagaggatatagtWgg[A/G]tcaggtggatttggtactgtttaccgaatggtgatgaatgattgtggtacatttgctgtt	monomorphic		NA
1349	S_13405180	step3_c5637		Mt3.5.1Chr4	36970201	gtggatttggtactgtttaccgaatggtgatgaatgattgtggtacatttgctgttaagc[A/G]aattgaccgaagccgcgaaggatctgatcaagtgtttgaaagggaactWgagattttggg	polymorphic		NA
1350	S_13405664	step3_c5637		Mt3.5.1Chr4	36970201	gagagccactgagaagtcagatgtatatagctttggagttctattactcgaacttgtaac[T/C]gggaaaaggcctacagatccttcctttgtaaagagaggtttaaatRttgttggttg	polymorphic	Yes	NA
1351	S_13406986	step3_c5639		Mt3.5.1Chr5	1544477	gctttcatttgctgtgtcaacgggtataattaaggagaaagctagggt[T/G]gttgcgatggacttgagaggtcatggaaaatcagtgacagataatgattttgacttatct	polymorphic		NA
1352	S_13407390	step3_c5639		Mt3.5.1Chr5	1544477	ggaacagcaatggcttcactaattca[T/C]atgcagcaaatcctctcaaataggatgcaacatttttcaagcattgaaaaagcc	polymorphic		NA
1353	S_13408904	step3_c564		Mt3.5.1Chr7	34962702	cttttcRtgagtaggaggctttttcttcaattgagaagcatcaattgatggcataag[A/C]ggtggcattccaccagtaagtgcataaac	monomorphic		NA
1354	S_13409450	step3_c5640		contig_74683	469	Rccaaaatcaccaactacagcttcataatagttatcaagcaatatgtttgcagctttgac[A/G]tcYctRtggattatctttggatcacattgYtcatgaaggtatagtagtccYcttgctgct	NA		NA
1355	S_13411602	step3_c5642	Tr	NA	NA	tttctttgcYaaaggttttatcaaaactggattaggtaaccgYgttgcgtatcaatttgt[C/G]aagctttttggtagttcttcgttagggttaggttatagtttggtttttagtgaagcattg	polymorphic		Tr_CO514641
1356	S_13411879	step3_c5642	Tr	NA	NA	aagtaatgttggtgatgggactgaggagaagcttggatcttggttgatgcttacttgttt[T/C]cagacKtcKtgtatttcRtcggccatgtttttgactgckatggctgcraatccgttrtgt	polymorphic		Tr_CO514641
1357	S_13412516	step3_c5642	Tr	NA	NA	cttagcKgagggtgttgcctgggatactctSacgtggtttgctgccctcattgcaatggc[T/C]gggtacttgaacaaatatggtctcatctcttggttcagtcaaactgtagtcaagtttgtt	polymorphic		Tr_CO514641
1358	S_13422430	step3_c5655		Mt3.5Chr3	21935014	atctccgaStttcctttcatctcatctWcgaagcactgaagaaccgattctctcggggct[T/C]gcacaacattattaccggcaagtgaaatctgaaccttcaattttcttcgcgtcgaaggct	polymorphic		NA
1359	S_13430920	step3_c5661	Tr	Mt3.5.1Chr1	27010727	ggaggactctgggcattatcaatttcagacaccaagtcctatttctgtccttgaaagcag[T/C]agttcctgctcYggtggaaaRaccacagggatttacgtccccatYccSgtgccttgcgga	polymorphic	Yes	Tr_CO515905
1360	S_13431356	step3_c5661	Tr	Mt3.5.1Chr1	27010727	gcctaatgttatctccWccaaggcgctKtcttcagattttgaaaattttgctgagtcYcg[A/G]attattgtcaagaaaccaaagctctcttctggagagaccaagaagaaaaagaaaatSaag	polymorphic		Tr_CO515905
1361	S_13431759	step3_c5661	Tr	Mt3.5.1Chr1	27010727	ttcactacctgttaggaaatgcatgcattgtgagataaccaagactccacaatggagggc[A/G]ggtccaatggggccaaaaacactctgYaatgcttgcggtgtWcgStacaagtcgggccga	polymorphic		Tr_CO515905
1362	S_13439706	step3_c5670	DrF	Mt3.5.1Chr8	17070893	caaYatgaataacatttgggacgacaactcctccgtcatggaagctttcatgaccacctc[T/C]gacctctctaatttctggcttccaacaccRcattccgcMacttcaacaactgcaccacca	polymorphic	Yes	DrF_Mtr.12392.1.S1_at
1363	S_13439875	step3_c5670	DrF	Mt3.5.1Chr8	17070893	gacctctctaatttctggcttccaacaccRcattccgcMacttcaacaactgcaccacca[C/G]tgcctcctccatcacaacagtctatgttcaatcaagagactctccaacaccgYcttcaag	polymorphic		DrF_Mtr.12392.1.S1_at
1364	S_13441370	step3_c5670	DrF	Mt3.5.1Chr8	17070893	gtSaaggaaggagagagtagcagggtggttgagccagggaagcgaccgaagaaacgaggt[A/C]gaaaaccggctaatggaagagaagaaccgttgaatcatgtagaagcagagagacagagaa	NA		DrF_Mtr.12392.1.S1_at
1365	S_13444204	step3_c5674	Tr	NA	NA	cttaaaaggcaaagtagctttaataactggcggagcgtcgggaattgggtttgaaatatc[A/G]acRcaattggggaaacatggagcgtcggtWgctgtRatgggtcgtcggaagcaagttctt	polymorphic		Tr_EX523309
1366	S_13445111	step3_c5674	Tr	NA	NA	gSMctggaatggggaacagattatgatattcgagtcaatgggattgcaccRggtccaata[A/G]gtgacactcctggcatgagtaaactggctcctgaagaaataggtagcagaggcagRgatg	polymorphic		Tr_EX523309
1367	S_13445650	step3_c5676		Mt3.5.1Chr5	18231719	cttcttgatagtaaaatcccaaaggtctccatatttKtcattgaaatcccatatgctcat[T/G]gaattatagtcatttatcaacttgtctctagctcctctttccatgttgtatatttgaggt	polymorphic		NA
1368	S_13448800	step3_c5680		NA	NA	caRgagatttcaggcaggatatacatgatcgctatacatgtgagctgtcaagtttaaagc[T/C]tcgagcattgcttctcctctggtgttgaagttgaatacgcatatcccaccgttgttgata	polymorphic		NA
1369	S_1344905	step3_c10700		Mt3.5.1Chr4	11729578	cgcRccagggttagcWatggctagggcgtttggagatttctgcttgaaggagtatggtgt[C/G]atttctatacctgaattttctcaccggctgctcacagacagagatcaattcattgttctt	polymorphic		NA
1370	S_13449076	step3_c5680		NA	NA	tccaggtgacaacaaaatttcYttccaacaatctcttgcagctatccagagatcttgtac[A/G]ggatatctaccattcatgacaaaattggctggatcttctctccagattctgtattcctcc	polymorphic		NA
1371	S_13449309	step3_c5680		NA	NA	agtttgcYtggcacgagatattggactggcaagacattggtcaaagtgaatattttccaa[A/T]gctttcttgcatctctctgcttgctccaccccagcYtcagttagtacWgacaaatcYgag	polymorphic		NA
1372	S_1345415	step3_c10700		Mt3.5.1Chr4	11729578	ggatggtaaaatggactcagaatcagattatgatgaacagggcttctcttctgcaaccat[T/C]cagagcaaccattctgggaatccagttgaatcagatgatggacaaaaRtcSgagccatct	polymorphic	Yes	NA
1373	S_13454342	step3_c5683		Mt3.5.1Chr4	31054389	gtcttctccaaagcgcatagaaggccccga[A/T]gacaataatttacaattgcacttcaagaccagactatcccttcccctttttactggcggg	polymorphic		NA
1374	S_13460731	step3_c569	Tr	Mt3.5.1Chr8	30003459	NtacaacggcYacagatctRgacgacgacgaatcatcaaccttattRgatctcaccagtt[A/G]ccagcttcacgatctcgactcagtcgaattacctcctaacctcaccgagttagacctYac	polymorphic		Tr_EX523416
1375	S_13460829	step3_c569	Tr	Mt3.5.1Chr8	30003459	ttRccagcttcacgatctcgactcagtcgaattacctcctaacctcaccgagttagacct[T/C]accgccaatcgtttatccacYctSgaccctcgcatcgcccaactctccgatctcaaaaaa	polymorphic		Tr_EX523416
1376	S_13462824	step3_c5690		Mt3.5Chr3	31292607	taatttgtgtctttgtctcaattctcatctgttcaattattttcccaccttttcccagca[A/G]tgacccaacatgcattttSgaaacaaccaacctactagaaacacgcttcccaccaccNNN	polymorphic		NA
1377	S_13471484	step3_c570		Mt3.5.1Chr8	29490950	gagcatcatattcaaactggYtgtggttccgtatctgtcatagtcta[T/C]ggggatcaggacaaaccagctctgatcacttatccagatttagcgctaaatt	poor quality		NA
1378	S_13473183	step3_c5701	Tr	contig_50242	377	aggtgcatcatcatgRcaMctcccctcgatatttgaacgaaccattKtaacaccRccatt[T/C]ctaaaagacacaagctccaacacgactgaatgattagtcttttatttatcaccacctatc	polymorphic		Tr_EX524895
1379	S_13473632	step3_c5701	Tr	contig_50242	377	ttgtagtagcaacatcctgcaacaagtcaaggccaaaggaactccaacaacatccaataa[T/C]aaggccacaaagctggagtttgaatgagtagcaaaatgatgcagcccatccacaaYaatc	polymorphic		Tr_EX524895
1380	S_13473811	step3_c5701	Tr	contig_50242	377	tccaaattgaYtgYccttgaaatttMtcaggatgaggaggaaactgctgatttccatttg[T/G]gagctgctgttgaggttgcagctgctgatctgcgtctgattttaaatgctcRtatgtttg	polymorphic		Tr_EX524895
1381	S_13479287	step3_c5704	Tr	TC155385	26	gtaaccacacggcacaatgtggcggaccagatgcgatcttcagcacacatttgtaaaaaa[A/C]NYattcaacagaacaccacNNgagcaatacatacaaaaaaggacatgggcaacaaacacc	polymorphic	Yes	Tr_EX522612
1382	S_13479504	step3_c5704	Tr	TC155385	26	caacaaacaccatcatcaatccttgctggttggagcaggtctgtgggcacctgggggggc[A/G]gttggcctagggaagttgtagtcaaattgcatgcctgcaaagtgtggggcctccacgtag	polymorphic	Yes	Tr_EX522612
1383	S_13481640	step3_c5704	Tr	TC155385	26	ttgggcagcaagagggtcatttgggtttttatccggatgcacttgccttgccttgatgta[A/G]taagctttcttaatctcagattcSgatgcggttggactcacMccaagcacgtcatagtat	poor quality		Tr_EX522612
1384	S_13493695	step3_c5712		contig_74324	248	tgtStgtgctgccacgtcagctgatccagcggctcctattgaattgaagtccatcgatgg[A/G]aagacgaagatcttagccgttgatggaggtgttgcgatgaacaatccaacggctactgct	polymorphic		NA
1385	S_13493822	step3_c5712		contig_74324	248	ttagccgttgatggaggtgttgcgatgaacaatccaacggctactgctgttactcacgtg[C/G]ttaataataaacatgagtttccgttttgYaacggtgtttctgatttgttggtgctttctc	polymorphic		NA
1386	S_13498528	step3_c5716		Mt3.5.1Chr7	9664361	aaatgatatgctcgaaaagaagggtcttaaagcYcctacttatttgaagacaggaaccac[T/C]attgttggtttagttttccaggatggtatcattcttggagcagataccagggcaacYgaa	poor quality		NA
1387	S_13499230	step3_c5716		Mt3.5.1Chr7	9664361	cactggacctcatttgcatactatctatccacatgggtcaaccgacacccttccatttgc[A/T]acaatgggatctggttcacttgctgcRatgtctgtatttgagtctaaatacaaggaaagc	NA		NA
1388	S_13505796	step3_c5718	LG	NA	NA	aactggaacttctccagcaRcttcatctttcaatggtacgacagcagcatcagaaatgtt[T/C]ggatgagcaatcaacaatgcttcgagctcagcaggagctacttggtatcctttgtattta	polymorphic		LG_TC186222
1389	S_13506014	step3_c5718	LG	NA	NA	caatgcttcgagctcagcaggagctacttggtatcctttgtatttaatcaattctttcaa[T/C]cgatcaacaatgaagagttcatcatcgtcgtcaattaaaccaatgtcacctgtgtgtagc	NA		LG_TC186222
1390	S_13506206	step3_c5718	LG	NA	NA	tcaacaatgaagagttcatcatcgtcgtcaattaaaccaatgtcacctgtgtgtagccat[T/C]cttctttgtctatagttctctttgttgcctccgggtcatttaggtatcctttcataacct	polymorphic		LG_TC186222
1391	S_13519411	step3_c5724	Tr	Mt3.5.1Chr4	28344098	gacatcgtgaatgacgtccttgtagttgtagctccacccaYccaacaaaagccacttcac[A/G]ctccactctccacatctcatcccaatttcattgcaccttcccaaccctaaactcagatct	polymorphic		Tr_CO512342
1392	S_13519893	step3_c5724	Tr	Mt3.5.1Chr4	28344098	WggtggWggtggtgctgacgtggaRcttctttgtaagacgttacaagtggaacacaagct[A/G]ttttacttcgatctgaaagagaatcctcgtggtcgttaccttaagatttctgaaaaaacc	polymorphic	Yes	Tr_CO512342
1393	S_13521045	step3_c5724	Tr	Mt3.5.1Chr4	28344098	cttcatatctggtcataatactacacctgccacctcttcKgaattgaatgtggacaggtc[T/G]gttgatttgccagctcaggatgaaattgggaacttgggggtctccaaagtgatcagagct	polymorphic		Tr_CO512342
1394	S_13523306	step3_c5725		Mt3.5.1Chr8	18317196	cggggcaatgtattcttcagttccaacaaatgagtttgattgtgttactggctcgga[A/T]acaaatataggtggtggctgacttcgagatcttcttctactaccaggtaatgactgcttm	polymorphic		NA
1395	S_13524805	step3_c5725		Mt3.5.1Chr8	18317196	atcagaaatcacaaaattcttttctatcctctcYaatgtggttgctagatcaattccttg[T/C]cttatatccctctctctcagctcatatttggaccactctatttcctttgtcatcaaaact	polymorphic		NA
1396	S_13525908	step3_c5725		Mt3.5.1Chr8	18317196	agtcatactRaaaaaaccactgcttgcatacaagataggacaatcaggtttRgttgcatc[T/C]gagacaacaaatgtttgttgaagtgtagacaacgcgtccttcaattcttgMgaaactctt	polymorphic		NA
1397	S_13527832	step3_c5728	Tr	contig_83735	53	tgctgYWSattatgaYaYtgKtggaggaaatgaaaatcaagataagcctgtttcatttgc[A/C]aagacattgactcaatctgatgctaacaatggtggaggtttttctgttcctaggtattgt	polymorphic		Tr_CO513911
1398	S_13528101	step3_c5728	Tr	contig_83735	53	tctKttgactactggttggagtacttttgttaatcacaagaagcttcttgccggggattc[A/G]attgtgtttttgagagcRgaaaatggtgatctttgtgttgggatYcgacgagcgaagaag	polymorphic	Yes	Tr_CO513911
1399	S_13529157	step3_c5728	Tr	contig_83735	53	acctttctttacttggatcttatgatgaactgtacagaaagctggcagacatgtttggca[T/C]agaaaaatatgagaaggtaagtcgcgtgctctaccgtgatatatctggagcagtcaaaca	NA		Tr_CO513911
1400	S_13531454	step3_c573	DrF	Mt3.5.1Chr5	42151782	ttggccatacggatcgcaatcgccaactgtgcRttgattcttggattagtcgccatcttc[A/G]gtggaattgcagtcctgcagtttgagcaagttcgttttccttgcccaagccatttctcaa	polymorphic		DrF_Mtr.13511.1.S1_at
1401	S_13533064	step3_c5730	Tr	contig_93973	485	tgttaccttatgatccgcatcagcacctttagcataccctttgaaactgtcggttccttc[A/G]ttaaaagatttaccatagttatcaaaatcaacRtgggtcccaccSgtWgagtccttagcR	poor quality		Tr_CO516921
1402	S_13533903	step3_c5730	Tr	contig_93973	485	RaaMcgtaggttaggMacgttKgtgtctttagcatatgctttgaaWtcRccVgagccacc[A/G]gcggcaccagagccgtaagtgttgaaattctgatctgcaacattggtttcaaRagcatag	polymorphic		Tr_CO516921
1403	S_13537455	step3_c5732		Mt3.5.1Chr1	18978233	atgataacgacccgcggcaca[A/G]cagaatgtgcacaccagacaacaatgtggattctccatcacctcagagacttctcctggg	polymorphic		NA
1404	S_13539218	step3_c5732		Mt3.5.1Chr1	18978233	ttatcttYSaatggggaatcgatgcttttccttttRggataagtgatgctgaagatatct[T/C]caagaaatgggaatggttttggaagttattgaagaaagtagatatcaatattgag	polymorphic		NA
1405	S_13540103	step3_c5732		Mt3.5.1Chr1	18978233	acgtgtgatggaggtgacttctgttaattacaagtgttgccatcgtgatgatccaaatag[T/C]tgctgcatttgattcatgttgagNggagaattaatcaaggagctWgctatatatcttcta	polymorphic		NA
1406	S_13546631	step3_c5737	Tr	Mt3.5.1Chr4	24441485	ctcYcgaaagaagatgcaggaattgcagcatgagctgcaactttctacagaagaggcacg[A/G]aagttYgaggagctgcataagcaaagtggYtcRcatgctgaatctgagggaaacaaggcg	polymorphic		Tr_CO512175
1407	S_13547652	step3_c5737	Tr	Mt3.5.1Chr4	24441485	tcatagcggcagagcaaaagaatgtgRagcttgagcaacaactaaatttagtgcaattga[A/G]agccaatgatgctgagagagacgtgactgaattctccgagaaaatatctcatctcgacgc	polymorphic		Tr_CO512175
1408	S_13550574	step3_c5737	Tr	Mt3.5.1Chr4	24441485	agcYggMcatgattcgcctatcMtgaatttcaagYtcatccttggagtagctcttgtatc[C/G]attatcttcggcatcattcttgggaagcgatactaatatcgccaatatgtattttggttY	polymorphic		Tr_CO512175
1409	S_13554050	step3_c574	LG	NA	NA	cgattaaaagcagattcaaccttRacatccatatcagggtcaaccggctttccgtccaca[T/C]tataaaggggacacttatctctcaccttatgaagcacatcacctaactgcctagctacaa	polymorphic		LG_AT5G54160.1
1410	S_13557784	step3_c574	LG	NA	NA	agacatgtttgtcagtatYccaaaggctgatgctgtttttatgaagtggatttgtcatga[T/C]tggagtgatgagcactgcttgaaatttttgaagaactgctatgaggcactRccMgacaat	polymorphic		LG_AT5G54160.1
1411	S_13558497	step3_c574	LG	NA	NA	gagaacacaRaaagagtttgaggatcttgccaaaggtgctggattccaaggtttcaaagt[T/C]cattgtaatgctttcaacacatacatcatggaRtttcttaaRaaggtttaaKttctttgg	polymorphic	Yes	LG_AT5G54160.1
1412	S_13563202	step3_c5743	Tr	Mt3.5.1Chr7	22897355	aaattttKttggtatagaagtctggttgtatggagttgtctggactctgtagcaccggca[A/G]tgtggtgacaccYgagaggacaagtagagttttgcagccaccattttgtccaaacaaaat	polymorphic	Yes	Tr_EX524433
1413	S_13563245	step3_c5743	Tr	Mt3.5.1Chr7	22897355	atagaagtctggttgtatggagttgtctggactctgtagcaccggcaRtgtggtgacacc[T/C]gagaggacaagtagagttttgcagccaccattttgtccaaacaaaatgtcRgtgtcYaat	polymorphic		Tr_EX524433
1414	S_13565495	step3_c5743	Tr	Mt3.5.1Chr7	22897355	taacaaaWgcagaattYgacaataaagggttaccagcaaattgagataatctatagttta[A/T]ggtaaccgaatgtgaccataatctttgagtgtgacaaacaccaacactagtWgctgctat	polymorphic		Tr_EX524433
1415	S_1357119	step3_c10702		NA	NA	aagtactgctacttgttgattggtctttcatcaactgcacttatctttaatacattgcaa[T/C]atttcttctgggatattgtcggggaaaatcttacgaaacgtgtgagggagaaaatgYtga	monomorphic		NA
1416	S_13572025	step3_c5749		Mt3.5.1Chr4	1071024	cttacagcatcagMaatttcagcccaYaYttcaaggggtagcaagctatcagg[A/G]tcacccctagactgcattgtggcctttgagtctgattgtatcccatgaatcacaaYatat	polymorphic		NA
1417	S_13572503	step3_c5749		Mt3.5.1Chr4	1071024	RacataRctaactctatctcgcgcggttgtcatgaataaatatgctgcatggccaactcc[T/G]gccaattttgtgctcaagatcatgtcatagtacctact	polymorphic		NA
1418	S_1357257	step3_c10702		NA	NA	caaYatttcttctgggatattgtcggggaaaatcttacgaaacgtgtgagggagaaaatg[T/C]tgacggcagtgcttaagaatgaaatggcatggtttgatcaggaggaaaatgagagtgcta	polymorphic		NA
1419	S_13572756	step3_c5749		Mt3.5.1Chr4	1071024	aaactcRtcgtccggatcaaaaacattagcccatctaacattcttattcaactcataaca[T/C]tgtttccctctctcagaacccacaacatcaatctgaacaccagggtacctatccttaatY	polymorphic		NA
1420	S_13573525	step3_c575		Mt3.5.1Chr7	23192725	aaagaaggttagaagatcatgtgagacacagacagtgcaagatcacttaatggctgagag[A/G]aaaaggagaagggaattaacagaRaatatcatagcacttKcagccatgatacctggcttg	poor quality		NA
1421	S_1357496	step3_c10702		NA	NA	tgaaatggcatggtttgatcaggaggaaaatgagagtgctagaatttctgcaaggcttgc[T/C]cttgatgccaacaatgtcagatcagccattggagaccgaatttcggtaattgtgcagaat	polymorphic		NA
1422	S_13587698	step3_c5752		CU651589.4	44523	RacaaaagaRaaggtggttgtggggaaatccaaggttgaagaggtggcaaaaataacggc[A/G]caaaaaagYaagactatcttgacagacattgaaagatggcaaaagggagttgctaaaact	poor quality		NA
1423	S_13587711	step3_c5752		CU651589.4	44523	RaaggtggttgtggggaaatccaaggttgaagaggtggcaaaaataacggcRcaaaaaag[T/C]aagactatcttgacagacattgaaagatggcaaaagggagttgctaaaactgacgtattt	polymorphic		NA
1424	S_13589859	step3_c5753		NA	NA	attctgagtactgcaaaacccacgaagcctcagaagattccgatggacagccaaacttat[T/C]gtctcaacttcggtttgaaattggatctcRccRccagctgcattatagtcttttaRcctt	NA		NA
1425	S_13590109	step3_c5753		NA	NA	gttgaaatggtcggttgcagcacgaagctctttgaatgaatacctttttaaatgaccaag[T/G]cgcacttcagggtcgtaatgctcacYgatatcaaagaatatttgttgattgtgtctatac	polymorphic		NA
1426	S_13590150	step3_c5753		NA	NA	gctctttgaatgaatacctttttaaatgaccaagKcgcacttcagggtcgtaatgctcac[T/C]gatatcaaagaatatttgttgattgtgtctataccgccaccaaacaagaagcccaactat	polymorphic	Yes	NA
1427	S_135999	step3_c10079	Tr	Mt3.5.1Chr7	26120234	tggggagtggatgtcatacacaccagggccaattccagcaccataaacaactccttcacg[A/G]aagactgatagaagcttttcgtcRgaacgggagttctcaattgtgataacatcagcatcc	monomorphic		Tr_CO512910
1428	S_13608941	step3_c5760		NA	NA	atcataataatggatgtgatggtctgctgaSccaactgcaatgtaattccccgatccagg[A/G]ttatacttcacacaacatatgttagctttcatgtctatatttaaaacactggcctcctga	polymorphic		NA
1429	S_13611085	step3_c5760		NA	NA	cWgcttcttcttgttccatttttcttttcttctcagcaaggagtgacaaaagggtgtcga[C/G]ctccttcattgtcacttcacaacccttttgtatcgcctgccggaaatgctccacRgggga	poor quality		NA
1430	S_13611307	step3_c5760		NA	NA	atttgacgatccgacgtcttttttagtagcttatcgagtaagaaattcggaaacaaatta[T/C]tattggtaaggtaatgaccacagcaaggacaatcacttttattccgaagatgagtaataa	polymorphic		NA
1431	S_13616478	step3_c5762		contig_68627	785	ggtgatggStcgaaggtcttgatgcttgtgcatattagccc[A/G]tctgaagaagatgtttgcgagacgatttgttctttaaactttgcaaagagagcaagagca	NA		NA
1432	S_13616626	step3_c5762		contig_68627	785	agaagatgtttgcgagacgatttgttctttaaactttgcaaagagagcaagagcaataga[A/G]tccaataaagaagtacccat	NA		NA
1433	S_13617001	step3_c5762		contig_68627	785	tttSaaagaRgtcaccgaaactcctaaagcatctaagaagtctactccaagaagtgtctc[C/G]aattcagtgcctcgattcatgagttcaacWgttgctagtcggcaYagRcaaattgcttct	polymorphic		NA
1434	S_13621681	step3_c5769	Tr	NA	NA	agaaatgagaaagacgaagaagagcWgcaaNNNNNNcaacagtagtacttcagattcaga[A/G]tgttgtcaacatggtgatgctgatgcttcttctcctaagcagcttgatgatggtttcttt	poor quality		Tr_CO513884
1435	S_13621829	step3_c5769	Tr	NA	NA	tggtttctttgaaatcgaaaccattcgccgtaaaaggctccgcaagggtgaggtccagta[T/C]ctgattaaatggcgtggctggccggagactgcMaacacatgggaacctcttcataatcta	poor quality		Tr_CO513884
1436	S_13623230	step3_c577		Mt3.5Chr3	36986606	ggtaggttgttgtRatcttgcttcaagaccttgcttagattgttctgtgactggaagctc[A/G]gcagggagtgcagcagcagtgctagtgaaggcattcagaacaaggaatgcaaggatggga	poor quality		NA
1437	S_13623700	step3_c577		Mt3.5Chr3	36986606	gccaccactaagccagccacggaatcaccaggtaaaacagcggcaaaattgtgatgatta[T/C]tcacccacctactactgttcctgtagttactgcaYcgaa	polymorphic		NA
1438	S_13624176	step3_c577		Mt3.5Chr3	36986606	gattgagaattaccccaacaaaacgagacgttcttcttcgtttctgtatcagtggtggac[A/G]aNNNgtcgcaaccgttcataacggccattttctRttMtgtaaRaatgaactctacggagc	polymorphic		NA
1439	S_13625198	step3_c5771	AL	contig_237864	943	caatggcaggagcaggaacattttcaattgcaccactatcaatgtccttcaaatactcag[T/C]Rtaggaatgtatagcttcttcttcaaggtacccaacaactctatgagccacctttgggga	polymorphic		AL080_TC101862MR
1440	S_13625799	step3_c5771	AL	contig_237864	943	cactctgttccatcctctctcataatcttcggcctcgaaatcccccaataactcgacaca[A/G]ccacgttattctttgttccggaactctcctccttcKtctcgttYttctccRtcgatttcg	polymorphic		AL080_TC101862MR
1441	S_13628948	step3_c5778		NA	NA	tacagaaatRttcttgcaagacccRaaggacgcacctgcctgacaagcagcaactgtact[A/G]catccacacaatgagtggccattcattttatccacaatatcaaaaacaccgcctccatca	polymorphic	Yes	NA
1442	S_13629357	step3_c5778		NA	NA	aaggcagtgaagttaaagcatttcccttggaacgaatgrcagagccaaatatcattttca[A/T]agtcatacatatccaacattagtcctcgcactccattcctcaactgattagttacagtgt	polymorphic		NA
1443	S_13634595	step3_c5782		Mt3.5.1Chr6	20902482	tcgtcctgctgctgctggaagtcctcctaggaggggttctccaccacttcatgctcctcc[T/C]agacgctatcctggacctccatttgaccgctccccagaaaggcctatgaatggctacaga	polymorphic		NA
1444	S_13634954	step3_c5782		Mt3.5.1Chr6	20902482	YagatttccagatcctcatctKcatagagagcgtatggattacatggatgatgcctacag[A/G]gggagaggtaagtttgataggccacctccattggactgggacaacagagatcgtggtaga	polymorphic		NA
1445	S_13635080	step3_c5782		Mt3.5.1Chr6	20902482	gagaggtaagtttgataggccacctccattggactgggacaacagagatcgtggtagaga[T/C]ggtttctccaatgaaaggaaaggatttgagaggaggccactgtcacctcctgcacctctt	polymorphic		NA
1446	S_13646623	step3_c5792		Mt3.5.1Chr4	41568018	ctggcaaggtattttgtagatgaagtgaaggacaagactggagaagatgttgacattagt[T/G]cttgggaaacagaatttgttgaagaccttcctgaacagatgaacgggcatgattgtgggg	polymorphic		NA
1447	S_13650756	step3_c5797	Tr	contig_86044	442	cttcccWaaattagttctWcaccttctttccatcttcactttcatacggaaactcatcaa[T/C]accattttccgctacatgggtctccccgatttcatcgaacccgacattatatggcccgag	polymorphic	Yes	Tr_CO516703
1448	S_13650881	step3_c5797	Tr	contig_86044	442	ggtctccccgatttcatcgaacccgacattatatggcccgagaattcaactcgaataccc[A/G]aatttgaatcMgtttcagctcttcttatccgtgaaatccttcccgttgtaaaattcatgg	monomorphic		Tr_CO516703
1449	S_13650897	step3_c5797	Tr	contig_86044	442	tttcatcgaacccgacattatatggcccgagaattcaactcgaatacccRaatttgaatc[A/C]gtttcagctcttcttatccgtgaaatccttcccgttgtaaaattcatggagctggtggac	polymorphic		Tr_CO516703
1450	S_1365613	step3_c10706	Tr	NA	NA	atatggagatgttggaaagggttgYgctgttgccttgaagcaagctggagctcgtgtgat[T/C]gttactgaaattgatccaatctgtgcccttcaggctctcatggaaggtttccaggttctg	NA		Tr_CO515415
1451	S_1366152	step3_c10706	Tr	NA	NA	catcatcatggttgacgacatgaggaaaatgaaaaacaatgccattgtttgcaacattgg[T/C]cactttgacaatgaaattgatatgtctggacttgagaactaccctggtgtgaagcgYgtc	monomorphic		Tr_CO515415
1452	S_13664855	step3_c5805	Tr	Mt3.5.1Chr5	19467920	RctYtgtaWtcgatRttaagcacatctaaaatataacattctYgatgaacttatatccca[A/G]caaccataacctataatacatcacccattttgttcacacaacttgaattttaacagaNNt	polymorphic		Tr_EX524764
1453	S_13665516	step3_c5805	Tr	Mt3.5.1Chr5	19467920	gtccgtgatgaagttgccggtgttcagaccatcaatagaattactatt[A/G]atgccagcaggcttgcttgggtctatagctttaggagcagctgcaggttttgaagggggt	polymorphic		Tr_EX524764
1454	S_13665732	step3_c5805	Tr	Mt3.5.1Chr5	19467920	cttgcttgggtctatagctttaggagcagctgcaggttttgaagggggtgcattatttac[A/C]ggctgcacttcaggttgtKcagtagttgctgccggctttggggcctctccactgccaaaW	polymorphic	Yes	Tr_EX524764
1455	S_13667853	step3_c5806		Mt3.5.1Chr7	19748192	atcatgactgaaattctgaaacaaggtgctgagagcttccataaatgctacagaaagggt[A/T]gcagctgatgcaacctgtgaaggcgaggctt	polymorphic		NA
1456	S_13668464	step3_c5806		Mt3.5.1Chr7	19748192	actaaaaccctttgagccagcaaatgagaccccaacccccgatccctctccaaaagaatg[T/G]agagtcattattccaataacaagaacaacttttgttgcatcagcaccttttaaatccaac	monomorphic		NA
1457	S_1366863	step3_c10706	Tr	NA	NA	gatgtcctgctccttcaccaaccaggtcattgctcagcttgagttgtggaatgagaggaa[A/G]tctggaaagtatgagaagaaggtttaYgttttRcctaaRcatcttgatgagaaggtSgcK	polymorphic		Tr_CO515415
1458	S_136701	step3_c10079	Tr	Mt3.5.1Chr7	26120234	gtccaagtagtgagcgtgctcggacttcctcagtggtagtccctctctcaaagcagcctc[A/G]tcaatttggatgacaccaataccacctttctcaaggtcttcaacttcatccttaatagcc	polymorphic		Tr_CO512910
1459	S_1367360	step3_c10706	Tr	NA	NA	actcaccaagctttcccaatcacaggctgattacatcagtgtgccagttgagggtccatacaagcccgctcactac[A/C]ggtattgagagatgatgagaggtcgaggg	polymorphic		Tr_CO515415
1460	S_13674931	step3_c5810	Tr	Mt3.5.1Chr7	24787628	gtcccaagatcttctaagaagttgtatgaggataatgaatatgctct[T/C]tatactgtaacactcttcaatcgtgtggcagacaattttagaactagtgcacgtgaaaaa	polymorphic		Tr_CO512937
1461	S_13675298	step3_c5810	Tr	Mt3.5.1Chr7	24787628	aaagcaggagttggataaattgatgcaagatcaggaaagtttgaggggttctctgctgca[A/G]tggtgctatgccagttatggagag	polymorphic		Tr_CO512937
1462	S_13675955	step3_c5810	Tr	Mt3.5.1Chr7	24787628	tgcatactggaaaacYgatgaagaggtaggtgctggaat[C/G]gctggcctagctggtgaagcagatactcacccatatgtttctttcactatcaatcttctc	monomorphic		Tr_CO512937
1463	S_13680976	step3_c5812		NA	NA	aKgcaYRtttgctatgacagataattcgccaaagtcaaaggtcctacaggagttgtctcc[T/C]gtcctgtttacattgatgaagagcacagaaccctttcttgacgagtactacttgactgat	poor quality		NA
1464	S_13690312	step3_c582		contig_70572	480	gtttgattggcttttYcatgtgccggcaccgattgctttgaacacWgctcttgctcaact[T/C]ggggttattaggccaattttcaggctaccacatgttcctatccctgttgaaaagaggaRa	NA		NA
1465	S_13690631	step3_c5820	TF	Mt3.5Chr3	31002974	RactcgagcagcacacgaggaagtggagcgattggagagggtaataRtgaaggatctcca[A/G]aatgaaccaacttccaacaaggaccgtttgtatcagagtcaccgtgttcggaatatgatt	polymorphic		TF_IMGA|Medtr3g091250.2
1466	S_13690738	step3_c5820	TF	Mt3.5Chr3	31002974	aatgaaccaacttccaacaaggaccgtttgtatcagagtcaccgtgttcggaatatgatt[A/G]ctactatcacttccaccactggacgactt	polymorphic		TF_IMGA|Medtr3g091250.2
1467	S_13692256	step3_c5820	TF	Mt3.5Chr3	31002974	atgcggRaactatagttattgggggcgtcgtgcttttgaacgacattttaaagaatggcg[T/C]catcaacatgggatgcgatgccttggtataccaaatacaaagaacttcaacgaaatYacg	polymorphic		TF_IMGA|Medtr3g091250.2
1468	S_13698650	step3_c5826	Tr	Mt3.5.1Chr5	16929589	tggaatgagaatgaatgctccaagatgtttgttcggctctgcaagccttggtgagattgc[A/G]atattagcaggtggttgtgattcRgagggacgtatacttgactccgcBgaactatacaat	polymorphic		Tr_CO514810
1469	S_13699018	step3_c5826	Tr	Mt3.5.1Chr5	16929589	gtataatttacaaaccagaacatggacagaaattcctgacatgtcccccggacgaagtag[T/C]aggggttctgagatgcctgctgcaacYgaggcaccgcctctcattgccgttgtagataat	polymorphic		Tr_CO514810
1470	S_13699687	step3_c5826	Tr	Mt3.5.1Chr5	16929589	tgggttgctgaagcattgaaYggtgctaaaattacacaWttcgaagcttcaaattcacYg[A/C]gttgcacaactttggttcatcgtccatcgacactggattcttgctaattggtacttcccc	polymorphic	Yes	Tr_CO514810
1471	S_13700316	step3_c5829		Mt3.5.1Chr8	31553724	ggcatatagaagggtttcattggctttctctagaaccatgtaaagttccttccctcgtgt[A/G]actcgagaaataacccaggcattattctttgctcttatgcaaacctctagatctttcYcg	polymorphic		NA
1472	S_13700443	step3_c5829		Mt3.5.1Chr8	31553724	aaataacccaggcattattctttgctcttatgcaaacctctagatctttcYcgcaactat[T/G]ctcgtctagttttgctcgactcttctccaactcaacctcctgcctaagcttattcatagc	polymorphic		NA
1473	S_13701511	step3_c5829		Mt3.5.1Chr8	31553724	tgatccataaaaaHtttcaggcatagagcttggaggggccacattagtctcggtgacaac[A/G]ttagaagcaatgtttcctttacgtaagtaggaccaggaacttgttccagaagatagagca	polymorphic	Yes	NA
1474	S_137026	step3_c10079	Tr	Mt3.5.1Chr7	26120234	gatctaggctggtcaactctaac[A/G]aaggaccagttgagaatggtgacagggccagtaagcattcccttcattgggcgcttggta	poor quality		Tr_CO512910
1475	S_13705624	step3_c5834		Mt3.5.1Chr4	14979890	aYcatatcattcatttttcttgttKttttgtttaagcattttttcaacttccccactata[T/C]ggtgaagcgtgataagcatactgttgaagaacagaaaataccaccatctctatacaaacc	polymorphic		NA
1476	S_13709306	step3_c5836	Tr	NA	NA	cctggagagtttcttaatgttaaggaggtccattataaccagcatggtttgttgctattg[A/G]aMggagaaggcatttatcgtttgggtgatagYtggtacccggttcaggcgggtgatgtca	polymorphic		Tr_EX524581
1477	S_13713218	step3_c584	Tr	contig_83411	972	agaagtaDcRaagaaagaRaagctKacRgaagatcatgcaagaagatacttccRgcaRct[T/C]atctccgccgtgaaacactgtcactctcgcggtgttttccaccgtgatcttaaattggat	polymorphic	Yes	Tr_CO514002
1478	S_13717124	step3_c5844		Mt3.5.1Chr6	2299371	ggagtRtcaaaagcatagctaaaataattaggacaagcatccttaaatattttcgagtaa[A/G]catttggcctacacttcttaggacttccataatcattcctacaacaaaaatWgtcaaKat	polymorphic		NA
1479	S_13717299	step3_c5844		Mt3.5.1Chr6	2299371	aaKatcaaacgYcaaacaagcacttttgcaagccacaacttctccattagaatttaaaac[T/C]tcaagctcacgaggacacaaacttttaacatccttacaacaaccttgaatgttacacttc	polymorphic	Yes	NA
1480	S_13724154	step3_c585	Tr	NA	NA	tcctgtaatgataaagccaaggtatggcctaaaagtgtccctaaaatccctcataaaatc[T/C]gcatatgcttgaatgggagaacgtccacgcagcacaggaagaatatcacaYccSagggaa	polymorphic		Tr_CO515816
1481	S_13724229	step3_c585	Tr	NA	NA	cataaaatcYgcatatgcttgaatgggagaacgtccacgcagcacaggaagaatatcaca[T/C]ccSagggaaatgtattcaatatttcttcttccaaacctgtcagaaaatgctaaatccgga	polymorphic		Tr_CO515816
1482	S_13724475	step3_c585	Tr	NA	NA	catgttgatgaaaYgcaagaacagcacgaactttaagtccacaSatgcaagccatcataa[A/C]aagttcacgataccctcgccaatcataaaccctaggctgattcctttcaacaacacccca	polymorphic		Tr_CO515816
1483	S_13725397	step3_c5850		contig_74389	430	taacaccaatcgcttcatcaatttttctagctttgattttcacctccattaaagcacgta[A/G]agcttcagcatcatttggattttcggtcaatttctcttgaattatcttctcagcatcttc	NA		NA
1484	S_13726134	step3_c5850		contig_74389	430	gattggtggaagcttRaaSgaggatggagggaggaattgtggtggtggNNNatgggaacg[A/G]aaggagagggagggtgataaggggaatgatggacggttgtgattgagtgagaggttggag	polymorphic		NA
1485	S_13727487	step3_c5851		Mt3.5.1Chr1	27519024	tccagccttaaatgatgaaatggcatactctctctcttcctgatccttgccKccatgaat[A/G]gccacggcttccactcctttcaagagaagatactcatgaatgtcatcaacatcagcctta	polymorphic		NA
1486	S_13728739	step3_c5851		Mt3.5.1Chr1	27519024	cttBgacatccttcttatatgcaaaggaggcttccacccagtaggcaaaggctcagtata[A/G]gtaatccctttggctaattcacgaaccgacataagggttttcttatccgacaaattctca	polymorphic		NA
1487	S_13728949	step3_c5851		Mt3.5.1Chr1	27519024	aacaagtagacttggcttagtttcaacSaYttttagtttctcggaatcatcttcttcRRt[T/C]gcagcggttgctttccctttgcgttgtagaatcttctgagcttccatggcRcgacgcttg	polymorphic	Yes	NA
1488	S_13737747	step3_c5855		Mt3.5.1Chr2	7680549	acaactccgaggaccagcggcRgaaacKagtagcagagaggggaggatgccRgggacgcc[A/G]tggagagtgtcgttgatgcggttgttggaggaaacggaaaacggtgatacggtggcggtt	polymorphic		NA
1489	S_13738651	step3_c5856	Tr	NA	NA	atggccacattMYcaaMctacatttctttcatcctcttaacaactcttttgttgcctcta[C/G]aaactatagccagagagagtgaattcttcagcaaagtcacacatttcaacaaagaWacaa	polymorphic		Tr_TCMS40963
1490	S_13738734	step3_c5856	Tr	NA	NA	tctaSaaactatagccagagagagtgaattcttcagcaaagtcacacatttcaacaaaga[A/T]acaaaagttcccaacaaagaWgaatccccagttacaaacaaaccagaggagcaaccacct	polymorphic	Yes	Tr_TCMS40963
1491	S_13741967	step3_c5859	Tr	Mt3.5.1Chr5	10750480	tcatccataagcaacctgcata[A/G]ttcagcggcctcagctgcttcatcttgtatttcctcctctgtctgggccaatgttgttcg	polymorphic	Yes	Tr_CO517062
1492	S_13742275	step3_c5859	Tr	Mt3.5.1Chr5	10750480	tYtRtcccaaatctcctggcacttttctctSgtctgctgctgtaactgaagaaaggacat[T/C]cgctgaccaccacgagcatattttcctatagttgttggatcaaccttaaccccagatgca	polymorphic		Tr_CO517062
1493	S_13744477	step3_c586		Mt3.5.1Chr2	10302194	atcaagaatctgctcaatagtaccagcttgagtcataagtcggtgaagacaataatcagc[C/G]acacgtgcattcatatcagcWgtatctaacaacacRttYgtagctttaaggttcccRtga	polymorphic	Yes	NA
1494	S_13744656	step3_c586		Mt3.5.1Chr2	10302194	atagttcaggccacgtgctacgtcaactgctattttgagcctctgtgcccatgttaatgg[A/T]ggaccgtttcttcccggtcgat	polymorphic		NA
1495	S_13745003	step3_c586		Mt3.5.1Chr2	10302194	tgatggagagaatccagctacagctgcagtttttgcatcagggctaattatttccgatgg[T/C]gatcctttacgtgaagMcRcSagatcctcagctgatacaaccaaaggaccccctctctct	polymorphic		NA
1496	S_13746293	step3_c5862	Tr	Mt3.5.1Chr5	37476850	tYgtaatggatctaatcccattggattgtcaccaacagttcctaggataacaccattcca[A/T]actaggaacagaataagtggtataccagtgccWagtattattgcactc	polymorphic		Tr_CO513745
1497	S_13747262	step3_c5863	TF	Mt3.5.1Chr1	9707168	Rtcaaaagcgaaggattatcatcgacgtcataaggtgtgtgaagctcatagtaaagcttc[T/G]aaggctttgttagggaatcaaatgcaacggttttgtcaacagtgtagtaggtttcatccg	NA		TF_IMGA|Medtr1g035010.1
1498	S_13748000	step3_c5863	TF	Mt3.5.1Chr1	9707168	tcaacMRaacaacaccccccctgccccgttaactaaggattttcttgctgttctttccac[A/G]actccatcMacacctgctcaaaatggYggcaacRggtccaYaagtagYgcMgatcatatg	polymorphic		TF_IMGA|Medtr1g035010.1
1499	S_13757988	step3_c5870		Mt3.5.1Chr4	32369111	aaaNgtaaaagcatctaaattacaaaatggctaatgacccttaaccttatcatctcccac[T/C]ggattSagaatgggtaagctactgaggaactcatcaagaccctcaaaaaacccaacccca	polymorphic	Yes	NA
1500	S_13762119	step3_c5874	Tr	NA	NA	atctaacRRaacaacaattaatgcactcaacatgatatcattttcattcttctaggacat[A/C]attttccttccatggcaatgRcaatgcctctgcctctaactcagcatRgatgttggagRc	polymorphic		Tr_CO515796
1501	S_13763214	step3_c5874	Tr	NA	NA	ttgtggcaatgcaRccagggtaaagggaagcaaatgtgattccagtttcctcatggtatc[T/G]tctatggaactcttgcattgtgagcatgttacacactttgctgtccttgtatgccttggc	polymorphic		Tr_CO515796
1502	S_13764707	step3_c5874	Tr	NA	NA	gaaatccctgcaagccataattacatgccattttcctgtctcVgccaaagccttagcRgt[A/G]gctaggcctaatccagatgaagcaccagtgatcacaacacttcctttcctcaatgttttc	polymorphic	Yes	Tr_CO515796
1503	S_13766436	step3_c5875		Mt3.5.1Chr8	15849248	tgatgcgattggctcgatctgtgcagtaaactggtcccattgtgaaaggtatccattagc[A/G]tagcataaatcaccaatatggaaRacgatgtctatgtccttcaagtcttgaataatctga	polymorphic		NA
1504	S_13766610	step3_c5875		Mt3.5.1Chr8	15849248	cctttcccatatcaccaaatatgac[C/G]acacgttgtacagaattttgaccaggataaggagatgatttaaactgatactcttgactc	polymorphic		NA
1505	S_13768987	step3_c5878		CU571152.5	111578	agcttcatcccattttgaaggcattgttcttccaccactgaatggtgttaaaccagacat[A/G]gtgtgtcttctgctactgttSccgtttgtatgctttgatactctctctgaRctccaYcct	NA		NA
1506	S_1376980	step3_c10711	Tr	Mt3.5.1Chr7	23201836	atgtacgaaaatttaaRaYtccaggtttgaaaagcatactgcataagaatgtatgtaaat[T/G]ctattattttgaagtggcatctttcagatatgcaataagatcagcacgttcttgaggctt	polymorphic		Tr_TCMS40570
1507	S_13770868	step3_c5879		Mt3.5.1Chr5	4596675	aactgcaaaggggacatgccatagaaaaaactccatagttcttcatcctctac[A/G]tctctaatggcacgggcatagggtgataacttcacaaYttca	polymorphic	Yes	NA
1508	S_13772891	step3_c588		Mt3.5.1Chr4	28027536	cccctccWcatttacgtagtgYatttcaaacaagccaagcgatgtcaaSMtcagMtggca[T/C]tgttccgtcatctcctgagagcagtttggactctcctgatatccgcccttttcaggcatc	polymorphic		NA
1509	S_13775461	step3_c5881	Tr	NA	NA	taataNttaattctttcatggaaatccacctccaactccacctccagcaccaccaccaaa[T/C]ccWcYaccggMtccagcaccaccaagtccaccRccaccrccacctccaaatcctcctcca	polymorphic		Tr_CO513278
1510	S_13776903	step3_c5882		TC148971	36	tgcWgccactaaaggagcggtgaatcaattcaccaagaacttggcattagaatgggcaaa[A/G]gataatattcgtgcaaatgctgtggcacctggacctgttaagacatcactWtYggaatca	poor quality		NA
1511	S_1377790	step3_c10711	Tr	Mt3.5.1Chr7	23201836	gccggcgcctttgtcgacggtgtggcactgagcgcacttggttttgaagatcttctcgcc[C/G]gcggcggggtttccgggaggagcttcRtcgaaRgacgccatttgagaaaRttctggaaac	NA		Tr_TCMS40570
1512	S_13779068	step3_c5884	Tr	NA	NA	aattgatgccgttggatcaactaggaaacagtgggagggccacaccaagaagacattgca[T/C]caacttcttgttgaaatggatgggtttgagcagaatgagggaataatattaatggctgca	monomorphic		Tr_EX525792
1513	S_13779416	step3_c5884	Tr	NA	NA	aacgagacctggtagatttgatcgacatattgttgtaccaaatccagatgtacgtggtcg[A/G]caagaaatattggaactctacctgcatgataaacctacagccgataatgtagatattaaa	polymorphic		Tr_EX525792
1514	S_13780587	step3_c5884	Tr	NA	NA	tagtgatcttcaatcagctacYgagcttgcgcaatacatggtatcaagttgtgggatgag[T/C]gatacaatcggaccaattcatataaaggagagaccaagttctgaaatgcagtcacgtatt	polymorphic		Tr_EX525792
1515	S_13785367	step3_c5888	Tr	Mt3.5.1Chr7	28365154	gacaacattgttttgctgtgtatacacagctcttgaccggtctatcatagagtaaggagc[A/G]gatcKctgttccccgaaatggacaacagcRtcaggctcataggacttgaaggtttcggat	polymorphic		Tr_EX525377
1516	S_13785414	step3_c5888	Tr	Mt3.5.1Chr7	28365154	tcttgaccggtctatcatagagtaaggagcRgatcKctgttccccgaaatggacaacagc[A/G]tcaggctcataggacttgaaggtttcggataagaactcaaactcacatatatcaccRatg	polymorphic		Tr_EX525377
1517	S_13785679	step3_c5888	Tr	Mt3.5.1Chr7	28365154	aatctagtccaagctggtgatcaaaaagacgtcgaacaaggttgtcaacaatggcaacct[T/C]gtaacctttgttagaaaggtggagggcagttgcccaaccacagtatccatctccaccaat	monomorphic		Tr_EX525377
1518	S_1378725	step3_c10712	Tr	Mt3.5.1Chr2	6204323	cctgttgtcaagacatgaacRctcatttcaatgcc[T/C]gatgggagttttgttctcgcctgggatgactgtctgaaggattcgttaatttcttttgat	polymorphic		Tr_CO515355
1519	S_13789792	step3_c589	DrF	NA	NA	tcccgYtcccaagcgaaacttttcttcctcctctggtcatcacgatgatgcatatgaaac[T/G]gccaaatgggagaagattacRtatctaggYattgtttcatgtaccggtttagctgtttat	poor quality		DrF_Mtr.47986.1.S1_at
1520	S_13789980	step3_c589	DrF	NA	NA	caaatgggagaagattacRtatctaggYattgtttcatgtaccggtttagctgtttatac[A/T]ctatcaaagggccaccaccactatgatgaacctcctgcatacccatatttgcatatccgc	NA		DrF_Mtr.47986.1.S1_at
1521	S_13790447	step3_c589	DrF	NA	NA	gaaatcaagaacgagcaccactaggaatattagtggtttaatgaaggtggtttgtgggca[T/C]taatgtYttcctttggctgtagcctcaaacWgggttattgcagtttcatattgtttattg	polymorphic		DrF_Mtr.47986.1.S1_at
1522	S_1379274	step3_c10712	Tr	Mt3.5.1Chr2	6204323	Ratgaacctgaataaaaccaggactttatcaagtgtgccctctaattcctcttctgaagt[A/C]cccttattacccgcacgaagtttatcatccaaaaacttggcaatcaactctgcaggtcgg	polymorphic		Tr_CO515355
1523	S_13802917	step3_c59	DRC	Mt3.5.1Chr4	23198022	aacctgaccagcctttgcacatgccttcatcaatgtgccaaaagttac[A/G]tggtctggcacaataggctgtatttcagcttccatttctgctatcacatcaaaggcacga	polymorphic		DRC_Mtr.23930.1.S1_s_at
1524	S_1380788	step3_c10712	Tr	Mt3.5.1Chr2	6204323	agccatattagaggcggcgccgccgcgaggaaggtcggtaggtttgagatcgtcgtccat[A/G]gaagagtcgaaaacgacgtcgtcgaaggttgaRgaagatttagcttttttcatagaggtt	polymorphic		Tr_CO515355
1525	S_13808740	step3_c5901	Tr	NA	NA	tgaacatccaccagcatcaaaagcttctgttgattcattaccaactcKtgaaattgataa[T/C]actcatttggaaatggaatcacattgtgctgtttgtatggaagcttttgagttaggtacY	polymorphic		Tr_TCMS40053
1526	S_13809287	step3_c5901	Tr	NA	NA	Raggatttcttggtcatctagagggagtagagggagagaaagaggtggtggtttgagaag[A/G]ttttttgggagtttctttggttgttttggtgttggtggtggagttgggaatcaacgKtct	polymorphic	Yes	Tr_TCMS40053
1527	S_13809915	step3_c5901	Tr	NA	NA	attaatgNgaatgaatgaatacaaggtgcacaatgcatcaattgtgacattttctgctgc[A/G]gatatgcgataaaattatgtgggagcttaattttgtaatgttgaatggaaaattgtaatt	polymorphic		Tr_TCMS40053
1528	S_13819085	step3_c5909	Tr	NA	NA	ggcgctcatatctcatctcatccatcttactcgcgccagaaccgatacgctcctccttgt[A/C]agcttcaaactcatactcctcatgStcYgagacatagtcattgtNNNggccaccacMatg	polymorphic		Tr_EX522440
1529	S_13820205	step3_c5909	Tr	NA	NA	tcatgtgcatggcaggRagtggaaattggttctYatcgtagtagttgctgtggtcagtgc[T/C]ataagaatcttgatggaaaccatggctctgctgttgttgagccttagcttccatccacaa	NA		Tr_EX522440
1530	S_13820559	step3_c5909	Tr	NA	NA	ctatcttcaccatagcattgctgttgtggatatccaaggaacttcccttgcatcttgttt[A/T]aggaagggaaagtaattcactacttttgcttctaKWtcaatgRtgmawkggwwgtgtyst	polymorphic		Tr_EX522440
1531	S_13827859	step3_c5914		Mt3.5.1Chr4	9557947	ggggcacctgtcaaagtcaggagacctactgattacaacccttctctagctgctac[A/G]cttggcccaagccaacctaacccWaacctgaaccttggYgctgttggcttaacRcctggg	polymorphic		NA
1532	S_13828908	step3_c5915		Mt3.5.1Chr2	28038892	aggaatgtgaatcaatatgcttgaacaattgctcttgttctgcttattcatatgatagta[A/C]tgRatgttcaatttggattgaagacctcctaaaYctgcaacagttaccttcagaKgatag	polymorphic	Yes	NA
1533	S_13830660	step3_c5916		NA	NA	cagaattttcttcaaatcttNtttttgttaaacagtacttgcttgagctattcttttctK[A/G]ccccgagcagcaagtagctccgaatcctgtacaatagcctgtgcacaaagcttcccagaa	polymorphic		NA
1534	S_13830812	step3_c5916		NA	NA	gctttggtctgcagaaatttcatcagggaagagtttggcaagttcagacattgtggcacc[A/G]ataatatcttcgtcactacgtgaaatccattcttYRgctggtgcaaaaaccagctccaac	polymorphic		NA
1535	S_13831326	step3_c5916		NA	NA	ttgagcctcaacataYgcctgKccaccaaRcatagctggaagaagtccaattgcaaattt[T/G]attttctctggccaggtcagcatctcattattcctcaagattgcccatattccatttaac	polymorphic		NA
1536	S_13834123	step3_c592	Tr	Mt3.5.1Chr2	2100111	cgttgttacgccgttctcattgcgatttttgtggttctcgttgagactgaatggagcttc[A/G]taattaagttttgtcaggttctcgagtattgggcaggcaggggtatgctgcagatttttg	polymorphic		Tr_EX524712
1537	S_13834316	step3_c592	Tr	Mt3.5.1Chr2	2100111	ctgcagatttttgcggcagtgatgaccagagctttccctggctatagtKgggagcgaMaa[T/G]atctcgttattcttcaaaacattgcatgctatttgcttctttcttgtggcgtagtttacg	polymorphic		Tr_EX524712
1538	S_13834816	step3_c592	Tr	Mt3.5.1Chr2	2100111	tttgaagtgtttgacagtaatgctgaaattgtctaattacttggtgaaggctgaagagac[A/G]actaaaggaaacctggcctatgaatgccttttatgttagtgttggttaccRtatcgtttg	polymorphic	Yes	Tr_EX524712
1539	S_13835936	step3_c5920	DrF	NA	NA	tccgcgcaKcctgaaagcagctgaatcgtaggctttagcagcttcgatagcagtttcaaa[A/G]gttccaagccaaactcttgaacctcgtttgYtcgggtcacggatctcggcggcgaaYttt	polymorphic		DrF_Mtr.10424.1.S1_at
1540	S_13836399	step3_c5920	DrF	NA	NA	catagagattgaagtggaggaattggattctgattgagatgttgtttggtttgWttgRaa[T/G]tcaaaatcaaaatcaaaacaaggtgttgaaataggagatggaagtggagaaaattcaccR	NA		DrF_Mtr.10424.1.S1_at
1541	S_1383892	step3_c10716		Mt3.5.1Chr5	36075092	tggaggatggctagcagcaggactaatcttaggtactgaacttgctgaaagaatatgtgt[T/C]atgggaatttccatgaacttagtgacatacttggttggagatttacatctccattcagct	polymorphic		NA
1542	S_13840730	step3_c5926		Mt3.5.1Chr1	17815180	aggctttggtatgtttcttgagacttgatggaagcttccatgaaaatga[T/C]tgggaagcaaaatgatagtaacgggtaggagtggcatggaatagactttggttggctgcg	polymorphic		NA
1543	S_1384299	step3_c10716		Mt3.5.1Chr5	36075092	WtttctWgctgatgcaaaacttggcagatacttaactgttgccatatctgcaaccatagc[T/C]acagtgggtgtgtgtatgttaactttggctacaacaattcctagYatgacacctccWcca	NA		NA
1544	S_13843802	step3_c5928	Tr	contig_58737	519	ttcctgggttccatacctgtgttggaagtgggggagaaagattgcttccagaatggtaca[A/G]tgagaaaggggtacagttgcatcttagtacMgaaattgtaaaagcagaccttgctgcaaa	poor quality		Tr_EX522162
1545	S_13843895	step3_c5928	Tr	contig_58737	519	gggagaaagattgcttccagaatggtacaRtgagaaaggggtacagttgcatcttagtac[A/C]gaaattgtaaaagcagaccttgctgcaaaatctctgactagtgcaaaaggagaaacattY	polymorphic		Tr_EX522162
1546	S_13845402	step3_c5928	Tr	contig_58737	519	caaactaaaggaYggaagggtactggaagcagatatYgttgttgttggtgttggaggaag[A/G]cctcaaatatccctattcaaagggcaggttgaagaggagaagggtggaatcaagactgat	polymorphic		Tr_EX522162
1547	S_1385001	step3_c10716		Mt3.5.1Chr5	36075092	tcctatcccttctgatcctaccttactcaatggttatcttgaagctaaggtcacatatac[A/T]gacaaattcaggtaccttgacaaagcagcaatcctagatgaaacaaactcaaWggacgga	polymorphic		NA
1548	S_13858009	step3_c5936		Mt3.5.1Chr7	35353546	gatctgtctcgaggggttgtcaaaaggtcagggggcaatagtagaattattgtctgtgcc[A/G]gtggaccgaacacttatgggcctggatctgttcctcattcttttaaccaccctaattatc	polymorphic		NA
1549	S_13858482	step3_c5936		Mt3.5.1Chr7	35353546	tccRggggaagagtctcatgtagacacccatgaaacatttaaaaacgacgccgctcttta[T/C]attcaaatgctaagtgttgaagagacacagagcttcgctctctctatggaaaccaaagga	polymorphic		NA
1550	S_13860328	step3_c5937	Tr	contig_9505	164	cttcatcaaYtctgaactcaaatggctgatcatc[A/T]tcatgacctttcttaaggaagacagtcccatcttgcagcttcccggtaagtttca	polymorphic		Tr_CO513232
1551	S_13865724	step3_c594		Mt3.5.1Chr1	4778125	agctttgtcattgataacactcc[A/T]tgaaaaacacctgaggtgccacccaaaactgggagcaatgcaaagagcaatccaacagca	polymorphic		NA
1552	S_13866511	step3_c594		Mt3.5.1Chr1	4778125	aggagtggtggagagggagatattggagtcagtggtggagttgatgagttggatttgatc[A/G]gagtgagcatgtgatcggatagcgWgtgaKgaatgaggtagaagaNNNNNNagaaggaga	NA		NA
1553	S_13869122	step3_c5941	Tr	Mt3.5.1Chr4	31874633	gtaccctggaacaggagaRtatgacaaattctttggggaggg[A/T]gtctacagttgtgcaggttgcgggactccactctacaagtcaacaacaaaattcaattcc	polymorphic		Tr_EX523480
1554	S_13869600	step3_c5941	Tr	Mt3.5.1Chr4	31874633	ccggacccagatggaatgaggatagaaataacatgtgctgcttgtgggggacatctcgg[T/C]catgtatttaaaggtgaaggatttccgacacccacgaacgaacgccattgYgtcaatagc	polymorphic		Tr_EX523480
1555	S_13871372	step3_c5942		Mt3.5.1Chr7	20536859	aattgtagattcacttcttgccacaatgggtggtgttgaaagtttcgaggaggatgagga[T/C]aatcctcctagtgtaatgctgaactcccgggctgccattgtgtcaggcgagcttattcct	polymorphic		NA
1556	S_13871662	step3_c5942		Mt3.5.1Chr7	20536859	gtgctcatcggctggKttgttaggagtattgttgagaacagctgaaaagatttttacagt[T/G]gatgttggcttaaatggacaaatgaggtgggatggaactcctctgtgccactgtatacaa	polymorphic		NA
1557	S_13878108	step3_c5942		Mt3.5.1Chr7	20536859	ttgttgctgtcttaaggaggtggcgcccgcttttggctagcattcatgaacttgctactg[C/G]tgatggtttgaatcctcttgttgccgatgaccgYgcattagctgctgWttcYctgccaat	polymorphic		NA
1558	S_13883826	step3_c5943	DRC	NA	NA	aaWcatgcacttagtatggcttttgaccaacatagttgcctggtggatcgtaattgcaag[A/T]aatgaatgttcctYtattattatcacatttcactttggcacatccaatacgctttgtgtt	polymorphic		DRC_Msa.3171.1.S1_at
1559	S_13883844	step3_c5943	DRC	NA	NA	tatggcttttgaccaacatagttgcctggtggatcgtaattgcaagWaatgaatgttcct[T/C]tattattatcacatttcactttggcacatccaatacgctttgtgtttctccaaaccacct	polymorphic		DRC_Msa.3171.1.S1_at
1560	S_13888700	step3_c5945	LG	NA	NA	ctcMaaaacttgtcccaaactctcttccattgtccaacgccaagtgcaatccgctatatc[A/G]aaggaggcacgaatgggtgcttctatYctYcgMttgttcttccacgattgctttgtcaat	polymorphic		LG_IMGA|Medtr3g145050.1
1561	S_13888961	step3_c5945	LG	NA	NA	cgattgctttgtcaatgggtgcgatgggtcaatcctactagatgacacatcaaattttac[T/C]ggagagaagaacgcactcccgaataggaactctgttcgaggattYgatgtcRttgacaac	polymorphic		LG_IMGA|Medtr3g145050.1
1562	S_13890234	step3_c5945	LG	NA	NA	taaWtgcccRaagacatcaggatcaggggacaataatttggcacctcttgatctccatac[T/C]cccacttcttttgacaactgctactacaggaaccttgttcaaaacaagggtcttcttcat	polymorphic	Yes	LG_IMGA|Medtr3g145050.1
1563	S_13914790	step3_c5960	LG	Mt3.5.1Chr4	25647656	catgtctatagtctgcaaagcgtccccgcgagtgaagatgatggcgtgattttgattctc[A/G]ggctttccctccccgagcttYaatggaccYggcagtttgactctgtatacttcaacctcc	polymorphic		LG_IMGA|Medtr4g107950.1
1564	S_13916422	step3_c5960	LG	Mt3.5.1Chr4	25647656	aacatggccaRcgaataacccggacattccaagagttctgtggcagctccagcagctcaa[C/G]ctctctgtcagagataatatcctcctccctaaaagacaaaattatctcgttccatatcaa	NA		LG_IMGA|Medtr4g107950.1
1565	S_13917421	step3_c5960	LG	Mt3.5.1Chr4	25647656	cggaatgatgaagacagccacagcctctagaaaattcagcacccgatcatttgccgcctt[T/C]gtccaccgcctatcatggtttctctgctcccaaatYctcccataaaacacaccaaacaca	polymorphic		LG_IMGA|Medtr4g107950.1
1566	S_13919344	step3_c5961		Mt3.5Chr3	31024257	cacctgaatagtctggtcaKgcacaccaccattgtcRaccacagcaggaactgattcatc[A/T]ttacaggctggggaaggcaagtccttctttgaatcataattctgttctttccaactctct	polymorphic		NA
1567	S_13921039	step3_c5961		Mt3.5Chr3	31024257	atggtcYctatcactctctggatgcttggttctcttttgtcgtgattctaaattattctt[A/T]tcttcccttgcatgtttatcgtcagacctaatggYMgtatgatcttttgctggacgYtcg	polymorphic		NA
1568	S_13926860	step3_c5963	Tr	contig_76572	251	acgagRagggaaaggttgatgagaaatagagaattgaggYttWgttgaacaatgggttgt[A/G]aaagaagaacagagagtggaaagagtagaagcagttgcagaagccattttgaacaaNgag	polymorphic		Tr_TCMS40578
1569	S_13927540	step3_c5964	Tr	NA	NA	cagctgcaRcagctgtatgaKatactagtagataatagaagatgcattatatgcattagc[A/C]tggccctaggttaaactaattctattcatagtccataatatagcagaagcttcatcRctt	polymorphic		Tr_TCMS40215
1570	S_13927710	step3_c5964	Tr	NA	NA	agcMtggccctaggttaaactaattctattcatagtccataatatagcagaagcttcatc[A/G]cttcgttcagacaacagaacctcctgtctgatgaagcatggcRtcaatttcatcYccatc	polymorphic		Tr_TCMS40215
1571	S_13928581	step3_c5964	Tr	NA	NA	ggRgcagctgcacctgacgacatcttVaKaatctYYRattatgcaaacgcgcttttctgt[A/G]gaatcacggcgactgcaaagtcaagggtcaggatggtaacgaagtgtttttcaggatc	poor quality		Tr_TCMS40215
1572	S_13929682	step3_c5967		Mt3.5Chr3	16471636	acctttaagtgtcctcccaacaccttcaaaaacagaaaatgaWgatatttgactccttgc[A/C]agccttcttgaaataatttcatgtggtggaaccctagtactatactcatcatcatcRtca	polymorphic		NA
1573	S_13938321	step3_c5974	Mt	NA	NA	tatYcttgcctcttgtatgatcctcatgatttcttccacactttggcttagttggtcctt[A/C]tttgtttccacataaccttttctttcagcttcaattatctctttaggcatRttcttcaaa	polymorphic		Mt_TC144500_similar_to_UniRef100_Q43465_Cluster:_Protein_kinase_2;_n=1;_Glycine_max|Rep:_Protein_kinase_2_-_Glycine_max_(Soybean),_partial_(88%)
1574	S_13938896	step3_c5974	Mt	NA	NA	ctgttggaagaaatatcttgcctcRtcttcactaaatcgaccagcRgagcatatcctctc[A/G]aagagttcaccaccagaagcatactccaagacaatggctagatgagaaggggtcagcaag	NA		Mt_TC144500_similar_to_UniRef100_Q43465_Cluster:_Protein_kinase_2;_n=1;_Glycine_max|Rep:_Protein_kinase_2_-_Glycine_max_(Soybean),_partial_(88%)
1575	S_13939136	step3_c5974	Mt	NA	NA	tgaacattctcatcaatctttttacccctctctatgtatttgagagcaacaagttcccca[T/G]taWttttgtctttagccaacctagcaacaccaaaatttccagaaccaagttccttcaatg	monomorphic		Mt_TC144500_similar_to_UniRef100_Q43465_Cluster:_Protein_kinase_2;_n=1;_Glycine_max|Rep:_Protein_kinase_2_-_Glycine_max_(Soybean),_partial_(88%)
1576	S_13943743	step3_c598	Tr	Mt3.5.1Chr8	31630104	atcatcttcttttctacgtttgggatcatcctgcaaaatcacagtctcttcagaccgtct[C/G]agttctttttcttcatgccttggagaaagtctttgMgaatgcctYRtagctccatacctc	NA		Tr_CO513363
1577	S_1394400	step3_c10722	Mt	Mt3.5.1Chr1	33096597	gtttgctcgtggggaggata[T/C]acttttatcattaaccttattccaatgcatgtactactgtgcatagtaactggccgctat	polymorphic	Yes	Mt_TC141930_Oligosaccharyl_transferase,_STT3_subunit
1578	S_13944460	step3_c598	Tr	Mt3.5.1Chr8	31630104	tcttttgScctttccaatgttttatcacttgctctgtatagaccaagttcatctggtccc[A/C]ctttgtcatcagcaaatcgaggatccatcagcttctctctttcagagaatcgaacttcac	polymorphic	Yes	Tr_CO513363
1579	S_13947380	step3_c598	Tr	Mt3.5.1Chr8	31630104	tagcaggaaccaRctgtagagaaggtagtagacaagYtcctaaagcatcctccactctta[A/G]ccttgcttccttcaaatgtaggttaggatttccaacatgaaattgaggattcaaggcacY	polymorphic		Tr_CO513363
1580	S_13951148	step3_c5983	Tr	Mt3.5Chr3	21998543	catgtacattggtacaagtccaatggtaaactgaaaccacagggatttcatcatgttctt[C/G]acaactggctgcttaattgtggc	polymorphic	Yes	Tr_EX523479
1581	S_13952161	step3_c5983	Tr	Mt3.5Chr3	21998543	tctaatgtgtcttgtccctccatattcatggagcatagcaataagagcattagcatagag[T/C]gaaatcgcRgcagcaagaacaagaccaactacaccccctacccaaccaagaggaaccata	polymorphic		Tr_EX523479
1582	S_13952771	step3_c5983	Tr	Mt3.5Chr3	21998543	ctcttcctttacccattgttgttaccgtaggtggtgRcaattgttgttgttgttattgtg[T/C]tgcactttcaccgtaaatttaagctacttcttctccaccaatattctgttctgaagttgt	polymorphic	Yes	Tr_EX523479
1583	S_13953303	step3_c5984	Mt	TC159573	31	aaaaMggaaactcttaggagaaggtctagggtcttgttccattgatgaactacaaaagat[A/T]gaacaacagttRgagagaagtataagcaaaattcgHgcaaRaaagactcaggttttcagg	poor quality		Mt_TC159573_similar_to_UniRef100_Q52ZP8_Cluster:_Suppressor_of_CONSTANS_1b;_n=1;_Pisum_sativum|Rep:_Suppressor_of_CONSTANS_1b_-_Pisum_sativum_(Garden_pea),_partial_(94%)
1584	S_13954411	step3_c5986	Tr	AC235662.8	35731	tctcgtggctacttttcatactgcaactaaacatatctttgcagccatattttgcatttg[A/G]gcatgatattttaatagattccagcaacttctccacagcccgacaacgattgtacccaat	polymorphic		Tr_TCMS41121
1585	S_13954498	step3_c5986	Tr	AC235662.8	35731	tctccacagcccgacaacgattgtacccaatgggcattgaacacataggacatttgttcc[T/G]aagttcgccRcaacatttagagcaagcaatatgcccRttctcaca	polymorphic	Yes	Tr_TCMS41121
1586	S_1396276	step3_c10722	Mt	Mt3.5.1Chr1	33096597	ggctgcagcagaagcttattcagcYccttctatcgttctaacatcacattcacatgatgg[A/C]cttcatgtttttgatgattttagagaggcttatgcttggttgagtcataacacagaagta	polymorphic		Mt_TC141930_Oligosaccharyl_transferase,_STT3_subunit
1587	S_13962917	step3_c5994	Tr	contig_163517	383	tatcagcaggtttgagaagaagggtttctacttgaaaggtttgaaattYttgaatgtgga[A/G]cgtgcttttgctgagaagcactatgctgatttgtctgcaaagcctttcttcagcggattg	polymorphic		Tr_TCMS40872
1588	S_13963242	step3_c5994	Tr	contig_163517	383	cttcagcggattggtRgaRtacattgtctctggccctgttgttgccatgatttgggaagg[A/G]aagaatgttgtgacaactggcagaaagattattggtgccacaaaccctgctcaatcYgag	polymorphic		Tr_TCMS40872
1589	S_13964130	step3_c5994	Tr	contig_163517	383	ctagttatgtYgtYgtatctgttgaaacatgttctcacattctgaaaaatttaatctgaa[T/C]ttgaagttttggtttggttttcctatcgttcattttttattttgcgttttagccattRRt	NA		Tr_TCMS40872
1590	S_1396486	step3_c10722	Mt	Mt3.5.1Chr1	33096597	atcttggtgggattacggataccaaacaactgcaatggctaaccgaactgttattgttga[T/C]aataatacctggaataacactcatattgctactgttggtactgcaatgtcttctccagaa	polymorphic	Yes	Mt_TC141930_Oligosaccharyl_transferase,_STT3_subunit
1591	S_13965007	step3_c5995	Tr	NA	NA	agccaaagccggtcattttggatttcgaaaagcctcttgttgatctggaaaagaagatca[T/G]cgatgttcggaagatggcagaggaWactggtttggatttcagtgatcagattSRctcatt	poor quality		Tr_TCMS40065
1592	S_13965486	step3_c5995	Tr	NA	NA	atggaactccatggtgatcgagaaggttatgatgatcctgctattgttactggtttaggg[A/T]Statagatggtaggacctacatgtttataggccaccaaaagggtagaaatactaaagaaa	NA		Tr_TCMS40065
1593	S_13966037	step3_c5995	Tr	NA	NA	cagttatttctatagttattggRgaaggtggatctggtggtgcccttgccattggatgcg[C/G]taataaattactcatgcttgaaaatgcagtgttctatgttgccagtccagaggcgtgtgc	polymorphic		Tr_TCMS40065
1594	S_13977097	step3_c60		Mt3.5.1Chr8	30990562	cMtKacYaatgctagaccttgatgaattcaaaaggtctgcatgggctttaatcttggatg[A/T]aataatttcatgaattgttggtcgtaaYctttg	polymorphic		NA
1595	S_13990944	step3_c6007	Tr	contig_71122	162	aaacattgttacattWatatttaatatacatgaNtacattaggggcaagtagcaactact[A/G]gaaaaccatagcagtaaaatgacattaaagaatgaatagcgttgggtatgtcKcaWctca	poor quality		Tr_EX524603
1596	S_13991145	step3_c6007	Tr	contig_71122	162	tagcgttgggtatgtcKcaWctcaaNYtcaattcaaatcaacagcattgggacccgcaca[A/T]gcattcaaaacattactccaaacccattgaaccataaactttttatctctaatcccatta	polymorphic		Tr_EX524603
1597	S_13992956	step3_c6007	Tr	contig_71122	162	gtcggaSacggaRgggtgaggtacggtDgtatcggagattgaattgagaaaatctttgat[A/G]agagatttgtgtggttttggccagtttccgtaccagataaggtagatattgatcggagaa	polymorphic		Tr_EX524603
1598	S_13993510	step3_c6008		contig_60486	286	gaagatcgggttgccaccaaagccttctttacgagggaataattgggtcgttgatgcctc[T/C]aattgccagggttgttccgctcaattYaccttcatcaatcgcaagcaccactgtagaagg	polymorphic		NA
1599	S_1399532	step3_c10726	Tr	contig_57985	338	RccagWggatgttgttggaggacgtgatgcctatataacacaagatgcctaaattggaaR[A/C]taaggatgattatgggacataattccacctaaacaaaaaccatttgacctctgcttcaat	NA		Tr_EX522454
1600	S_14009938	step3_c6013	Tr	AC233657.1	97285	Ncttgaattcttcgaagtcgatgacaccatttccat[T/C]tacatcagcttgattccatagatcttgcaactgttgaaagcataatccataaggcacacc	polymorphic		Tr_TCMS40671
1601	S_14010251	step3_c6013	Tr	AC233657.1	97285	tacagcttcagaccaacttgttttcaaaggcttacgcgcttggttaggattgcaaagcca[A/G]atgaagtcaacgccRcatatatttcctctatgatttctgtgactaaccc	polymorphic		Tr_TCMS40671
1602	S_14011132	step3_c6013	Tr	AC233657.1	97285	cctgtaagcacataatagaagacgattcggatagcaatgaatcaagaatcctttg[A/G]ttcctagctaaccaacatgacctgaagtcactttctctgagtccttgat	polymorphic		Tr_TCMS40671
1603	S_14011761	step3_c6014	Tr	Mt3.5.1Chr7	33475909	tgaagctctagtagcccatagaacaaaaatcgMMgcgatWgcaagcccaaagaaaccacc[A/C]tgtggaagaaaaagcgatattgcagagaaaatcaccactggcaacatagaataaccaaca	polymorphic		Tr_CO514507
1604	S_14012063	step3_c6014	Tr	Mt3.5.1Chr7	33475909	cggcgagtaattgaaagagacaaaacgccatatagagWagaattggaccagagagatcag[A/C]gtctttgtgaacggtatggttcacgcgaaacgggttaagaaccgatctgaYtttgctcca	poor quality		Tr_CO514507
1605	S_14012125	step3_c6014	Tr	Mt3.5.1Chr7	33475909	agagatcagMgtctttgtgaacggtatggttcacgcgaaacgggttaagaaccgatctga[T/C]tttgctccagatttgatccggatgaataccgagctcRtcgagaagaggctcctcRtcgtc	polymorphic		Tr_CO514507
1606	S_14017286	step3_c602		Mt3.5.1Chr7	5657705	actgccccacattacacgattagcaccaaagctagagacaagttgggacaa[A/G]agaggagacaaatccagataaggaRatKgtgtYcttgaYactctgaagagagcactgaat	polymorphic		NA
1607	S_14021439	step3_c6022		contig_87293	69	cagYgaagacaaagagtcgtctacaatccacatagaagRcatgtcaMaagaatcctgcac[A/G]gcccttctgagatacatgtatggaacaataaaacccgaagatttctggaagcacaggctg	polymorphic		NA
1608	S_14030506	step3_c6028		Mt3.5.1Chr2	689640	tgactatattcggggcagaMYatagatcRaaaacaacttccacctttccacattttatta[A/T]gagatgcaaaggattaaggtaacttcttaattcattacctgagcatgtcgccRgcgggYa	polymorphic		NA
1609	S_14031205	step3_c6028		Mt3.5.1Chr2	689640	gatatccctatgataaattgcaggcttaactccatagtgtaaataagccaacccttttcc[A/G]acatccaagattatgttttttcgaagaggccaagaYaatgatttgtttgcttttttagga	monomorphic		NA
1610	S_14031267	step3_c6028		Mt3.5.1Chr2	689640	gtgtaaataagccaacccttttccRacatccaagattatgttttttcgaagaggccaaga[T/C]aatgatttgtttgcttttttaggatcctttgatacaaaaagatgatcttccaagtttcca	polymorphic		NA
1611	S_14033006	step3_c603	Tr	contig_124839	637	cgaccacgttccgttaactttcctcgatttccgtccaatcaaccgtcacatccacccaca[C/G]caacgcataYtgccgttagactttccgttatctcaccgYcgttgYcgtcacggtcaccgc	polymorphic		Tr_CO514147
1612	S_14044119	step3_c6032	Mt	NA	NA	gtgcatcagaaatcgtgctgaaaatgtgtgataaaatcattgatagtaatggaacaacta[T/C]tgatcttcctgaagagaaagcaaagattgtgaatgacattatagatggatttgcccatga	polymorphic		Mt_TC145399_UniRef100_Q93YX7_Cluster:_Type_IIB_calcium_ATPase;_n=1;_Medicago_truncatula|Rep:_Type_IIB_calcium_ATPase_-_Medicago_truncatula_(Barrel_medic),_complete
1613	S_14045656	step3_c6032	Mt	NA	NA	aaacattcaaaaatttgtgcagtttcagttaacagtcaatgttgttgctctgattactaa[T/C]ttcgtttctgcatgcatcactggtgctgctccactaactgctgttcaattgctttgggtt	poor quality		Mt_TC145399_UniRef100_Q93YX7_Cluster:_Type_IIB_calcium_ATPase;_n=1;_Medicago_truncatula|Rep:_Type_IIB_calcium_ATPase_-_Medicago_truncatula_(Barrel_medic),_complete
1614	S_14046557	step3_c6032	Mt	NA	NA	tttcaagtaatcatagttgagttcctgggaacatttgccagcactgtccctctaacctgg[C/G]aattctggttactcagtttgttatttggtgtRcttagcatgcctttagctgctatcctca	polymorphic		Mt_TC145399_UniRef100_Q93YX7_Cluster:_Type_IIB_calcium_ATPase;_n=1;_Medicago_truncatula|Rep:_Type_IIB_calcium_ATPase_-_Medicago_truncatula_(Barrel_medic),_complete
1615	S_14057908	step3_c6041	LG	Mt3.5.1Chr2	28654450	tattttgaaYcatcatatcctctatgaaacttactaaaccccagtctttcgtttctcaaa[A/C]gctcagccatacccatactatttccattctgcatttcattccacccatcccaattgccat	polymorphic		LG_IMGA|Medtr2g093100.1
1616	S_14059521	step3_c6041	LG	Mt3.5.1Chr2	28654450	tgatccttgagattgcatagacttaaccaatacatcatcaggaggtgggctgctaggttt[A/G]gttatgttgtaatgttcattttggScatttctaccaaggtcaatMgaagacacctcactg	polymorphic	Yes	LG_IMGA|Medtr2g093100.1
1617	S_14059994	step3_c6041	LG	Mt3.5.1Chr2	28654450	caactatctctggcWaatggtaaagacaactgggtgttcaaattcacaggagcaggagaa[A/C]catcagaagccagtgttttttcgcccccgttcgccaggacatccacacaattatttttgg	NA		LG_IMGA|Medtr2g093100.1
1618	S_14067235	step3_c6049	Tr	Mt3.5.1Chr5	22361878	cattagagatcttcaacgcgaattggagaacaaagctaacgatctcaacaagcttcaaaa[A/G]gatattgcgaagaatcatcaagtgagaaagaagtaYactatYcaacttggcgaaaatgag	polymorphic	Yes	Tr_CO516973
1619	S_14067556	step3_c6049	Tr	Mt3.5.1Chr5	22361878	agagRattgaatacatttcRgctgaactgaagcgtcttgatgccacggtYcaagatttgg[A/T]agagaagcagaatagcaagaaagaaacgataatgaaattgcaacaaaagatgcaatctcK	poor quality		Tr_CO516973
1620	S_14067636	step3_c6049	Tr	Mt3.5.1Chr5	22361878	agagaagcagaatagcaagaaagaaacgataatgaaattgcaacaaaagatgcaatctcK[T/G]caggctgggaaagggaaggcgtagttatgtccttgattgtttgtttactgtaacttgacY	polymorphic	Yes	Tr_CO516973
1621	S_14082173	step3_c6054		Mt3.5.1Chr2	13399704	gtcctgagcaagagaacaaactgactccaagatttcatccacaataaactgacactgaac[T/C]tcgtctgtacaatgctctagaattct	polymorphic		NA
1622	S_14082581	step3_c6054		Mt3.5.1Chr2	13399704	ttggattacacgacatccatacatctgcagactcaaaggcagtatctgaccagccagttt[A/G]tctgcaagttccttcctctgctcagggYttccatactcgaaaaa	polymorphic		NA
1623	S_14082994	step3_c6054		Mt3.5.1Chr2	13399704	tttgccagatttcaactcttcaaggaagttaacaatcttggggtcttgaccactgtcaaa[A/G]gatcttggaccataccatccagWtaccatgcctccatttctaccagaagctggggaaggt	polymorphic		NA
1624	S_1408813	step3_c10732		Mt3.5.1Chr4	5029149	catacagaaattacagaacaccaacagaaagtacagaaatctatgtcatgaacacatcat[C/G]ttcattcaatagggatcataacctcattagtcctaaacattggMagtgYccaaggWggRt	monomorphic		NA
1625	S_1409338	step3_c10732		Mt3.5.1Chr4	5029149	ttcactagYcttRgtcacaactggtgctgtcatagcaatcttctctgcWgaaScctttgt[T/G]ataactggtgcagtcatagcaatcttttcaggttttgtgttctgagggttHcctaatgct	polymorphic		NA
1626	S_14098376	step3_c6064		Mt3.5.1Chr1	14313460	tggacccacRttcatctKcaaatgaaKaYagattctctagtgcagcttattNNNBNNNcc[T/C]gaatggagctgaactgtctggcttggaacaacttgaagaacacctggttgc	polymorphic		NA
1627	S_14103218	step3_c6070	Tr	Mt3.5.1Chr8	22880551	agctcggtcatcRgaattagactggaagaaagcacccttgtgRtagtatWtctgcataaa[T/C]ctccatttctgctttgaggattgagaaggttttggattcttcctttcccaYtctctcctt	polymorphic		Tr_EX523501
1628	S_14104491	step3_c6070	Tr	Mt3.5.1Chr8	22880551	ctcctcttcttcttcctcctcttcctcctcctcttcctgaggaagcgcttcctcctgatc[T/C]ctctgMSgcaacttctccttaatccgtcttcttctctcYgYcatagcatcctcatcYtgt	polymorphic		Tr_EX523501
1629	S_14105040	step3_c6070	Tr	Mt3.5.1Chr8	22880551	atctgtcctactctcaatcaatctacgaagcctacgatcatctttcctaacaatagcagt[A/G]tcttctWYRtgacgaggaaaagctttatccaaagcagYttccctatcggatctaatatcR	polymorphic		Tr_EX523501
1630	S_14109144	step3_c6074		contig_50555	263	atcttttagtggaatattgagctatattgaagcaactgctaatgagcagctaaagaataa[T/C]gagtgcacacctgcagacttatgctactctctgcag	polymorphic		NA
1631	S_14109593	step3_c6074		contig_50555	263	tggtgcaatgatagcttataccggtctccttgaatttgcccatggtgcgtcgactgcact[A/G]gaggactctacattcacccaRcggttccgaacagatgaagtcaaagcaatctggagagaa	polymorphic		NA
1632	S_14109620	step3_c6074		contig_50555	263	cggtctccttgaatttgcccatggtgcgtcgactgcactRgaggactctacattcaccca[A/G]cggttccgaacagatgaagtcaaagcaatctggagagaagcaaatttggcaaaatcaaat	polymorphic		NA
1633	S_14113173	step3_c6079		Mt3.5.1Chr6	14616509	gttcaatRttctgccaYccRatRatttctccttttgcagatccatttgcattagcccgta[A/G]ccgggcataacgaggagttacatttataacttttgctgcatcaagtgata	NA		NA
1634	S_14114439	step3_c6080		Mt3.5.1Chr4	9218092	gaaatgggaYtgttggaRgtgaagcatggtttacttcagattgcggagtc[T/G]ttggattttctccacaaccatgcccatcttattcatcgagctatagcaccMgag	polymorphic	Yes	NA
1635	S_14117000	step3_c6081	Tr	Mt3.5.1Chr6	4368098	tatgcaggtgtggccaccagttggcaagaagaagtttgagacactttcataccttccacc[A/C]ctcacWgaggaacaattggctaaggaagtagaatacctYatcaggaagggatggattcct	polymorphic		Tr_EX521862
1636	S_14117118	step3_c6081	Tr	Mt3.5.1Chr6	4368098	gacactttcataccttccaccMctcacWgaggaacaattggctaaggaagtagaatacct[T/C]atcaggaagggatggattccttgtttggaatttgagcttgagaaaggattYgtctaccgt	polymorphic		Tr_EX521862
1637	S_14117271	step3_c6081	Tr	Mt3.5.1Chr6	4368098	agaatacctYatcaggaagggatggattccttgtttggaatttgagcttgagaaaggatt[T/C]gtctaccgtgagaaccaccgttcaccaggatactatgacggacgttactggacaatgtgg	monomorphic		Tr_EX521862
1638	S_14117679	step3_c6081	Tr	Mt3.5.1Chr6	4368098	ggagccactgattcttctcaagtgttgaaggagcttgctgactgtaaagctgaataccca[A/G]aHtcattcatcagaatcattggatttgacaatgttcgtcaagtgcagtgcattagtttca	poor quality		Tr_EX521862
1639	S_14119	step3_c10005	DrF	NA	NA	gagaagaagaagagctattgctgcYaagatctattcaggtttacgagcWcaaggtaattt[T/C]aagcttcctaaacactgtgataataatgaagtcttgaaagctctttgttctgaagctggt	polymorphic		DrF_Mtr.12430.1.S1_s_at
1640	S_14123695	step3_c6088		Mt3.5.1Chr7	9910657	ttgatgaKaYattattagatgagaggggagaaaaaggttgccttgtcagaggagattcta[A/C]ttcRtaggcactagcagcRccaagtgagtgcttttttgcaggaatcccagcaatatccag	polymorphic		NA
1641	S_14123897	step3_c6088		Mt3.5.1Chr7	9910657	gagtagcttttgaatcaggttttggagtttgaagcattgctcctcccatggagactcttc[T/G]actRgctgcccctccggttgacatcctaggtccYttctttacactctggggctttgaYgg	polymorphic		NA
1642	S_14129275	step3_c6091		Mt3.5.1Chr5	4833164	cagtgcaggcatttttWagtgttcttatctcagctcaacagtccaattcatgttatcctc[T/G]gcaagacccatctgtagtctggtaaggccagtataaagttgctgtgaaactgctccaaca	polymorphic		NA
1643	S_14130121	step3_c6091		Mt3.5.1Chr5	4833164	tccaacgtttgtttgctaaaacagtat[A/C]tttcacagcttccacgaactgttctacactaggtgatggcatgcacatccgctctgcacc	polymorphic		NA
1644	S_1414095	step3_c10735		NA	NA	atagctgctctcaggactaaggagtttggcaagaccaaagtcagaaacctttgaattcca[T/C]tgcttactaagcaaaatgttgcttgatttaatatcgcggtgaacaacttttggttctagc	polymorphic	Yes	NA
1645	S_14142066	step3_c610	FT	contig_110037	367	atgccaattcaacaacatcctctcttctttatcctcMgcaaccttataaaccctacgaaa[T/C]gcctccaacgctgtccctaaaggaacatcaacactcttaacctcatcaatcatagcttgc	polymorphic		FT_AT1G62830.1
1646	S_14142198	step3_c610	FT	contig_110037	367	atcaacactcttaacctcatcaatcatagcttgcctaagcttacaaaccctctctaacaa[T/C]ttattaaacaaaacctcaaccctagaatcaacctcagaatcaacacattttccatccggc	NA		FT_AT1G62830.1
1647	S_1414228	step3_c10735		NA	NA	actaagcaaaatgttgcttgatttaatatcgcggtgaacaacttttggttctagcccctc[A/G]tgaagataagtcaRcccYttcgccgttccaagaataatgttcattcgaatttcccaagtt	polymorphic	Yes	NA
1648	S_1414585	step3_c10735		NA	NA	atacactaRcattctatgagctccttcRgcacaataaccaagcaacctcactaRattctt[A/G]tgacgaactcttcctatagcttccacctcaaccttaaactctctttcagcttgtccccta	polymorphic	Yes	NA
1649	S_14149984	step3_c6102		Mt3.5.1Chr8	30533554	aggtcaaactttctgaaaaaacatcttcactcgaaacagccgagcagaaggtggc[A/C]gaactttcagctaaggttaatgaacaacaaaaactgatacaaaagttggaagatgatata	polymorphic		NA
1650	S_14150329	step3_c6102		Mt3.5.1Chr8	30533554	agaatatggatcWaaggYatgccttagatcaagatcaaagctc[A/G]atgcttaaagtaatatgcagtcagagagatcgatttaggacacgcttgagagagacagaa	polymorphic		NA
1651	S_14156899	step3_c6106		contig_8117	1982	gtcccttaaYaacctaactttgtgccacacggaccaccctgtaatgtaaaccaaacgctt[T/C]gcttgacgtatggcatcaaccatatcacgccaacactgtccatgaacataatgcatccca	polymorphic	Yes	NA
1652	S_14157131	step3_c6106		contig_8117	1982	tagggtaagtcccttgtactttttcaccYgagtataattgttcgaccggaatYgctacaa[T/C]accaataagctgtgaacctaccacatcactatccttaacaacaaaatgcacttcagcagc	polymorphic	Yes	NA
1653	S_14169184	step3_c6110	Tr	NA	NA	tatgaatgaccaatcYtttccacttttgtcttttgaagaaatactatcataYagcgcctg[T/C]ctaacagtttttatccttccagccatcatttccatttctgctttccattcatcaaagaga	polymorphic		Tr_CO515150
1654	S_14169775	step3_c6110	Tr	NA	NA	ctgagctacaagaacYtccatgccacgtgaYWcaaacaatctcacagaagccgcatcttc[A/G]tcaaggcttccactagcaaaaccctggtaagcaacatcaaaaaatggaaagtggttcttt	polymorphic		Tr_CO515150
1655	S_14170190	step3_c6110	Tr	NA	NA	aaaagttccttcYggagccgactttatatcttctatcatgccctcaaaatccaRKccaac[T/C]gtcttggggtcatagtatcggtactcagaccatggtactcgagcatcgttgaaaatattc	polymorphic	Yes	Tr_CO515150
1656	S_14173305	step3_c6112	Tr	Mt3.5Chr3	9101943	aagttgccgatgattatcagatgtcacggttgaaatagtacggacaagctgctctacaat[C/G]ccRtgagtctctaaccccaaKagacttggctggaataaagcttcWccaactgtatatctt	polymorphic		Tr_EX522441
1657	S_14173409	step3_c6112	Tr	Mt3.5Chr3	9101943	ctgtccatcaggaagggtatgtgtctccacaggacaagagttttctgtcttttgataagc[T/C]aagtcatcttcagcacaacatgaRtattgctgttttattttctcaacatcagacatgYtg	polymorphic		Tr_EX522441
1658	S_1417718	step3_c10737		Mt3.5.1Chr4	28248367	ggagYtagggctttgtggaaaagaaagggagaattttgtgccttgtcacaatgtaactgc[T/C]aatttgttgtctggatttgaacaagggRaggagctggatcggcactgccaagtgtYRagg	polymorphic	Yes	NA
1659	S_14177948	step3_c6115		NA	NA	tcgWccYaaagatcgccaaatgattcaagatcgcgtgaaagagttacgtgaaattgtgcc[T/C]aatggagcaaagtgtagcatagacRctcttcttgaaaggaccatcaaacatatgcttttc	polymorphic	Yes	NA
1660	S_14178160	step3_c6115		NA	NA	catcaaacatatgcttttcttgcaaagtgtWacaaagcatgctgataagctgaaacagac[T/G]ggggaatccaagattgttagtaaagaaggtggattgttgttaaaagataacttYgaSgga	poor quality		NA
1661	S_14178992	step3_c6115		NA	NA	ggcKcaRcttcatcaaatgctccagttgataacatgatggtttatcattctatcccacaa[T/C]ccacctagttttcttggtctggaatgttgttgagagcacaYgMttgccatgattgacatc	polymorphic		NA
1662	S_14180761	step3_c6117	LG	NA	NA	ggtcgctcttaggaataacagttttcggatgttcagcaatgaggatgttacaattggagc[A/T]tggatgcttgcaatgaatgtcaaccatgagaatattcatgaactttgttctccagaatgt	NA		LG_AT3G14960.1
1663	S_14182074	step3_c6119		Mt3.5.1Chr5	7158333	cttcatggacattcaggtaggacccaataccgtgacc[A/G]gttccatgtcgataatcaagaccatagttccacaaaggaattcgagaaagaatatcaagt	polymorphic		NA
1664	S_1418257	step3_c10737		Mt3.5.1Chr4	28248367	gttcgaactatgctggacattaaYtg[T/C]gggtttggtagctttggagctcatttgttgtcacttaaaataatggcggtttgtgtagcg	NA		NA
1665	S_14183461	step3_c6119		Mt3.5.1Chr5	7158333	atcagcMatccagatatctacagcaggRtcttcagctagacgcattagcttccact[T/G]atcactaagttgttgttcagcctgcagaaaataacgtccatcggtccaaagcagtgcttc	polymorphic		NA
1666	S_14184356	step3_c612	Tr	NA	NA	tcatgcgggaaccaggatcgtaacaagaattaacttcctcgatattgtgattactaatgc[T/C]aacagtctcggcaaaattcctctgaggtgcatctactgaaactgaactgctagctccgtg	poor quality		Tr_CO513084
1667	S_1418540	step3_c10737		Mt3.5.1Chr4	28248367	tgcaagacagcttccatatccatcattatcatatgacatggttcactgtgctcaatgtgg[C/G]atcatttgggatgaaaagg	polymorphic		NA
1668	S_14186132	step3_c612	Tr	NA	NA	ttSgtgatcgggcagaacttcaaacggggcaacagccaatgatatccaccttgcagaaac[T/G]ggaacatctaatttatagacatatgttttccgaggaggattgtccttgcttaagacctgg	polymorphic	Yes	Tr_CO513084
1669	S_14186333	step3_c612	Tr	NA	NA	tccagtactgacagccacaaggttgtgtgctacagtgaactccaagtcatagcagcattg[A/C]tgtatattgtcatctatacaggggaaccaacaccttgccctccttatctgattatcggta	poor quality		Tr_CO513084
1670	S_14187110	step3_c6120	Tr	AC233651.1	49458	YctcataagYcatttcaaattaataccRcactatgaatttttctgcaagaggccgcttcc[T/C]gtgtcaatcgcggacacacactacctgcacagtgtagtaggagacacagaaRtaagaaaa	polymorphic		Tr_EX522272
1671	S_14187307	step3_c6120	Tr	AC233651.1	49458	gctcccatcRatttgcctgctgcggagaaaggaataccaacaattgcaggaaaatcaaaa[A/G]gtgagaaagacaaagaRaagaagcataagaagcacaaagacagggataaRgacaaggaca	polymorphic		Tr_EX522272
1672	S_14187766	step3_c6120	Tr	AC233651.1	49458	taaaggttgctggctgaaatagttatgtacttagttcactctcttttcctcaattggttg[T/C]tgtcatttgtatgtgaaggagacttttgcctgacattttcagatttcttgagagtagcta	polymorphic		Tr_EX522272
1673	S_14188224	step3_c6121		Mt3.5.1Chr2	9697029	tcctttctcactcccgtctcaccctcaagattgaccaaatgtggtctagcgataaataca[A/G]ttccggattaatcgatcgattcacMctYctcattccttattgcttagacttcatcaaatg	polymorphic		NA
1674	S_14188943	step3_c6121		Mt3.5.1Chr2	9697029	cRgtgagttaggaaggccagttgaagctgatcctgtcttttgcagaaaggcaacttttct[A/G]tctgcttctggagttcttacatttctggtacacttYgttattccaactcagtttccaaag	poor quality		NA
1675	S_14191241	step3_c6124		Mt3.5.1Chr2	2746848	tgtgaatgagtcagaagggaaaaaacaagatttaagaagccaaggactttgtttggtgcc[T/G]atttcaagcacatttccgatgactaacgagactYctgttgacttctggacacctacattt	polymorphic		NA
1676	S_14195877	step3_c613	FT	Mt3.5.1Chr2	20048654	cgtcttctgttttagagggWgacctagtcgccccttgctttgaaacaggtaattttgagg[A/T]actactttctgcaacgctactctgcaaattactctcgctcgcgacaggtgcaggctcaac	polymorphic		FT_AT1G79280.2
1677	S_14196223	step3_c613	FT	Mt3.5.1Chr2	20048654	ctcaaccaagtcaccttcatcattcttatcatcggttgaaacctcaggcgaattaatctc[A/C]ccagcctctaaagcatcatcatcatcaaccctagctggggaaggttcaggagttgcctcc	monomorphic		FT_AT1G79280.2
1678	S_14196789	step3_c613	FT	Mt3.5.1Chr2	20048654	tccagtcttgtcatcttgtaattcctcttgaccagtaccatccatgtttggtggatcttc[A/G]gattcttcatccttccccacagcattctcatcatcattttgagcctcRcctacctcctca	polymorphic	Yes	FT_AT1G79280.2
1679	S_14202728	step3_c6130	Tr	NA	NA	cataattccggtatttgtcacttgaaactttgggacctgatgtatcagaatgtccagagc[T/C]acttggtttRgcRtcggttactgaaccaccYgaacctgcagctRStgttgcttctggttg	polymorphic	Yes	Tr_CO511798
1680	S_14202968	step3_c6130	Tr	NA	NA	agctRStgttgcttctggttgaggacccttgcgagcaagcttctccaacttctcttgctc[A/G]gctttcttgaagtaagcattttccgcagctttttcctcctcaccRagaactttcccagag	polymorphic		Tr_CO511798
1681	S_14203097	step3_c6130	Tr	NA	NA	caacttctcttgctcRgctttcttgaagtaagcattttccgcagctttttcctcctcacc[A/G]agaactttcccagagccactgctaaatagccttctagatgcaaatcttgctgcYacYcgt	NA		Tr_CO511798
1682	S_14206446	step3_c6136	LG	NA	NA	attaagacaaNNaYagtWcaagagatggcYatcaataatggagaggaacaacaaaaccaa[A/C]tcatcggacaaacagatcttactcacaagactctccttcaaagtgatgcactttatcagt	polymorphic		LG_TC186189
1683	S_14206694	step3_c6136	LG	NA	NA	tcacaagactctccttcaaagtgatgcactttatcagtatatWcttgacacaMgtgtgtt[T/C]ccaaatgaacaccctagcttgaaggagctccgtgagatgacagaaaaacaccctcggaac	polymorphic		LG_TC186189
1684	S_14206891	step3_c6136	LG	NA	NA	accctagcttgaaggagctccgtgagatgacagaaaaacaccctcggaaccttatggcta[A/C]acctgccgatgaaggacagcttataagMatgttgRttaagctYatcaatgcMaagaacac	poor quality		LG_TC186189
1685	S_14217663	step3_c6143		Mt3.5.1Chr6	1729367	gtagaaataggaaacttcaaggagtggctgctgcaattatcaagttctgggaaagatg[T/C]gagattgtSaatattgcagtaaaaagaggtgtgcagaatactaRcaataagaaaatggct	polymorphic		NA
1686	S_14218775	step3_c6144	Tr	Mt3.5.1Chr7	21657190	atcaYagccctgcaaaatacaattctttccccagtgaaacagacattgctgctgtgacag[T/C]atacgatgaaaacgtagttgagtctgtaacaaccgaatcagcagagcaggagacaaaggt	polymorphic		Tr_EX525296
1687	S_14219026	step3_c6144	Tr	Mt3.5.1Chr7	21657190	ttgcggagcttggtggaagMgaggagttRcctccatctatgctcatgcaaaggaggcaaa[A/T]acattatggtctgttttcattgcagcaacagtgatgggtttggtgatgcttggtcaacgc	polymorphic		Tr_EX525296
1688	S_14219782	step3_c6144	Tr	Mt3.5.1Chr7	21657190	Nctaagatgatgacgaaaagttgtatgtcagagaggttgagaatgggaaatgtaacgttt[A/G]Wgaagtgcaggtttgatactaggattgcttgacctttaccaaactatgaattccgttatt	polymorphic		Tr_EX525296
1689	S_14225321	step3_c6147		Mt3.5.1Chr4	1964921	acaagcttccttcatgggctatgtttgaacttgggaaggctgctgtctactggaaaaccac[T/C]aatggtgttgctcctacttcag	polymorphic	Yes	NA
1690	S_14227004	step3_c6148	Tr	NA	NA	cgttgttaacctgaaaagctcatcctcagcagcatcaacacagtttccattaatatcaca[T/G]atttcaccttttggtgacagYggaagcaaagtatggattataggctctgatttcacYaat	polymorphic	Yes	Tr_TCMS40059
1691	S_14227658	step3_c6148	Tr	NA	NA	cgaaggaaataagagttaccctttttaccaacactgataatagtgtaatcaagtccaaga[A/C]ctttcaactcagcaatcctattttcagcttttttcaatatYgcattgttgaatccaccac	NA		Tr_TCMS40059
1692	S_14227769	step3_c6148	Tr	NA	NA	agtgtaatcaagtccaagaMctttcaactcagcaatcctattttcagcttttttcaatat[T/C]gcattgttgaatccaccacagagacctctatcaccagtgcaaacaacaagagcaactttt	polymorphic		Tr_TCMS40059
1693	S_14239046	step3_c6153	Tr	NA	NA	gcctagaaacYgYaggactgtgaaccgtgcttatggYggRgttttgtctggaggtgctgt[T/C]cgggaaaggatcattagggctttcttggttgaagagcaaaagattgtgaaaaaRgtcctc	poor quality		Tr_CO514508
1694	S_14239202	step3_c6153	Tr	NA	NA	tgctgtYcgggaaaggatcattagggctttcttggttgaagagcaaaagattgtgaaaaa[A/G]gtcctcaaRattcagaaggcaaaggaaaaggttKcctccaaggcataattttggaccRcR	poor quality		Tr_CO514508
1695	S_14240208	step3_c6154	AL	Mt3.5.1Chr5	12227878	agataagaaYgttctcatgcaagagcttgtgaggttgagacagcagcaacaaaccactga[T/C]ggYcagctgcaaacaatggttcagcgccttcaaggaatggagcaacgacaacagcaaatg	polymorphic		AL104_TC103771MRkdmkdmGGCACGAGGCAGAAAACAACTGAAGATGGGAAAGGCCCAAATGTATTAGATGAAGGTGGCCAAGGTGTTCTTCATTTTGCAGCCTTTTTTGGCTACGATTGGGCCTTTGAACCAACAATTGTTGCTGGTGTGAATGTGAACTTTCGTGATGTAAATGGATGGACTGCTCTTCATTGGGCGGCGTTTTGTGGCAGGGAGAGGACAGTTGCTTCCCTCATATCTCTTGGGGGAG
1696	S_14240404	step3_c6154	AL	Mt3.5.1Chr5	12227878	ttgccaaagccgtccaaagccctggtttctttgctcagtttgtgcaacaacaaaatgaca[A/G]caaYaggcgcatWactgaagtcaacaaaaagcgtcggctcaagcaggatggtattgctga	polymorphic		AL104_TC103771MRkdmkdmGGCACGAGGCAGAAAACAACTGAAGATGGGAAAGGCCCAAATGTATTAGATGAAGGTGGCCAAGGTGTTCTTCATTTTGCAGCCTTTTTTGGCTACGATTGGGCCTTTGAACCAACAATTGTTGCTGGTGTGAATGTGAACTTTCGTGATGTAAATGGATGGACTGCTCTTCATTGGGCGGCGTTTTGTGGCAGGGAGAGGACAGTTGCTTCCCTCATATCTCTTGGGGGAG
1697	S_14240417	step3_c6154	AL	Mt3.5.1Chr5	12227878	ccaaagccctggtttctttgctcagtttgtgcaacaacaaaatgacaRcaaYaggcgcat[A/T]actgaagtcaacaaaaagcgtcggctcaagcaggatggtattgctgaaacaacagagcaa	polymorphic		AL104_TC103771MRkdmkdmGGCACGAGGCAGAAAACAACTGAAGATGGGAAAGGCCCAAATGTATTAGATGAAGGTGGCCAAGGTGTTCTTCATTTTGCAGCCTTTTTTGGCTACGATTGGGCCTTTGAACCAACAATTGTTGCTGGTGTGAATGTGAACTTTCGTGATGTAAATGGATGGACTGCTCTTCATTGGGCGGCGTTTTGTGGCAGGGAGAGGACAGTTGCTTCCCTCATATCTCTTGGGGGAG
1698	S_14247828	step3_c616		Mt3.5.1Chr5	619678	tggcaacccttcaatttacacccttaactctcttcagacagaagNNNcaccccacaacta[A/T]gctcccctatccttctcagctcaacacaagaccacgccttggttcaggttcacacYcatc	polymorphic		NA
1699	S_14247939	step3_c616		Mt3.5.1Chr5	619678	actaWgctcccctatccttctcagctcaacacaagaccacgccttggttcaggttcacac[T/C]catcactcactttcactgtgaRgtcttcttataaagtggtgattgagcatgagggcaaga	polymorphic		NA
1700	S_14247985	step3_c616		Mt3.5.1Chr5	619678	agctcaacacaagaccacgccttggttcaggttcacacYcatcactcactttcactgtga[A/G]gtcttcttataaagtggtgattgagcatgagggcaagactacacagcttgaagttgaacc	NA		NA
1701	S_1424930	step3_c10739	Tr	contig_110240	247	agccaagtaaaacttaaattcaatatatgtgactataggttcctaagagtaaagtacgtg[T/C]acgtttgattttgcctttaatttagccgaggagctatctgagatatcctttcatcttcta	polymorphic		Tr_CO515971
1702	S_1425207	step3_c10739	Tr	contig_110240	247	atcttctaagagtgcataagggtccacatattgtggaggtgatagtgacatcttgcttcc[A/G]tcgtggacaaaacttggtccgaaat	polymorphic		Tr_CO515971
1703	S_14256293	step3_c6163		Mt3.5Chr3	39362239	caacaaacaccttaaccacactcttaaacaaaccaccaaaatcatctctcacaacttcag[A/T]accaaatctWgaacccataataacccctaaaaccgaacccttatcWctcgaaaaactctt	polymorphic		NA
1704	S_1425680	step3_c10739	Tr	contig_110240	247	actRtttttctgttcgggaaacccctatcttcttcattcacagaMgcctcttcatcaact[C/G]catagttggtttgcttgtaatcctcaagcaatgatgtaggggtcatacctctcctcttca	polymorphic		Tr_CO515971
1705	S_1426285	step3_c1074		Mt3.5.1Chr8	7264478	tggtggcatcttacaatcaatcatggcatcMagaaaaagcctagaacgaagaggaacaaa[A/G]gccatggattttaaatgcatatcagagccattcaactccagcagggctgcaaaYtcagcg	polymorphic		NA
1706	S_1426397	step3_c1074		Mt3.5.1Chr8	7264478	tccagcagggctgcaaaYtcagcgtcacttccatcWgcaaccataagatcatatagcccc[T/C]gacagtctcgaaaacatacatcacgaaaaggcgaatgttttatagcatcagctatggcca	polymorphic		NA
1707	S_14266751	step3_c6173		Mt3.5.1Chr1	23129337	tMgKgttgagtctttgttggtRtctccaatatcaaaagctagtgcacaccagagRKctgg[A/G]cgtgctggaagaactcaaccggggaaatgctttagactttataccgaaagaagtttcaat	poor quality		NA
1708	S_14268819	step3_c6174	Tr	Mt3.5Chr3	22785257	aatggctccgaatttggaatgtcgcatgtacgaagcaaagtacccagaagtggacatggc[T/G]gtRatgatWcaggtSaagaacatcgccgacatgggYgcttacgtttcactYctcgaatac	poor quality		Tr_CO514591
1709	S_14270077	step3_c6174	Tr	Mt3.5Chr3	22785257	gtgagtgaacgtgatgataatttgctttttgagcatatgcg[T/C]aagctacgcgaacagaatgaagaggtcgaaggtgatgacgacagtgaagaggaagaagat	NA		Tr_CO514591
1710	S_14270489	step3_c6174	Tr	Mt3.5Chr3	22785257	ggacaatggtaatgcgataacggagtgagaaataccctgtgctcatagaaaggcatagat[A/G]ctacagcaatgctttactaatttWgctctattggattcWtttttagctctttgattgtgc	polymorphic		Tr_CO514591
1711	S_14278700	step3_c618	DrF	contig_237701	94	atttagaagttgtgatgggcRagatcctcc[A/G]atccataggaaaaggcgctctacggatggtttccacacaccggagattaaataRagggga	polymorphic		DrF_Mtr.33597.1.S1_at
1712	S_14283645	step3_c6184		NA	NA	aaaaaaacaagtggtgttttgttttaatcgtgagcgtacacgtgtacgaagatgggagcg[A/G]aagtgattgtgacgtgggggacatgggaggagcttcttcttggtggagctgttatccggc	NA		NA
1713	S_142852	step3_c1008	AL	contig_15888	801	tagcttaggtttgaagtttggaattcatgttatgagagggattagcacacaagctgtgaa[T/C]gcaaacacccctatcctagatacaacNNNg	polymorphic		AL112_TC106023Ex
1714	S_14289749	step3_c6188		Mt3.5.1Chr7	22914180	RccKatggaggaaaacgggaacaacatgctaggaggcttaaatgaggatcaaattgtttc[A/T]tctggcttgggatgtgatgacaaggatgcaaagtctggtggcttatttaRtgaaaatgtt	polymorphic		NA
1715	S_14289960	step3_c6188		Mt3.5.1Chr7	22914180	aaagtctggtggcttatttaRtgaaaatgttgaagtagattgtttacattctgcagcact[A/T]gtcgatgcaaacgaaagttctctgaattatgaggaaaacccagtctgtcaagaagctgcg	polymorphic		NA
1716	S_14293725	step3_c6190		Mt3.5.1Chr4	39823211	ttgatgRaaagcattcttcctctcattagcacaccaagcagcaccttgacaattatacac[T/C]ccaagcacMccaccataMgcattcatgttccatatcttaagcaaactSacMccatcacgg	polymorphic	Yes	NA
1717	S_14293778	step3_c6190		Mt3.5.1Chr4	39823211	attatacacYccaagcacMccaccataMgcattcatgttccatatcttaagcaaactSac[A/C]ccatcacgggccggatcattaaacaaacaatctgcagtcggccttccaggcaaRYgcgcc	polymorphic		NA
1718	S_14296675	step3_c6193	Tr	contig_58669	3936	ttcacKctcctcttcttgaaacacatYttctggcacttgtaatctcaRctcatacagttg[A/G]ttgttttcaactcctagaacagacaggtacctcctatcccattccaaacgcaccacccta	polymorphic		Tr_EX524491
1719	S_14296819	step3_c6193	Tr	contig_58669	3936	caaacgcaccaccctatcttgtggcataacagcRagctcgttgttactagcatatgactt[A/T]atgttcgcctcaacttgatagtacaatttgccatcatcagcaactctctcagaggtggaa	poor quality		Tr_EX524491
1720	S_14301017	step3_c6196	CS	Mt3.5.1Chr8	15472037	RaggatgaaatggaatactgctYgtttatgcattttattattacacgatgRggHgatctc[A/G]tacactacgtcgttctttcgaaaccaccacctacctgcatatgtaaccattctggYgaag	NA		CS_AT1G59640.2
1721	S_14301373	step3_c6196	CS	Mt3.5.1Chr8	15472037	gctatcagtagcttgaccccttctagctcgaacatggatgtaatcttgcttaggagggtc[A/C]RaaggaggtggYttactgctttgctccgcatgctttcctgaactgRcttctccttcaaMt	polymorphic		CS_AT1G59640.2
1722	S_14302248	step3_c6197	Tr	Mt3.5.1Chr8	29763013	gtaaacatcattttccctctatctttctatgcaccctctcttcatgtaacacagttgcac[T/C]gacttcgtgggaaattattcacttatttccagtatYRtcttctgtacaggccacYtgctK	polymorphic		Tr_CO516426
1723	S_14302695	step3_c6197	Tr	Mt3.5.1Chr8	29763013	agccagctccatactagtatcagatgtgctatgatagccttcaagatcgtctttggttat[A/G]acaactgtgtccccagagggagagtgtggtaaaggacaaggtctttgcttgttgtagttt	polymorphic	Yes	Tr_CO516426
1724	S_14302857	step3_c6197	Tr	Mt3.5.1Chr8	29763013	ggtaaaggacaaggtctttgcttgttgtagttttgaacagggtctttgtttgtgagaact[A/G]catccccagagggagagtatggtaaaggacaagatctttgcttgtaataattttgaacag	polymorphic	Yes	Tr_CO516426
1725	S_143078	step3_c1008	AL	contig_15888	801	atagcaatccaagaaaggcgttgtgcatggatgtctaatggtttcatgagtgtaaataca[A/G]agttaggagcaggaagagcttttttgagatctctttatgcRcagtatgctgcttggggtg	polymorphic		AL112_TC106023Ex
1726	S_14309796	step3_c6200		Mt3.5.1Chr1	4099854	gggtcaagattcactgccacagcaaggggttcattcataatatctgtgtcaacatttgac[T/C]cccccaaatcagcggtgtgagcaacaatattgacagaactgacgatcttYtctatgtcta	polymorphic		NA
1727	S_14309986	step3_c6200		Mt3.5.1Chr1	4099854	tcgaMcatggtgtcccaacttctgaaRtattatcagaagcaatgaactcttctccaccta[A/T]actactgttttcactgacaactgatagagaacatgagctatcaataaattgttcRccttc	polymorphic	Yes	NA
1728	S_14312334	step3_c6201	Tr	Mt3.5.1Chr7	27636861	atcagcagtggcatcctggtactgctggtactcagacacgaggtcattcatgttgctctc[A/G]gcttctgtgaattccatctcatccatgccttcaccagtgtaccaatgcaagaaagccttc	polymorphic		Tr_TCMS40046
1729	S_14313370	step3_c6201	Tr	Mt3.5.1Chr7	27636861	catRgcagaagcagtgaggtagcgaccatgcctaggatcagcagcacacatcatgttctt[T/G]gaatcccacatctgctgggtgagttctggaacagtcaatgcacggWattgctgagagcca	poor quality		Tr_TCMS40046
1730	S_14314743	step3_c6201	Tr	Mt3.5.1Chr7	27636861	catcctatcaggatattcctctctaatcttcgaaatcaacaaagttcccattccagatcc[A/C]gttcctcctcccaatgaatgacacacctgaaacc	polymorphic	Yes	Tr_TCMS40046
1731	S_14324996	step3_c6208	LG	NA	NA	tatgggtttttgtatgggagYgatgcYaggatttattcttgtgttgctgaacttggtgtt[A/G]ctttgactcatgaacctgggtttcatcaggtagatatgcgggggaacttgtttggRgtat	polymorphic		LG_AT4G15240.1
1732	S_14325075	step3_c6208	LG	NA	NA	tgttRctttgactcatgaacctgggtttcatcaggtagatatgcgggggaacttgtttgg[A/G]gtattggccgcacatccattatcacctttgtgttcccttcatcacttggacgctgcacag	polymorphic		LG_AT4G15240.1
1733	S_14325183	step3_c6208	LG	NA	NA	acatccattatcacctttgtgttcccttcatcacttggacgctgcacagcctctctttcc[T/C]gacatgaatagaacacaagctttgagacatcttattgcagctacaaatgttgatccYact	polymorphic	Yes	LG_AT4G15240.1
1734	S_14336433	step3_c6211		Mt3.5Chr3	8187139	gagtgcttctgttaatgtctggccatccataggtgaaacttctagtgtgcataggtcttg[A/T]acaaacttcggtagtacaacatcagtRagatattgactaacttttctcacatcWtcttca	polymorphic		NA
1735	S_14339750	step3_c6212	Tr	NA	NA	aaatttgtcaYtttcatagtaattcctattaatgagctcMcattgcNttgaacaatgaat[A/G]tggttccaggaatacctccacttatgcattacttcattctggcaatgtaatcaatcttgt	poor quality		Tr_CO515360
1736	S_14341149	step3_c6212	Tr	NA	NA	gctcaaaattggatttccagatacataagccatagaagcttcaagaaatttttgttcatc[A/C]gaacttagcatgacaacactgcttccttcccacataagttcctccttgagattatcaaat	NA		Tr_CO515360
1737	S_14341583	step3_c6212	Tr	NA	NA	ctttttttgatctatgctacaatatgggaggacattagtatcaataacagcatctccgtc[A/G]aaatctccagcattcccttgttgatctgcagtggctttaggcgaaagtaggagtaatctg	polymorphic		Tr_CO515360
1738	S_14345428	step3_c6214		Mt3.5.1Chr5	15056078	NNNNaacttagttataatcccattggcccagatggagcca[A/T]ggccttggccgaagttataaagttccatggaaatgtgaaaacccttaaactYggttggtg	polymorphic		NA
1739	S_14348109	step3_c6217		Mt3.5.1Chr2	17467711	gctcgcagtgggaggttgaaagaaga[T/C]gaagcaagaaaatattttcagcagcttatatgtgctgtggattactgtcatagtagaggt	NA		NA
1740	S_14348603	step3_c6217		Mt3.5.1Chr2	17467711	gtgatccaaaacaaagggtatgatggtgcaattgcagatctctggtcatg[T/C]ggtgttattctttttgttttaatggctggctWtttgccctttgaagaagacaatcttgta	polymorphic		NA
1741	S_14349476	step3_c6217		Mt3.5.1Chr2	17467711	aagatgaagacttgggttgggtaacaattattttga[A/G]gtactggcaccatcattttcttcagcaataggatctgctctccaaacaatatctttcagcc	poor quality		NA
1742	S_14350733	step3_c622	Tr	Mt3.5.1Chr5	35105919	gagggattgttgactttctatggtcttccactgtcacatactccagttgaagtagctgtt[C/G]aacctcctcctacatctttacctcaWggagtacaatatgaaatacacaccttgccDgttg	NA		Tr_CO515832
1743	S_14351402	step3_c622	Tr	Mt3.5.1Chr5	35105919	gctaaaRctgaactgaccaagattgttcaagggaaatctttgagagtccttatttatgga[A/G]aagatcRgtatcaacgttKWgtaggcgatatctattgtaataacRtttttgtacaggaat	poor quality		Tr_CO515832
1744	S_1435786	step3_c10744		Mt3.5.1Chr6	3114470	cgtggaacttacaaagctagctagggacttcatcaaRtatctgcttggtggaactcagag[T/C]gttcgattaaagcgggcatcctacaaatgttcacgattttataagaagattaStgggcaa	polymorphic		NA
1745	S_14359650	step3_c6224		Mt3.5.1Chr4	32483524	atctgtgcaccaattccatactc[T/C]cttgagtcaacaggcaatcccaactcctcattggcttctacagtatcccttccYtcatcc	polymorphic		NA
1746	S_14360396	step3_c6224		Mt3.5.1Chr4	32483524	ccctttaccatcgcaatatgctccatcccatctaaaagtgacctataacagttagct[T/G]tgaatggcccccacattgttggtattagtgcagcaccagcacgttccactagYttatctc	polymorphic		NA
1747	S_14363117	step3_c6225		NA	NA	caRaaacacaaccRtcaacagtgatctacacttcattgcatgggacaatcctccDaagca[A/G]catcctcactacctcacagttgctgatatgaaagttatgaccgacagcaacgctcccttt	polymorphic		NA
1748	S_14363319	step3_c6225		NA	NA	tgctgatatgaaagttatgaccgacagcaacgctccctttgcaaggaagttccatcgaga[A/G]gatccagttttggacagaatcgacgccgaaYtattatcccgRaaYcctggaatgcctgtt	NA		NA
1749	S_14363515	step3_c6225		NA	NA	atcccgRaaYcctggaatgcctgttcctggtggttggtgcataggaagcagggagaatgg[C/G]accgatccttgctcggtagttggcaacactacagtccttMgRccagaaaacggttcRaaa	polymorphic		NA
1750	S_14365	step3_c10005	DrF	NA	NA	AGCTGGTTGGATCGTTGAAGAAGATGGTACTACTTATCGAAAGGGAAGTAAGAGACCATTACCAAATGAA[A/G]ATGGGAGGAACTCCAACAAATATGAGTGCTTGTTCTTCAATGCAACCAAGTC	polymorphic		DrF_Mtr.12430.1.S1_s_at
1751	S_14367187	step3_c6227	DrF	contig_53649	389	actcatcacttttattcttaccaatggacaatgttgttggcgtgctgtgcctaaacttgc[T/C]ggccttcggcgYtgcggtaagagctgtcgtcttcgttggactaattatcttcgtcctgat	polymorphic	Yes	DrF_Mtr.38413.1.S1_at
1752	S_14367208	step3_c6227	DrF	contig_53649	389	tattcttaccaatggacaatgttgttggcgtgctgtgcctaaacttgcYggccttcggcg[T/C]tgcggtaagagctgtcgtcttcgttggactaattatcttcgtcctgatttaaagagaggt	polymorphic	Yes	DrF_Mtr.38413.1.S1_at
1753	S_14367600	step3_c6227	DrF	contig_53649	389	gtggtcgaagattgcttcacggttacccgggagaacagacaatgagat[A/T]aaaaatcattggaacacacacatcaagaaaaagctcattaagatgggaattgatcccatt	NA		DrF_Mtr.38413.1.S1_at
1754	S_14379695	step3_c6238	Tr	Mt3.5.1Chr1	15805027	tgYtccWWttRttgagWcWccggcggcggctcctccgaggttgaaggtttcgccggattc[A/T]cttcagtatccacctggttacgttggagcggttcctgacaggacacgtggtggtgatgaa	polymorphic		Tr_CO514966
1755	S_14380288	step3_c6238	Tr	Mt3.5.1Chr1	15805027	gtggaaatctgtggagaggtggggtgctactgtggtccttattggagattccta[T/C]gatgaagcacaagcatatgctaagaaRcgtgctatagaggaYggtcgtacattcatacct	polymorphic	Yes	Tr_CO514966
1756	S_14381139	step3_c6238	Tr	Mt3.5.1Chr1	15805027	aagagtggttttggaccaggttggaggatttgcagatggtgtggctgtaaaagaggttgg[T/C]gaggaaactttccgcttgtgcaaggagttggtagatggtgttgttcttgtaagccgtgat	polymorphic		Tr_CO514966
1757	S_14386203	step3_c6240	Tr	Mt3.5.1Chr1	18011128	cttccgtctatcagatgtcaacWgagggatactYaaccgtatc[A/C]cttctccatcgttattgggagtcataccaacatcagagttaactatagctttctctatWg	monomorphic		Tr_CO512631
1758	S_14387233	step3_c6241	DrF	Mt3.5.1Chr4	34804760	ctttaccattaccattaccattcttcgcttcatcgcgacaacaaatacttctatgacttc[T/C]caWtgctcttgaagatcgaaacgtcttcccacagttttcacacaaatgcttcccacgaac	polymorphic		DrF_Mtr.7101.1.S1_at
1759	S_14387239	step3_c6241	DrF	Mt3.5.1Chr4	34804760	taccattaccattaccattcttcgcttcatcgcgacaacaaatacttctatgacttcYca[A/T]tgctcttgaagatcgaaacgtcttcccacagttttcacacaaatgcttcccacgaactcg	NA		DrF_Mtr.7101.1.S1_at
1760	S_14387662	step3_c6241	DrF	Mt3.5.1Chr4	34804760	tgctcttccattgccaaacgtccttgaacaaagcttgcatttgtgtctttccatagcaac[A/G]ccaacttcacacttttagtttctcttactcttcttttcYtMttctctctctctMYctcKV	monomorphic		DrF_Mtr.7101.1.S1_at
1761	S_14396559	step3_c6248		Mt3.5.1Chr4	25408184	ccatgctattcacaaggaggtctacgattggttcaatataagctttgatgaatttggacg[T/C]acttcttcccctgagcaaactgaagtgtgccaagcaattttcaaaaaagtacacgRaaat	polymorphic		NA
1762	S_14398921	step3_c6248		Mt3.5.1Chr4	25408184	taaagaaggctgaaaagcatcctgatgcagattcactgtatgttgaagagattgatgtcg[A/G]tgaagaacagacaagaaccgttgtcagtggacttgtcaagtatataccacttgatgaaat	polymorphic		NA
1763	S_14405068	step3_c6252		Mt3.5Chr3	29423620	tcggaagcggtgttaagcgtRgcacagttgccggagacggtggagtggttgaaaagtgtt[A/C]gaaggaagatccatgaaaatccggagttagcttttgaggaaatcgagacgagtcgtttga	polymorphic		NA
1764	S_14405447	step3_c6252		Mt3.5Chr3	29423620	gagggtgtKgagtgggagtacaagtctaaagtt[A/G]ccggcaaaatgcacgcttgtgggcacgacgcacatgtggcgatgcttattggagctgcca	polymorphic		NA
1765	S_1440671	step3_c10747	DRC	NA	NA	acacaatcttttttagttttgagtataacaacaaattagtaaacaataatggagaatggg[A/C]aagttgctgtgRtaaagcctcaaagtgaagcgaggcttgccattttggaacttgcacaca	poor quality		DRC_Mtr.43098.1.S1_at
1766	S_1440701	step3_c10747	DRC	NA	NA	ttagttttgagtataacaacaaattagtaaacaataatggagaatgggMaagttgctgtg[A/G]taaagcctcaaagtgaagcgaggcttgccattttggaacttgcacacattatgagtgttc	polymorphic		DRC_Mtr.43098.1.S1_at
1767	S_14407781	step3_c6253	DRC	Mt3.5.1Chr4	43036279	aggccaaagaatatgctactaatgctgcWcagaaagccaaagaatatgccactggtgcag[T/C]gtacaagaccaaagactatgctggtgatgctgcagagaagactaaagagtatgYaggtga	polymorphic	Yes	DRC_Mtr.23672.1.S1_at
1768	S_14407930	step3_c6253	DRC	Mt3.5.1Chr4	43036279	gtgcagYgtacaagaccaaagactatgctggtgatgctgcagagaagactaaagagtatg[T/C]aggtgatgctgcacagaaaRccaaagactatgctggYgatgctacagagaagagcaaaga	polymorphic		DRC_Mtr.23672.1.S1_at
1769	S_14408337	step3_c6253	DRC	Mt3.5.1Chr4	43036279	acaagtctaaagactatgctggtgatgctgcacagaWKgccaaagatgcagcatacaaga[C/G]caaagattatgcaggtgatgcagcagagaagaccaaagattatggaagtgatgctgcaca	polymorphic		DRC_Mtr.23672.1.S1_at
1770	S_14410782	step3_c6256		NA	NA	gacccgaatctcattcgggtcatMcttcccaaagcttaRagccaccttcaacgacggcgt[T/G]gtggcggaggaacggagcttctacgatcttctgggcataccagaatccggttcattgatg	polymorphic	Yes	NA
1771	S_14411068	step3_c6256		NA	NA	aagcgcttataaacaacttgcaagaaagtatcacccggatgtttcaccaccggatcgggt[C/G]gaagagtatacSaagaggtttattcaggtgcaggaggcgtatgaaactttgtctgatcct	polymorphic		NA
1772	S_14411208	step3_c6256		NA	NA	gaggtttattcaggtgcaggaggcgtatgaaactttgtctgatccttcaaggaggattat[T/G]tatgatagagatatggctagagggattcatcttgctttcaatgctcgtaaatgctataat	polymorphic		NA
1773	S_14418709	step3_c626		NA	NA	gctcacaggctcaccactgcRatgcagtgtgatRagatcattgttttggaaaatggWaag[A/G]tggttgagcatggaccacatgaagtgctcttagcaaatgcaggaagatatgcacagcttt	polymorphic		NA
1774	S_14419512	step3_c6260		contig_57866	40	caaggaagaagatgtatcggcggaattgctacggcggtgaccggSattagcgKcggtagg[A/G]gaattgagtttggatccggaattatcggaatcgatgtaagaggaaaggagatcgtcgtgt	polymorphic		NA
1775	S_14419674	step3_c6260		contig_57866	40	gagtttggatccggaattatcggaatcgatgtaagaggaaaggagatcgtcgtgttgttg[A/C]ggtggtggtggatcttgRaactggagcggWgaagcgtcgaagtcgaagggatccatttcg	polymorphic		NA
1776	S_14420689	step3_c6261		NA	NA	agatagtctgtagagcaatgcctgagatgggtgcgtacRatcctcaaacactgcaaaagg[T/C]ctactttcaggaatttttacagcggaggtctggtttgaagggtaatttgagtaagaaaat	polymorphic		NA
1777	S_14421014	step3_c6261		NA	NA	aaattgctgctttgcctttgtcatgcaatcctgcgaggctgactttattttgtatatggc[A/C]gctggaaggaaacggtttgtacagctYtatgtattgttgYccatgcagcagaaggcgtgg	poor quality		NA
1778	S_14421328	step3_c6261		NA	NA	atcaaaaccacttggcaatgattcaagtgaaagtaaagcRgcaaacgtaggcaagacctt[T/G]ataaactgctgaccattttcatggtaaacatatttaagctcgtcttcatcaacagcatcc	polymorphic		NA
1779	S_14425123	step3_c6265		Mt3.5Chr3	18670862	gaacttgatgctgctaaRcaagatctgaggaaaacYcgtcaggaatacgattcatcctcg[A/G]atgcaagagtgtcagctgtcaagagaacagaagaagctgaaaatgcaatgaaggaaaaca	polymorphic		NA
1780	S_14429870	step3_c6268	Tr	Mt3.5.1Chr4	2593972	ttcYgaaYtMtcttctcatcagaagaagatMttcaaggttgatgatcatatcggcgttgc[T/C]atcgccggtctcaccgccgatggccgtgttctttcccgttacatgagatctgaatgcatt	polymorphic		Tr_TCMS40607
1781	S_14430967	step3_c6268	Tr	Mt3.5.1Chr4	2593972	tgcactcattgcaactagggagtccttgcaaggtgaaaagctcaggagctccgtatgcac[T/C]attgctgtggttggagtYggtgagcctttccacattttggatcaggaaactgttcaacag	poor quality		Tr_TCMS40607
1782	S_14431017	step3_c6268	Tr	Mt3.5.1Chr4	2593972	ggagtccttgcaaggtgaaaagctcaggagctccgtatgcacYattgctgtggttggagt[T/C]ggtgagcctttccacattttggatcaggaaactgttcaacagttaattgatacttttgag	polymorphic		Tr_TCMS40607
1783	S_14432559	step3_c6269		Mt3.5.1Chr8	11220993	ttcatgtaattttgagYaWagagatcctcaYgcaatttcgaagtttgttcaaga[T/G]caagctcagggtgctttagcttcagatgtttgtacacaaattcagcagcatgaaaNaRct	polymorphic		NA
1784	S_14433993	step3_c6269		Mt3.5.1Chr8	11220993	tcaccRtagccacctcttccacccctatcatagccacctcttccacccctatcattacca[T/C]ctcggccacccctatcatagccacctcttccacccctatcataaccacctcttccMcccc	polymorphic		NA
1785	S_1444276	step3_c10749	Tr	Mt3.5.1Chr1	30992196	YataactcacaaattgatacagatgcacatggctactcttaactgYcattcacgttacac[T/C]gcggcaaagtaatctttgctaagttttgggtctggtttcatggacttctccccaggcttc	polymorphic		Tr_CO514588
1786	S_1444440	step3_c10749	Tr	Mt3.5.1Chr1	30992196	gtaatctttgctaagttttgggtctggtttcatggacttctccccaggcttccatccagc[A/T]gggcaaacttcatcWgggttctcctgcacatactgcaaggc	polymorphic		Tr_CO514588
1787	S_14447200	step3_c6275	AL	Mt3.5.1Chr1	8227772	aRgcgttcttaaacaRYtgagaataagtagaaggtttgcaagtgtctggtgtcccatacg[T/C]gccgctgcagcaatactccggtgaattaaaagcttcgcatgcgctcttacaYgcgacacc	monomorphic		AL097_TC103203Ex
1788	S_14447437	step3_c6275	AL	Mt3.5.1Chr1	8227772	ttcgcatgcgctcttacaYgcgacaccgYctttcccatccacactcatcactctaagctc[T/C]gaaggacacgcgccgttgagatcactgatacatcccgtggtagtgcaattatcgccagag	polymorphic		AL097_TC103203Ex
1789	S_1444757	step3_c10749	Tr	Mt3.5.1Chr1	30992196	KagtgttctctttgtctcRtcaacacttctRccaattcccaagttgttgatggtagaRtg[T/C]tgaataaccccttccttgtcaataatgaacaatcctctcaatgcaattcc	polymorphic		Tr_CO514588
1790	S_14447648	step3_c6275	AL	Mt3.5.1Chr1	8227772	aggggcgactagcataggcacattgtaaccgtcaacaagactaacatcgaagaagtcaag[A/C]ccaccagagccgtctaatgtgaattcRgctaaagttgcYggYggtgtggctccgttgcca	polymorphic	Yes	AL097_TC103203Ex
1791	S_14450480	step3_c6276	LG	Mt3.5Chr3	40913850	aagcactctcctcaagcatgcaaaacagttatttacttttgcggacaagcatagaggaat[T/C]tacagtgagaatatacctgaagttgcgacatattataactcaactggatatggggatgag	NA		LG_AT1G19940.1
1792	S_14451903	step3_c6276	LG	Mt3.5Chr3	40913850	tcagcatatgagttttctggtgggatatggaaagaatttcccacaatttgtgcatcacag[A/G]ggagcttcaattcctgctaatgcaaaaactggttgcaaggatgggtggcagtggcttgac	polymorphic	Yes	LG_AT1G19940.1
1793	S_14452554	step3_c6276	LG	Mt3.5Chr3	40913850	agaaccaagcacatataacagtgctgtcatagttggtctcttatcaagtttagtcaccac[A/G]tcttcggcccttcaatccttctcYtaaactatagtatgtagctNNNccatattcMattYc	polymorphic		LG_AT1G19940.1
1794	S_14454932	step3_c6278	Tr	contig_79475	581	tggMggcacgtaccaaacctgcatctgcgccgttccWtttctagccagaaaacaatgtct[T/C]gtgactgtcacgtgcgatccaaagaacctcgaacacatcctcaaactccggttcgaYaat	polymorphic		Tr_CO516784
1795	S_14455957	step3_c6278	Tr	contig_79475	581	tccagaagtggaggaaaaaattctgRtRgaactctgcaccgtKctgatggagacacgtgg[T/C]ggtgatgtttcaaaatggacagatgaacctcttgcttttgaggaagttgatcgtttggtW	polymorphic		Tr_CO516784
1796	S_14456092	step3_c6278	Tr	contig_79475	581	Yggtgatgtttcaaaatggacagatgaacctcttgcttttgaggaagttgatcgtttggt[A/T]tatctcaaagctgcattgtcYgagactttacgactttacccttcSgtRccRcaggattca	polymorphic		Tr_CO516784
1797	S_14457650	step3_c6279	Tr	contig_48985	1643	agcctctctttccaaataYtgcctctggcactcttcaaacaattcagcatccatttcaag[A/G]aacattttcctaacattcacagtcaacccatttacagctgggttccaatgRctctggaca	polymorphic		Tr_CO516205
1798	S_14458097	step3_c6279	Tr	contig_48985	1643	aaccatacagcgttggaactccgcagcttgggtagcctccagcacttcctccagttcccc[A/G]agaaaaagaacttccttctgacaattagttaccggccagtacttcaacaaRccccgaata	NA		Tr_CO516205
1799	S_14458403	step3_c6279	Tr	contig_48985	1643	tttaggtttatgcaaaggcaacaacgctcgcacaagaaacaacttatgctcttccttcat[T/C]ggcaacgcaaacccattaattatactcccaagaatctcaagaagctccataatccNRctg	polymorphic	Yes	Tr_CO516205
1800	S_14462712	step3_c6281	LG	Mt3.5.1Chr7	3003015	tcttagtgacacgagtccacgtaaatttgcatctaaattgcaagccagaagcccaaagta[T/C]atatctttactcaaccatctgcgcatatacctaccaga	polymorphic		LG_IMGA|Medtr7g011880.1
1801	S_14463073	step3_c6281	LG	Mt3.5.1Chr7	3003015	gtggaagctaggaacccWacctcctgcRttgattgcatttaaaggtcacgttcatccaat[T/C]gatccctcttggcacatgcttggcttaggctatcagagcaatacgaatattgagaatgtg	poor quality		LG_IMGA|Medtr7g011880.1
1802	S_14463755	step3_c6282	Tr	Mt3.5.1Chr8	31506736	caatcagattggaaaacctaaagtcacatttgagggtaatagcgaggaatacaaagaaaa[T/C]gatgctgttttgttctttgatggtcagacacttcgattggagcgtctYgaYagggctgta	polymorphic		Tr_EX522058
1803	S_1447082	step3_c1075		NA	NA	gataccYttcttggattcgggtcaagagatgtttcttaggaggcaacaacagcatcagca[A/G]cagcaacatcagcagcagcttcaaYtgcttcctcaccatctgcagcaBaggMcaatggcg	poor quality		NA
1804	S_14477487	step3_c629	Mt	Mt3.5.1Chr7	11064520	acgagcacctcctaaatcctaacaYYgMtcttcYgtactaatattagaaagaagcttcMa[A/G]gcataacccttcaaaccactcaacaaactgtacagcatagcctccacaagtaacctaaWc	polymorphic		Mt_TC169290_similar_to_UniRef100_Q0PJI6_Cluster:_MYB_transcription_factor_MYB133;_n=1;_Glycine_max|Rep:_MYB_transcription_factor_MYB133_-_Glycine_max_(Soybean),_partial_(77%)
1805	S_14477566	step3_c629	Mt	Mt3.5.1Chr7	11064520	aRgcataacccttcaaaccactcaacaaactgtacagcatagcctccacaagtaacctaa[A/T]caggacactcattatcctgcattctaagcacaaccatcttYgtaaRYtttacacgtagtc	polymorphic		Mt_TC169290_similar_to_UniRef100_Q0PJI6_Cluster:_MYB_transcription_factor_MYB133;_n=1;_Glycine_max|Rep:_MYB_transcription_factor_MYB133_-_Glycine_max_(Soybean),_partial_(77%)
1806	S_14481264	step3_c6291	Tr	Mt3.5Chr3	34597852	atttaagttgggatggaaaaggagttcccagtgtcattttgaagagcaatatcatcacag[A/T]gaaatgcaacgtggatggtttcccRtttggggtatggggcaagcaattgtttgagtatag	poor quality		Tr_CO515332
1807	S_1448312	step3_c1075		NA	NA	agagtgtttggtgcagaggattcctggtaggggattYcatgtggagaagaagcagaaYtc[A/G]cttgtcttgtgttggcaaaggaaggatctcatctcggtttcaacttggagatgctgagag	polymorphic		NA
1808	S_1448421	step3_c1075		NA	NA	gtcttgtgttggcaaaggaaggatctcatctcggtttcaacttggagatgctgagagtga[A/T]gggaaYaatcttgcaaaggtgcttYRtaacttatattaYtgtttctattgatcttttttN	monomorphic		NA
1809	S_14488283	step3_c6296		Mt3.5.1Chr5	29633115	gaagattctgtatttgtggtgacttctagaagatcaacattagacaagtgccgtttgcct[A/G]taggaataagattgtttgtttctgcagggcattcagagtctgatcttcacMaggcatctg	polymorphic		NA
1810	S_14491456	step3_c6298		Mt3.5.1Chr7	1060483	tactatgcttggtggggcgggtgctgctggtgcttatgctatggggatggtttcggatgc[A/G]cttagttcggttgcttttactacttctgctattgtggttagtgctgctggagctgttgtt	polymorphic	Yes	NA
1811	S_14492643	step3_c6298		Mt3.5.1Chr7	1060483	cattacatcaatcatacccattaaatacattgttgaactaaggacagtttactccattgc[T/C]atgggtgttgcccttggtatctacatttctgctgaatactttgtctgggcatttgttctg	NA		NA
1812	S_14496461	step3_c63	Tr	Mt3.5.1Chr8	19303159	RtccctggttcgcacRYtcgactttcctagtttYactccatgcttctttttcacaStatt[A/G]tgccatttttttaacgcctttgatgtttgatcatcaaatattgattttttcattSttgat	polymorphic		Tr_CO512687
1813	S_14503983	step3_c6304	Tr	NA	NA	ggtYaaaaggacagcactaagcctcttcatcgacagcccagttgcttcggcaacttcttc[A/G]tcgtcaggttgtcttccattttcactgtacaactgttttcttgcctccttcactttgtaa	polymorphic		Tr_CO512207
1814	S_14504243	step3_c6304	Tr	NA	NA	aactgcctgtttaatccaccaatgagcataggttgagaacttaaaacccttagaagcatc[A/G]tacttctctgcacctcttacaagYccgcggcatccttcctggaccagatcttgcagactc	polymorphic		Tr_CO512207
1815	S_14505446	step3_c6304	Tr	NA	NA	gaagacaaaatacagtgtcttgtaattgttgttttgggtgattgaagaagaaagagatga[T/G]NNNNNNNNNNNNNNtgatggcggtgggtagggattctgtctgggttgcagatgaattgtg	poor quality		Tr_CO512207
1816	S_14508786	step3_c6305	Tr	Mt3.5Chr3	33967363	ttgttcaagctgcgtgttctgaaccataaccattggaggccaaacaatttcatgatcctt[T/C]tcttcttcttttaaacctttccatttaccaaatgcttccccagctgggactactgtagtg	polymorphic		Tr_CO513996
1817	S_14509039	step3_c6305	Tr	Mt3.5Chr3	33967363	agcaagctccctgtgaaccttcaccctttttgaaccctttgttttagcatgattcatcag[C/G]ggctgcagacctctgtaccaatcaatagcaccaggaccaccttgacaagctggacagtgc	polymorphic		Tr_CO513996
1818	S_14509346	step3_c6305	Tr	Mt3.5Chr3	33967363	ccactgtctctctRgttcatttatctgatcaatagtcaggttatccaaattctggaagaa[T/C]tttttgaaccatttgctcttcttccgtgtctcatggctcttttgactcacatccgaatca	polymorphic		Tr_CO513996
1819	S_14515489	step3_c6309		Mt3.5.1Chr6	21862013	ctcaatccttggtactggaagggagtccaatgccacaggatcccctggtttccacccagg[T/C]ggKggcttaattggtatatcaataggcaaYtgKacaggcattccaggcttccaaccrgsy	polymorphic		NA
1820	S_14515944	step3_c6309		Mt3.5.1Chr6	21862013	RagYgatgcagaagaacgtggttggccttgtgaagaaaggaaggttgggagtgatccacg[A/G]aatgcactaacccaaagggacttgttgggtgatacttcaaagagcttRgtagataaggaa	polymorphic		NA
1821	S_14516203	step3_c6309		Mt3.5.1Chr6	21862013	ggtRgtctgWggaggagggagctttggaggggtagggtttggaatcaacggtgagttagg[A/G]tttgtYaggcctagcctagcaggtgactgtacaacttggtgttgaagcattttttNgtca	polymorphic		NA
1822	S_14516469	step3_c631	Tr	contig_65369	543	ttctaaatcatcatttgaatttccRttgtttccttgtaYtggtctagcatccggcacact[A/C]acatcctttggtaaaatagatggttttatgagtgtcaaagtagtatcatccctatcgaac	polymorphic	Yes	Tr_CO514013
1823	S_14517546	step3_c631	Tr	contig_65369	543	ctctgcttcttcatcatctMtgttaaacgYgaYgccgaaaacttgaggccagtccRaatt[T/C]actgtagaaggacggtaaatgacctgtccttcattgcacacaccaagttttgccagatca	polymorphic		Tr_CO514013
1824	S_14517764	step3_c631	Tr	contig_65369	543	ggccgaaccaccaatYgtctctctatcttccacttcaaatacaacagcttgaaYcRgcca[T/C]gagctaaagtttgataattccttgtttctacggaatgtgactttatcaaaccttatgaaa	polymorphic		Tr_CO514013
1825	S_14518964	step3_c6311		Mt3.5.1Chr1	791414	cagcaSttcttataatccctWcatgatYggttttgggatattgcagattttcttgtctca[A/G]attcccaactttcacaaactgacatggatctcaaccattgccgctatcacctcRtttggt	NA		NA
1826	S_14521319	step3_c6312		Mt3.5.1Chr2	29068990	tgctactgttggtggtagtgttttttctgatcatcaacttgctatttatcaagttgataa[A/G]gttcttcttcctaaggatttcttcattcccaagtctccYccaccggctccggctccRgaa	polymorphic		NA
1827	S_14526161	step3_c6317		Mt3.5.1Chr5	23802808	ctctaggggagttagtgggcattttccattgactcgatagaggtcaggtacaacgata[T/C]gaccttttcttttgaactttcctYtccaYcccYtttcacgagctgaatccatttccaact	polymorphic		NA
1828	S_14528947	step3_c6319	TF	Mt3.5.1Chr8	16765181	gcttatggaaggagaaagcagagacggtgtttctgttgttgcgtctgacacaaaacaggg[A/T]gtWccttccaaaactcatRctgataatgtggttgcatcaaatcctcctaYtggttcagaY	polymorphic		TF_IMGA|Medtr8g066730.1
1829	S_14529126	step3_c6319	TF	Mt3.5.1Chr8	16765181	Ragaccttccattgtgagtcagaggccaggacagagagctcatcagaagtggaaaggtcc[A/C]gataaaatcagtaggatatatggYgattggatcgatgRcttcgaatagagctaYaatatt	polymorphic		TF_IMGA|Medtr8g066730.1
1830	S_14532609	step3_c6320	Tr	Mt3.5.1Chr7	33645011	tgctccatcaccagtatcccggcatggtaggagtagtggtgtcagctcaagtggtgaaaa[A/G]cgcagtaacgataataaccgtaatcgtggtcatggccgatataatccttactaatgtaat	monomorphic		Tr_EX523353
1831	S_14537212	step3_c6323		NA	NA	tgttcaaggaaaaaaccaaacaaacaacaYtgtttcaacacattgcagtagaactcaaWg[T/G]tttccatctactgcaattgcaggacttgtcttcctcctcctttctctaaagctacgacac	polymorphic		NA
1832	S_145405	step3_c10081	Tr	Mt3.5.1Chr7	1555649	aggYcatcgYtccggtttgttaaccaccgctgattacaacaatctctgtcaatgtgaaac[T/C]cttgatgatatcaagatgcatctYtctKctactgagtatggtccttatctYcaaaacg	poor quality		Tr_EX525952
1833	S_14544738	step3_c6328		contig_52521	552	gNNNNNNaaccagatactgcagctgtcagYa[A/G]tccagctccctcggctaatgtcacggaagcagtacctagtatttcccctcagaaagaaac	poor quality		NA
1834	S_14545384	step3_c6328		contig_52521	552	tccHgatttaaagcctcctagtWcaccatctcctaatgcaccaactacatcaataYccac[A/G]tcttctgtgggtgaggtggccaagattgaggaagtatcaagtaatggcccagctcaactt	NA		NA
1835	S_14553762	step3_c6336		NA	NA	atcacccttccgtgacatggctgttattttaatgctcattcatcagtttataacatttgg[A/G]tttgcatgcacaccattatactttgtgtgggagaaaacagtagggatgcatgagtgcaaa	polymorphic		NA
1836	S_14553869	step3_c6336		NA	NA	agtagggatgcatgagtgcaaaagtttatgcaaacgtgcattggtgagattgccagtggt[T/G]attccaatttggttcttggctattatattccctttctttggacccatcaatNccaccgtt	polymorphic		NA
1837	S_14554105	step3_c6336		NA	NA	WgcYcgacagaatgctgtggaacaacctcccaagtttgttggaagatgggtaggaacatt[T/C]gtgatcaacgtaYttatagtggtgtgggtcctaattgtgggVtttggatttggtgggtgg	polymorphic		NA
1838	S_14567390	step3_c6344		NA	NA	gaaaattgaaaccttgcctatacaagaagttacagaaagttaaaactgacatggtacatt[A/T]gctaaataaccgaaagctaaggcaagaccRtcRcattcagYgtctatggtagatgtgtYt	polymorphic		NA
1839	S_14568112	step3_c6344		NA	NA	gaagcaaatcaacgacatcatNNtgccgtcaaactcatctacatcatcataaaagccttc[A/T]tcatcatgttgctggctaagccagtaatcatggtaccatttcagtgttgtcaccagctgc	polymorphic		NA
1840	S_14569532	step3_c6344		NA	NA	ggtgggcttcctccttttgctaacgagcagtcaattgcatctttctttagccaagtcatg[A/T]ttgctattgggggaaattctgctggatcaggtgattcggttgtcaatgtctacattaatc	polymorphic		NA
1841	S_14574547	step3_c6348		Mt3.5.1Chr7	19227647	tgcaagaagattgttctagagtatggtcccttggtatttgaaaatgcagagaaattcct[A/G]gagaagacagatatatgcactgcattacatgcttgcaaggaatcaacagtagtacttgaa	polymorphic		NA
1842	S_14578678	step3_c6354	DrF	Mt3.5.1Chr5	6128197	cgaaagcttgtgccagataaatgggaatttgcaaacgaaaatttcaaacgaggccacaaa[T/C]acctcctcaccgatatcaaacgccgcaaaaccatctcacaaccRtcgtcacaacccYtRg	polymorphic		DrF_Mtr.12423.1.S1_at
1843	S_14579126	step3_c6354	DrF	Mt3.5.1Chr5	6128197	caacctcttcctccaactcaaaaaaccctggatcagtggaaacaacaacacttcctcaat[A/G]tgttaacttatcgagcgaaaatgagaaactaaaaaaagacaaYRaaaccttgagttgtga	polymorphic	Yes	DrF_Mtr.12423.1.S1_at
1844	S_14579468	step3_c6354	DrF	Mt3.5.1Chr5	6128197	taatgaagcaacaagaaaattgtgaatctgttcaaaatgcggttggtgaagttgaagaaa[A/G]tggaagagattgtttgaaattgtttggtgtttgSttgaaaRaagaaaattacacaMaaga	polymorphic	Yes	DrF_Mtr.12423.1.S1_at
1845	S_14579927	step3_c6355		Mt3.5Chr3	32423854	ctctttagaggattcttcaccgcctgcaatgtctctgtctatacagtccattacccttcc[T/C]tctctctcacacagcctaacccaatctgtaagatcaacagcacctgattgcccagatatt	polymorphic		NA
1846	S_14580192	step3_c6355		Mt3.5Chr3	32423854	cataaacatcggccttaaatgatggaagtggtttggatgcagaagcaagttctggagcgc[A/G]gtatccgagtgctccaagatttagtatctgctctgcaactccagccggtgYcattagccg	polymorphic		NA
1847	S_14580456	step3_c6355		Mt3.5Chr3	32423854	cagaatatttgtcggcttcagatttccatggggaagccctcgatcgtgaaggtataaaag[A/G]catctagcaacttcaactgcaactcttattctctggctgaatgacaatggcgagtatctc	polymorphic		NA
1848	S_14582059	step3_c6356	Tr	NA	NA	atcccatgaagaagtcctKMaggacttgagtcccctgtattttgcaaaccRcttcctagc[T/C]ggaacatccaatggtgtatccacttcatcaggatactcctcatctgcagcatgtgcttct	polymorphic	Yes	Tr_CO516471
1849	S_14582169	step3_c6356	Tr	NA	NA	aatggtgtatccacttcatcaggatactcctcatctgcagcatgtgcttctttaagttcc[T/G]taagttcRtcttgtatcttctccctagtcatgttatctacttccatcatcactgaatcat	NA		Tr_CO516471
1850	S_14582721	step3_c6356	Tr	NA	NA	RccggcaggaagcttcctctttcttatctttttttgcttttgatcttcRtcagcctttgc[T/C]atttcagcttccgttggccatgtctgctctccagcaagaggatcaggtgtattctcggca	polymorphic		Tr_CO516471
1851	S_14585450	step3_c6359		Mt3.5.1Chr1	18969897	ttcactacaacaaaaagctaatttcttgccaaacccatttgatctttctgacccacagat[T/C]ttggacagagtctatctcacccatgtYactgatgatgaattttgtgatacaaatatcatt	polymorphic		NA
1852	S_14585788	step3_c6359		Mt3.5.1Chr1	18969897	ccaaacaacactRtggatYcttcaaaacctgagatcttactcatgggatgcaaaagcact[T/C]ataactctagctgctttcactttggaatatggaaactatttgcaccttaaYSgYgtcgca	NA		NA
1853	S_14586332	step3_c6359		Mt3.5.1Chr1	18969897	gtttgaaagctttgatccaccgcRatggaactgatWgtccacaaatctttgaaggcaatg[T/C]ccaagttaaatcgggtcttgatatttttaagcagaaacatgtgttgctattcatttcMag	poor quality		NA
1854	S_14589838	step3_c636		contig_81613	5659	aagatacattgctcgatggataacagtttcaggtgggtcgggtaatgcagtagtgcacgt[A/G]ccacctcttatcctggtaagaaaaactgctggtgaaactccatactcaaaacagtaaaga	polymorphic		NA
1855	S_14590229	step3_c636		contig_81613	5659	tcggttgcctgaacccacaatcaggaaaggtgggacaaggggttggtgttggatcgtcta[T/C]gtttgaagatgtctcRgtgattgacttaaagtttctatcaggtctgaaatgYacaacctt	polymorphic		NA
1856	S_14590427	step3_c636		contig_81613	5659	agatgtctcRgtgattgacttaaagtttctatcaggtctgaaatgYacaaccttgctScc[A/C]ccaacaaaaatgccgtgatgagaataggagaaaacagctctgtaggtgtagacatgatca	poor quality		NA
1857	S_14592375	step3_c6361	DrF	Mt3.5.1Chr1	1921006	ctttgaacttatcgccggtactctcacagtcctcttcaccctattttttcttctcttgac[A/G]cagtggcacttattcgaccctgaaacgtcatcggaRtgttcVccatgatcatgacacctt	poor quality		DrF_Mtr.12377.1.S1_at
1858	S_14592474	step3_c6361	DrF	Mt3.5.1Chr1	1921006	cttttcttRgacggcacMRMYgatagcggcggttttccgccggagatagYtgRtgtcgcM[A/G]ctgggttgagaaaaatcgaagacccttgtttcccgttaacgcttccatcaccagtaatag	NA		DrF_Mtr.12377.1.S1_at
1859	S_14592639	step3_c6361	DrF	Mt3.5.1Chr1	1921006	taaRcgttgctgtatccttcgagaattcaagctcaaccatggagtttttYgtgtttgagc[T/C]caaaacgacgtcgtttggcttcgtgaaatcgagtgtcatgctgtgtggttgcggttgaac	polymorphic		DrF_Mtr.12377.1.S1_at
1860	S_14598352	step3_c6365		Mt3.5.1Chr5	31995505	taaagcaaagaaaagagccaaRaatcctccggcYacMRccaaagaaatgaaaagagagac[A/G]atgatggcattgatagttgcaaccagaaggagaagcataaaggtaaggagtcctgYcaag	polymorphic	Yes	NA
1861	S_14598416	step3_c6365		Mt3.5.1Chr5	31995505	agacRatgatggcattgatagttgcaaccagaaggagaagcataaaggtaaggagtcctg[T/C]caaggcaacaagagcaattgtcccaaccgaaatgagaaggagaggtcgaagRgaagagcc	polymorphic		NA
1862	S_14599463	step3_c6366	LG	Mt3.5Chr3	23895554	ggatgtcaagtaccatgaacctgagttttggaagtttggagaagagggaaacaaatactt[T/C]cgacaYgcaaccgggcagatatatgcaatctctaaggatttggcYacttacatttccatt	polymorphic	Yes	LG_AT1G22015.1
1863	S_146007	step3_c10081	Tr	Mt3.5.1Chr7	1555649	atatggtcacatgatWgacaatgttgttttgattgttac[T/C]ggcaccttgcatgagagagatgtccaagaacttctagaaaaatgccatccactSggSatg	monomorphic		Tr_EX525952
1864	S_1460252	step3_c10763		Mt3.5.1Chr6	13522568	agaagaaagaatttcatttgaaattgagattcctttctcagtgccatttgtgatgcttga[T/G]RtcagggtaaagtcccaaaacatgctccggcatgaaatcatggcgYgttagaatcccRac	polymorphic		NA
1865	S_14608560	step3_c6370		NA	NA	tggtggtgtatgcactattgttcatgtcaatgatcttaaggattctcctggacctggtaa[A/G]tgggaacWtagacaagctaccaaacaagcccttcaattgtttcaggacaattaccccgaa	polymorphic		NA
1866	S_14608569	step3_c6370		NA	NA	tatgcactattgttcatgtcaatgatcttaaggattctcctggacctggtaaRtgggaac[A/T]tagacaagctaccaaacaagcccttcaattgtttcaggacaattaccccgaatttgtggc	NA		NA
1867	S_14608944	step3_c6370		NA	NA	gaggtgagagtRatagggtgggaagtaaggtatggtgcagaatttgtaccaagcaatgaa[A/G]gaagctatactgtgattgtccaaaaggcaagaaaagtggcttcatcagaagaagcagtgc	NA		NA
1868	S_14613503	step3_c6375	Tr	Mt3.5.1Chr4	45395956	tggggagaKactRgtttctgcagcaagagatggtgatgttcaagaggcKaaggccttRtt[A/G]gaatataatccacgtcttgcaaggtattcgacttttggagttcgtaattctcctttgcat	polymorphic	Yes	Tr_CO514502
1869	S_14614023	step3_c6375	Tr	Mt3.5.1Chr4	45395956	tggccatgttgaaagtgtgcagttgctcttggacttgggagcttctgtgtccgaggttac[T/C]gtagaggatggaactactattgatttaattg	polymorphic		Tr_CO514502
1870	S_14614607	step3_c6375	Tr	Mt3.5.1Chr4	45395956	aagaacacatggtcccccaggttcaatagcttgtcctctatgtcgccacagtatagtctc[A/G]tttgttaMgcttccagacacaagaccactRccaaaagtaatgcaaaggacaRcaacaaac	polymorphic		Tr_CO514502
1871	S_14615332	step3_c6376	Tr	NA	NA	ggagctacttaacagtatMatagatgcaccctatgatacatcagYtgaggcagacttgct[T/C]tattcacttataaccaaagctaagtttgagaataaccgataccaaaagccaaagaagaaa	polymorphic		Tr_CO511769
1872	S_1461616	step3_c10764	Tr	NA	NA	aaatccRgcagtaatttgaccttcaacaacgataagtaattcagttgcatcatgagtgtg[T/C]actggaacacKtccatttataccgaaatctgctcttgctgcagagataccaagtccgtta	polymorphic		Tr_CO513853
1873	S_1461646	step3_c10764	Tr	NA	NA	taatttgaccttcaacaacgataagtaattcagttgcatcatgagtgtgYactggaacac[T/G]tccatttataccgaaatctgctcttgctgcagagataccaagtccgttaagacctggtaa	polymorphic		Tr_CO513853
1874	S_1461910	step3_c10764	Tr	NA	NA	aagtccgttaagacctggtaaactagtgacaaatgcaggtgttattgcaaaattaaaagg[T/G]tttattgtgcttccgggtacaaagccagagaacacaaaRtcattcactgttaYatttgtt	polymorphic		Tr_CO513853
1875	S_14620294	step3_c6379	Tr	Mt3.5.1Chr4	34737688	aagcaacctactggtattcctagatctatgctgatggtaaatccacaaggttcctatgct[T/C]taccaaatggttcggtagctgttttgaagccaaatg	polymorphic		Tr_CO513946
1876	S_14620454	step3_c6379	Tr	Mt3.5.1Chr4	34737688	aggctgcttttgagaaagaaatggaagggatgccatctactacacgttctgt[T/C]ggggatctgccacctgagctccactgccccttgtgcagtaatgttatgaaagatgctgtg	polymorphic		Tr_CO513946
1877	S_14622411	step3_c6379	Tr	Mt3.5.1Chr4	34737688	cttcgtcaaagaaatcatcagatccagtcatcaaatccacatctagaaaatcatcagaac[T/C]agagatcaagtcDaaatccagaaaatcatcagaaccagtgRcgaaaaccttaYctaaggc	polymorphic		Tr_CO513946
1878	S_14627573	step3_c6381	AL	EV256734	18	ctgtgtcgggtccattcacacgtatctttccgaaaatcggatactcggctttgaatcttg[T/C]acaggcaaattgctctgcctcctgactattccccggctcttgattcagaaactgattgca	polymorphic		AL176_TC111329Ex
1879	S_14627764	step3_c6381	AL	EV256734	18	tcctttatccttgtatctgctgtaaagctcagttaactgggtataattgacattcgtaaa[T/G]ccacatttcgaagcaacgttaactacaataatcactttccctttgtaagtgYttaggttc	poor quality		AL176_TC111329Ex
1880	S_14627854	step3_c6381	AL	EV256734	18	ttcgtaaaKccacatttcgaagcaacgttaactacaataatcactttccctttgtaagtg[T/C]ttaggttcacatctcttccctttgcatccttaactgtgaattcatggattgaattttcag	polymorphic		AL176_TC111329Ex
1881	S_14630003	step3_c6383		Mt3.5.1Chr1	25916051	tcttgctccatcaccattttttgattctgctccacccccagtcgctcctccttctgatcc[T/C]gaacttcaaaagagaattgacaaacttgttgagtaYgcRgtgaaaaatggccctgaattt	polymorphic		NA
1882	S_1463056	step3_c10765	DRC	Mt3.5.1Chr7	25303513	YtatcttcacaaaatgctgagcaYgatgaRatagattttgagtt[T/C]ttggggaacagaacaggacaaccttacattttacaaacaaatgtgttcactggtggWcaa	poor quality		DRC_Mtr.22601.1.S1_at
1883	S_14632129	step3_c6384	DrF	Mt3.5.1Chr5	1923873	ataatattccaaacaattcttgcatttgcatagagcatctctccaatttttggaaaggaa[T/C]attgctttaccatgtataactggggaagcagcaacaatRttcacaccaaggagacaatta	polymorphic		DrF_Mtr.17836.1.S1_at
1884	S_1463216	step3_c10765	DRC	Mt3.5.1Chr7	25303513	gttYttggggaacagaacaggacaaccttacattttacaaacaaatgtgttcactggtgg[A/T]caaggtaacaaagaacaaaggatctttctYtggtttgatccaacaaaRgagtttcacaga	NA		DRC_Mtr.22601.1.S1_at
1885	S_14632893	step3_c6384	DrF	Mt3.5.1Chr5	1923873	aaaccagtcctcRcacaaacaacactgtatcatctctatttgttcttcagcatctggatc[A/T]ggataagggcgcgcacaggtgcaatacaaacctttaaagttgtgattgtacgaattctca	NA		DrF_Mtr.17836.1.S1_at
1886	S_14633035	step3_c6384	DrF	Mt3.5.1Chr5	1923873	gcaatacaaacctttaaagttgtgattgtacgaattctcaacattctcaatatctttact[A/T]ggKaaaatcttgcagtagaattcaYYaaacttYgaattcccacagtcacatctgaagttt	polymorphic		DrF_Mtr.17836.1.S1_at
1887	S_14644511	step3_c6395	Tr	Mt3.5Chr3	42749073	tgggtYtgttttgggaaattcgttcccaaacagtcttggaggttttcagacctctStggc[A/G]gttaactcacaccctggtataactgcagatactactcaagtgcatcttcaagcaacWgct	polymorphic	Yes	Tr_EX523582
1888	S_14644668	step3_c6395	Tr	Mt3.5Chr3	42749073	gctgcaaatatgcaaaaccaggctgcgagtatccataattctcgtgctgaagctcaaggg[T/C]ggggtcagtctgtggttccaaagccagaaccacaggcctggggaggtacaccatctcaaa	NA		Tr_EX523582
1889	S_14645781	step3_c6395	Tr	Mt3.5Chr3	42749073	ttggaaccggcagtcatcatttagaagcggaagcagagggggttctaggcctcctagtgg[A/G]gggcaaagaggaatatgcaggtattatgagagtggaaattgcaggaaaggagcttcctgt	NA		Tr_EX523582
1890	S_14646385	step3_c6396		NA	NA	tccggttaaaaggccggggactggtcatctaaattcacacacaagggtccaaatttcatt[C/G]agacccttgttttcagattcacctagctacctaWcaataatttacaYaaccccttcgcac	polymorphic		NA
1891	S_14649452	step3_c6396		NA	NA	agcctgttgggagctYcctaatgaagtaacaattgggtcggttgaaaccaaagctcgctc[A/G]cacatcttgatagctctatgaagctcctttagatgaccatattttggctgcctaatcaaa	polymorphic		NA
1892	S_14649693	step3_c6396		NA	NA	caaaccatattcatctagYggagcatcatagtcataactagtagatataaaagggcctcc[T/C]gcggttcgtccaaaattggttcctccatgatacatgtagtagtttacaaatgacSctScY	poor quality		NA
1893	S_14654534	step3_c6399	Tr	Mt3.5.1Chr8	3329596	tgcattagaacaagttcctagtgattttggattgcacaataatgatgttgtttctacaag[A/T]cctgtaccacagcaccctYtccctgcctcagMaaaac	NA		Tr_TCMS40947
1894	S_14654773	step3_c6399	Tr	Mt3.5.1Chr8	3329596	cRaaattKgaagggttttgaacaaggtcaaagagaggtttgta[T/G]atatcaaaaatcacaatctttagaccaggaagttgcttttgaagattcgatgcagctgag	polymorphic		Tr_TCMS40947
1895	S_14654935	step3_c6399	Tr	Mt3.5.1Chr8	3329596	tatcaaaaatcacaatctttagaccaggaagttgcttttgaagattcgatgcagctgagc[T/C]gactttcttgttaaatccttgtgcatcagtgttgattcttgcRacacaaccattctcatg	NA		Tr_TCMS40947
1896	S_14657241	step3_c64	TF	Mt3.5.1Chr6	14575747	RgRgaattcacatcttacatcgggacaaggacatccagggtgacagagagccatacacat[A/G]tgYcggcagccactccttggagcaccacaWgtctgtccacatggcgctcgYaMacctttc	polymorphic		TF_IMGA|Medtr6g071140.1
1897	S_14657356	step3_c64	TF	Mt3.5.1Chr6	14575747	aggtggggagtgacatgatctaccacatgcatgtaaaccgcattgtctagtccttccaca[T/G]ggattattgcatttaatattatttgagccacaaggtatgttcctaagaaYgacatggcca	polymorphic		TF_IMGA|Medtr6g071140.1
1898	S_14657803	step3_c64	TF	Mt3.5.1Chr6	14575747	accacaagcacatgctaaatcagtgaagattgtttcaagacaaggtgggcaatgaccact[A/G]tgacacaacgtttcacacacatKctgRMMacatctYagcttcttcccacacagcatggaa	polymorphic		TF_IMGA|Medtr6g071140.1
1899	S_14666384	step3_c6401		Mt3.5.1Chr5	703482	aacactRcttcatgaagttgaacaacacagggttagggaagaagcactggatttagagtt[T/G]ttgaataaagaaaatgagttcaaactttgggagaatgaggctgcggcattttatcatgat	polymorphic		NA
1900	S_14667309	step3_c6401		Mt3.5.1Chr5	703482	tgtggaagagaatgtatttgaccgcaattcatggagaaaaaaacctaaaataaggttatt[A/G]atgaaagacattccacttgatcgcaaYgtggatgatcaaaactccaagtatttgaagcga	polymorphic		NA
1901	S_14667850	step3_c6401		Mt3.5.1Chr5	703482	tggtcagaagttagcYattcttaaaatggctttacaagacttgaaaaagaaaacRgaaac[A/G]aagaagaaaagcaagcaaggaaatgacatcgaatatgaaactgttaaaagRcaKRtagaa	polymorphic	Yes	NA
1902	S_14671744	step3_c6405		Mt3.5.1Chr8	30777853	ctttcatcgtcRaaaaatttRcatatactgcaatagtactttgccattga[A/G]agtgcattacatgaaggtgtcatgcatataggcccaattggctgtatattcaggcagcgc	polymorphic		NA
1903	S_14672176	step3_c6405		Mt3.5.1Chr8	30777853	atctctgactcaagttcattctgattcatccggaatatgtctttccaacctggcttaaac[A/G]tttgatcattgtagtccaagcattcctgatactcagaac	polymorphic		NA
1904	S_14674616	step3_c6406	Tr	contig_50858	802	ccaactcagtaaRgcttgagctctttcgccttgagtggctaaatctccaaccacagtttg[T/G]actctacctcccacacttctcaatctgtcgtacctcattcgaacaatatcagcaggtctt	polymorphic		Tr_CO516738
1905	S_14675038	step3_c6406	Tr	contig_50858	802	ggttggcaRtatcaattcagggtagcaaacaagtatcaagaacaagacatgaacaaggca[A/G]gttgtaattgggtttctccaagtgcaaatgtcgttaagccatttacacacagcagtaaaa	polymorphic		Tr_CO516738
1906	S_14677091	step3_c6406	Tr	contig_50858	802	cggtctccaatctttgcggaacatttctcaccgacataatctcccttcccaagatttcaa[T/C]attgttaggaccaaatttgtcctcaactgtcacaaYKataatatcctcaaaaggttcagc	polymorphic		Tr_CO516738
1907	S_14684003	step3_c6414	Tr	NA	NA	gYgacggtKgatggggtagtatgagggaaggccaatgacRacgtYttgaggaagggggtg[T/C]gaataagagtttttttgagaggggtgtgaataagaatcgaaattagggttagggtttgag	NA		Tr_CO516682
1908	S_1468590	step3_c10767	DRC	Mt3.5.1Chr4	47355636	ttgYtggggcctgaggattttgatattgttgacagttacggcagctgcatggagactagc[T/C]tccacggagcatctccatcagctaaWtataattgggMtctgattgccgaaaacattYcaa	polymorphic		DRC_Mtr.46996.1.S1_at
1909	S_14686939	step3_c6416	Tr	Mt3.5Chr3	27353280	ctggccaagatgaagagcagcaaccttctcatcaaggtgcttaggcaaaacatatacctt[T/C]ttttcatacttgccggaagtcttttccttccacaactcaatctgggcaatgacttggttg	polymorphic		Tr_TCMS40460
1910	S_14688430	step3_c6416	Tr	Mt3.5Chr3	27353280	gatcacacgagcWccaccctgtttcaatgcagcagcacaacccttgccaacatctccata[A/T]ccacatacaacagcaacctttccggcaatcatcacatcagtagctctcatcagtccatcg	NA		Tr_TCMS40460
1911	S_1468907	step3_c10767	DRC	Mt3.5.1Chr4	47355636	tattccaacagcaagaggctggatggataatgtattggtgaagatggtatcggttgctgg[A/G]gatccaatccagaggttaagtgcttacttgttggaagggcttaRagcaagattagaatcR	polymorphic		DRC_Mtr.46996.1.S1_at
1912	S_14689377	step3_c6416	Tr	Mt3.5Chr3	27353280	accatctctgataatggWaagaacaatctgcatctcagcattatcagtggaagaaggatc[A/G]ggtaactgaccagtcttctcaaaaacctcttcagccttaacaccttcatggatcaaaagM	polymorphic		Tr_TCMS40460
1913	S_14692354	step3_c6419	Tr	NA	NA	ggctctggtggctcctcctcgtaccccatgtcgatatcttcgtagtcatcgtcggccatg[T/G]ttgttRaattgaggaagataacctctgctcYgctctaaaaccccNNWctMggacggaatg	NA		Tr_CO513741
1914	S_14697038	step3_c6423	Tr	contig_65077	1759	YctSaagactRaatcccttttYcatSaaaactgaagaaaaactagaaaactctaatcaaa[T/G]agtgagaatcccatatcatcatcttcctcctcttcctcgaccttttcttctttctttgMg	polymorphic		Tr_CO515878
1915	S_14697721	step3_c6423	Tr	contig_65077	1759	Rgcagcttgaacaagtttccgttggatctcgaaggtagattcagcggaggcttcgatgtc[T/G]ccBgagtgttgctttgcggtccattcgScgccggttttgttgaggacgaatgtgaaRaca	polymorphic		Tr_CO515878
1916	S_14698620	step3_c6424		Mt3.5Chr3	28062942	gcgatRttcttgacgtgccaagaggatcgaccagtagcaagtaccatgaaatcagtccaa[T/C]cgttgtgcttgggagctggaataatcttgacgtcgtcagcttgaacgtctgtcRgaatct	polymorphic		NA
1917	S_14705715	step3_c6432	Tr	Mt3.5.1Chr2	522458	agtgttwatttgccttagaaaccaaasaaaSYagaaRaagaaataatagtaatggcaacc[A/G]cacctgctttgtatggaactgcagtgagcacctccttcctcaggaggcagccaatgccag	polymorphic	Yes	Tr_CO515110
1918	S_14706332	step3_c6432	Tr	Mt3.5.1Chr2	522458	tcttRcagttgcWatggctagttacaaggtgaagcttgttacaccMgaaggaactcaaga[A/G]tttgaatgtccagatgatgtttacattcttgaccatgctgaggaagttggtattgaactt	polymorphic		Tr_CO515110
1919	S_14707132	step3_c6432	Tr	Mt3.5.1Chr2	522458	tgttaccattgagactcacaaggaagaagaactcactgcttaattcatttgtattactct[A/C]tcatgttatgttNgttgcttttaaattttgtcttcctactttgtctctctctNNNNNNac	polymorphic	Yes	Tr_CO515110
1920	S_14708641	step3_c6434		Mt3.5.1Chr4	27358928	acWactgtaagatcagaaacatgtgtatttccatttacgtcatgtttgattgtgtattgc[T/C]ttccaggagtaccattttccaYgcgtgWtacatccRatgatgatctgtttgtagataaYa	polymorphic		NA
1921	S_14708834	step3_c6434		Mt3.5.1Chr4	27358928	YtgagactgttttgctWgaaatatttgttctaacgaacgaggtatcaaccctttttcRtc[A/T]ggatgtccaggtcttcccatcattgtataggttttccctgatcctgtttgaccataggca	polymorphic		NA
1922	S_1470941	step3_c10767	DRC	Mt3.5.1Chr4	47355636	cgtcaacatgatagcctgtgagggagttgagagggtggagaggcatgaagtttttggaaa[A/G]tggaggtcgagattttccatggcaggatttagacaatgccaattgagttcttcagtgatg	polymorphic		DRC_Mtr.46996.1.S1_at
1923	S_14710173	step3_c6435		Mt3.5.1Chr7	25933222	caccatcaacgaccaacgttcccaagccgaaaatctcttcaatctctgcaaacaaaccta[T/C]cccgattccttaatcctcaaactctctcaYctcctccacacttcccctaaccccgaaaYa	polymorphic		NA
1924	S_14713825	step3_c6435		Mt3.5.1Chr7	25933222	aaagcatgaaagagcagagagagccaaagaagaggactttgatgctgaagaaagagaact[A/T]ctcaaggaagaaaatgagttagaagaagaactttttgatc	polymorphic		NA
1925	S_14718560	step3_c644		Mt3.5.1Chr2	29726774	gccaatgaatgaagatgaaatgcggcttcatacgccggttgtgatttc[A/G]tgtaatgaaggaagaagagaagttgcagctgtgcagagtattgctaacaagcagatcgat	polymorphic		NA
1926	S_14719143	step3_c644		Mt3.5.1Chr2	29726774	tccggaaggtgaagaaatgattaaatgtggaaagctaaaccttgtggaccttgcgggctc[A/G]gagaatatttcacgctctggtgcaagagag	polymorphic		NA
1927	S_14720743	step3_c644		Mt3.5.1Chr2	29726774	tgtggtgacttgacagaattgaagggtggtcattacaacagaatagtggagataactgaa[A/G]atgcaggaaaatgtcttctcaatgagtaca	polymorphic		NA
1928	S_14722566	step3_c6441		Mt3.5.1Chr5	10940302	cagctccatcaccatccatatcaagagaagcaacaatattctcacatttctctaaagaca[A/G]MccaagaccaaaatttcccatcacctcatgtagctctYccccagtcaaaatYtcattccc	polymorphic		NA
1929	S_14723836	step3_c6443		contig_81942	442	ccattttgtactccactttggtatttgcttttgaacaatgtacatttccaccggaaaata[T/C]acVgttagaggccaaaatccaatagctccaatWagKccaacaatgtcRttgaagaatggt	polymorphic	Yes	NA
1930	S_1472419	step3_c10769	Tr	TC159286	48	ttgaaatcaaatcaatcaagtaatgagttcaggaagcagtaacagcaaagaaaaagaaaa[A/G]gcacgagtgagtcgaacctcactcatactatggcaYgctcatcaaaacgacgccgctgcB	polymorphic		Tr_CO515264
1931	S_14724273	step3_c6443		contig_81942	442	tccRggRcttgagtctccgaaagctgcRtatccgaaacaaccacacatcatgtagaaaaK[A/G]gttgtgactataacactgattaaggtagccttcttcattgttttggactctgaKggWggg	polymorphic		NA
1932	S_14724600	step3_c6443		contig_81942	442	ctataactttaccgataccaagaccRaggccaatRgttgagtatgt[A/G]aaggacataacagcagctagagcagagagccaccataactgatcaaagtcaggaatttgR	poor quality		NA
1933	S_14727616	step3_c6445		Mt3.5.1Chr5	26256259	atctttcatcatcaccgacaacaacaccatcaccatcatgtctcttccacccgaaatcga[T/C]gatttcatcaaacaatccatcgaccactcattaggtcttcccatctcctcccaaacYctc	poor quality		NA
1934	S_14727928	step3_c6445		Mt3.5.1Chr5	26256259	agcDtStgYgaatgcgKtggcgataaagaagtttgttgaggagaatcagaaattggcagc[T/G]aagtgtgagaatctgttggggcattgtagagaactggagaaggaatgtgctttgtatSat	polymorphic	Yes	NA
1935	S_14730133	step3_c6446		Mt3.5.1Chr5	25801030	ggtgaatgaaggatattttaaggcatggagacaaggaaggaccggttaccctttggtgga[T/C]gctggaatgagagagttgtgggctactggttggctacaYgatcggatMcgcRttgtcgtt	polymorphic		NA
1936	S_14731843	step3_c6446		Mt3.5.1Chr5	25801030	aagYatgacttcttctagagtgagagtRgaagaagaagaaacttcttcggttcgaaactc[A/G]gcaggagacagcagagctgaagtgccaacaaatgcaaatgcaagagaggcggtgaaYcaW	polymorphic		NA
1937	S_14732550	step3_c6446		Mt3.5.1Chr5	25801030	caatatgtagatgatgaaaatggtataggagctacttctccttacttgcagaggcatcca[C/G]agtctcaccaattgatgagttggacacgcctacctcaaac	polymorphic	Yes	NA
1938	S_14733865	step3_c6447		Mt3.5.1Chr2	6680241	tgcWtgcatgctcacacttgactcKtggctcataacYgcagattcgacgccttcttcctc[T/C]tcggtagggagatcatctaaatgaagttttggttgattaaggctccgaactaactcagtg	NA		NA
1939	S_14734442	step3_c6447		Mt3.5.1Chr2	6680241	tgaaaggtccattccaggtaatatgattttgcatgagtttttagcaaacatctgtgccac[T/C]tgttcRtaaccatctaggttggctgtgttatagaaccctgctgttagctcRgaYggatgc	poor quality		NA
1940	S_14736037	step3_c6447		Mt3.5.1Chr2	6680241	ttgYtcttcatctctctaacaggttcagcatgaatagctttcaaacctattccaccacct[T/C]tcWtcaaccttaaattctgaccaaaacaaacaccaccctttgaaaatctacaattattct	polymorphic		NA
1941	S_14737498	step3_c6448	DRC	Mt3.5Chr3	22138316	tgcagcaccaagactcctagcagggttgataccagttccagtgattgggatagtggccaa[A/G]tgcaccaaaaatacagcgaacccaattggcagtggagccaaaa	poor quality		DRC_Mtr.36255.1.S1_at
1942	S_1473833	step3_c10769	Tr	TC159286	48	atggagcaaaacaYgcagctgaagggcacaggcctccttttcgagctaagggttatatcY[T/C]tgaattgcaggagttaacgcagcaatgttgggctgctgatatgaatcaaagacctcattt	poor quality		Tr_CO515264
1943	S_14738345	step3_c6448	DRC	Mt3.5Chr3	22138316	taaccacaccagcaccacagatagcaccaagggtttgcatcaccatgtagaacaaagctc[T/G]ggtcaatgacaatttccttgccaagaacaaaccRaatgtcactgctgggtttatgtgacc	polymorphic		DRC_Mtr.36255.1.S1_at
1944	S_14739511	step3_c6448	DRC	Mt3.5Chr3	22138316	agctgcaataccaattggttgtctctctgggaatttgttagctcccaatgaaacatcttg[T/C]tctttagcctccatagctcactctctKtgttgatgaaaatatgctactgctgaatatgWa	monomorphic		DRC_Mtr.36255.1.S1_at
1945	S_14740232	step3_c645	DRC	Mt3.5.1Chr4	41103833	ttggctgtRaaaaaacctcctgcgggtggttcttgtgaattgSttcttaggtttttggSc[T/C]ttgttctaacccttgctgctgctatagttgttgggacggataagcagacaacagttgttc	monomorphic		DRC_Mtr.48557.1.S1_at
1946	S_14740445	step3_c645	DRC	Mt3.5.1Chr4	41103833	cccatcaaggttgtagatWcattgcctcctttgaatgttcctgtttctgctaagtggcat[T/C]acctttctgcctttgtctactttctggtggcaaatgcaataggatgcacatacggagcca	NA		DRC_Mtr.48557.1.S1_at
1947	S_1474094	step3_c10769	Tr	TC159286	48	ggcaYttgtttgcttcataaatgtttatgagcatgatatgttcagaaattcaaatgattt[A/G]tttgccattaccattgctgccRgatttatggatKgataaagcttaactggaaatccagca	NA		Tr_CO515264
1948	S_14742156	step3_c6451	Tr	Mt3.5Chr3	16305629	gtatgtWcatatacgcattcagcaaaggaatggaaaaaagagcttaacaactgttcaagg[A/G]YtgaaaaaagatttcagYtacgagaagattctcaaggatctYaagaaagagttYtgttgc	polymorphic		Tr_CO514769
1949	S_14742557	step3_c6451	Tr	Mt3.5Chr3	16305629	gcaggataaaSaacttggtaaaattatccaactccaaggtgatcagaggaagaaggtttc[T/C]cagtttttggttcaagccggtcttgtgaggaaggatcagatcaagattcatggtttttga	polymorphic		Tr_CO514769
1950	S_14742744	step3_c6451	Tr	Mt3.5Chr3	16305629	gtttttggttcaagccggtcttgtgaggaaggatcagatcaagattcatggtttttgaga[A/G]acttgggggagtttttataRtttgaagYtgctgggaaattgWgtgctgaaattggagtgt	polymorphic	Yes	Tr_CO514769
1951	S_14743477	step3_c6452		NA	NA	acttcctgagtcatggagtcacctcctcatgagtggtgtggtgtatgaagaagagaaggc[T/C]agtatgcYaagtcagcctccttcaaatgcttctgttgtNNNtcatgtcaaacaagaaagt	poor quality		NA
1952	S_14743830	step3_c6452		NA	NA	gtagtagcatgttggatttctctaacactaaaacggatataagatctccaccatcagatc[T/C]atcttctgatcagtgtaatagctcttcagctggtgggKcattgaagaaagctagggttca	monomorphic		NA
1953	S_14743930	step3_c6452		NA	NA	attgaagaaagctagggttcaatcatctacaactcagtctacattcaaggttaggaagga[A/G]aagttaggKgacagaattactKcccttcatcaactcgtttccccatttggaaagactgac	poor quality		NA
1954	S_14746021	step3_c6454		Mt3.5.1Chr2	6895363	tggcatcttgatggggcatttagaaggcattacattcattaatagtcgcggggatggccg[A/T]tatttaatttctaatggaaaagaccaaactaccaagctatgggacataaggaagatgtct	polymorphic		NA
1955	S_14746285	step3_c6454		Mt3.5.1Chr2	6895363	cgaYgagtgggactaccggtggatggactatcctaaatatgcaagaaatttaaggcatcc[T/C]caggaccagtcattggcaacatatcaaggccactccgtgttRcgtactctagttcggtgt	polymorphic		NA
1956	S_14746569	step3_c6454		Mt3.5.1Chr2	6895363	gtgagtggagaacaagttgctaaacttgatcatca[T/C]gaagcacctttaagagattgcagctggcatcctttctatccaatgctgatatcttcagct	polymorphic		NA
1957	S_14749310	step3_c6458	Tr	NA	NA	aggtaaagaaacaatcctgttctcatcagagtgtgggtgtatggacaaaaacttgccagg[A/T]acagtRagagcagcccagaaacaaagcaacaRaccaaYaaaYagctcaatcacaacatta	polymorphic		Tr_CO512099
1958	S_14752402	step3_c6460		Mt3.5Chr3	4504626	gattgtSgtgtatttgacgagtttgagaggKatWagaagaacgtttgaggattgtaatgc[T/G]gttaagatgattttgaaagggtttagggtttgggttgatgaaagagatgtttctatggat	polymorphic		NA
1959	S_14757473	step3_c6464	Tr	Mt3.5.1Chr4	27108381	cttgagcctcttcacaccagtggctccaaaaggaccatcatggccacaagagctaaccac[A/C]actttagactccataacatttgggtccatgcaggattgtgtgtYatggttcatYgaaacc	polymorphic	Yes	Tr_TCMS40761
1960	S_14757789	step3_c6464	Tr	Mt3.5.1Chr4	27108381	atggttcatYgaaaccaaagcccagttagtgacaacaccaccaactcttccattcttcac[A/T]atcaaatcctcagcagctacagcattgaaaagcttcacgtttggccttgctagtagcttg	poor quality		Tr_TCMS40761
1961	S_14757999	step3_c6464	Tr	Mt3.5.1Chr4	27108381	ctcagcagctacagcattgaaaagcttcacgtttggccttgctagtagcttgctcatgat[T/G]gtggaagtgaagagagcagcatgcttgatcactacatagtcgtcctgctcgtcatactca	polymorphic		Tr_TCMS40761
1962	S_1475926	step3_c10770		Mt3.5.1Chr8	17267700	cggtagttgcggtggctttagcggtggcggcggcttYtcgacagtcacaacaatgttttc[T/C]ggccgtgatggttgacacggacatggcatcgctatgaactttggcacatcatccccYggc	polymorphic		NA
1963	S_147604	step3_c10081	Tr	Mt3.5.1Chr7	1555649	cttcgcatatatgaggttaagggagcaggagatcagaaatcttatgtggatttcagaatg[T/C]gtggctcagaatcaaaagtcgagagttcatgacagYgttgtcttYatattttagtSKRat	poor quality		Tr_EX525952
1964	S_1476068	step3_c10770		Mt3.5.1Chr8	17267700	ttcYggccgtgatggttgacacggacatggcatcgctatgaactttggcacatcatcccc[T/C]ggcatcatcactgaaaaactttctccYctgttttgcttcaattcRgtggagYaaagttta	polymorphic		NA
1965	S_14762465	step3_c6466	Tr	Mt3.5.1Chr1	13544295	tgaYaagactactRtgaggcaggaaMKagccagtgctctgcaaatcagagcacttcaRaa[A/G]gttgctaggttgagtcgttgtaatgtggagcttttgaaaaaggaaatgagcgaacatgat	NA		Tr_CO514617
1966	S_14762723	step3_c6466	Tr	Mt3.5.1Chr1	13544295	ccggaaaaatccatccggaaaccgaacttggaagaaattcttcgtaaattgcttagtttt[T/C]tgaagccagacacttttcaaggagctgtgaaagccataaatgagaggattctttctRttt	NA		Tr_CO514617
1967	S_14763276	step3_c6466	Tr	Mt3.5.1Chr1	13544295	agacaMttcaatggtatctttctctgagtttMtagttatgtttgatgatccagattgggg[T/G]tttggtattatgcctaccttagtgaagcttgaaacaggagatagaaaccgacatggSaaa	polymorphic		Tr_CO514617
1968	S_1477598	step3_c10771	LG	Mt3.5.1Chr5	8002014	ccattatgatggctttgatgttatccttggta[A/T]gtttgatggaattatgcaaatcatctgattcattattcaatttagcctcctcactRtaga	NA		LG_AT4G36220.1
1969	S_1477741	step3_c10771	LG	Mt3.5.1Chr5	8002014	ggtaWgtttgatggaattatgcaaatcatctgattcattattcaatttagcctcctcact[A/G]tagaaagcaagcaactcatccaccatatccgtttcttcatcaacaacactNNNcttYttc	NA		LG_AT4G36220.1
1970	S_14777756	step3_c6480	Tr	Mt3.5.1Chr5	12358996	tactcacatctgtgtctacgaggatgtctcatcgtacggtcgttatttatgctttaatca[T/C]attRttaataMtcaagacgacgccgttcagcttgcacataagttaacaccYaccRcatct	polymorphic		Tr_CO512190
1971	S_14781452	step3_c6482	Tr	NA	NA	accYgatgctcttgttcagatagctgcattggcaattcgaagtggaaatggtttattgct[A/C]aaaggaggaaaggaagccaaacgatctaatgcagtSttacacaagatYattacttcagct	polymorphic		Tr_TCMS40042
1972	S_14781780	step3_c6482	Tr	NA	NA	MagtaataaRcttgtttctcaaatcaaggattctacaaagattcctgttcttggtcatgc[T/C]gacggaatatgtcatatatacattgacaaagcagctaatatcaatgtggcaaagaagatt	poor quality		Tr_TCMS40042
1973	S_14781909	step3_c6482	Tr	NA	NA	atgtcatatatacattgacaaagcagctaatatcaatgtggcaaagaagattgttaagga[T/C]gcaaagactgattatcctgcagcctgcaatgcaRtggaaacYcttcttgtacacaaagat	polymorphic		Tr_TCMS40042
1974	S_14783267	step3_c6483	Tr	Mt3.5.1Chr8	10398312	YcgYgtaccaagctgggcaagctgcatcgaWtcaatggccatcttgtccRcctcagaaag[A/G]gaccagcccggaatttcttcatgatgactgctgtctgttggaggaggttcagaSacRgRg	polymorphic		Tr_EX523380
1975	S_1478369	step3_c10771	LG	Mt3.5.1Chr5	8002014	ctcgtctctaacagattgccaagactctgcgtgcttgcggctgaaaagcttcatcacgca[A/G]agttttcgcatctggcgccaaaagggRccRtagtgagcgaacgccatgtcagcacggtcg	polymorphic		LG_AT4G36220.1
1976	S_14783733	step3_c6483	Tr	Mt3.5.1Chr8	10398312	ctgtgMcatcaagtatagccacatttgtatctgtagtattttggctaacttgctgaacag[A/G]aggacaaggctcagactcRgtctcctgatgatgYccctctYtttgaatagctcgtccYcg	polymorphic		Tr_EX523380
1977	S_14784325	step3_c6483	Tr	Mt3.5.1Chr8	10398312	aaagtcaaatacattatagctttgtacacaatgttttaaatgcaatgaattcatggtttt[T/C]gcccctctttgaagagttatYtcataagtRcgRtcacaaaggtcttgcaRaaatagctcc	poor quality		Tr_EX523380
1978	S_14786464	step3_c6485	DrF	Mt3.5.1Chr1	31109000	aatgaaacaggaggccagacYacttct[A/G]ctcctttggctcatcagatgagtatgccaaatactacggccgaattggcagccattgaga	polymorphic		DrF_Mtr.38245.1.S1_at
1979	S_14795390	step3_c649		NA	NA	gccttcgcagatgtagctttgtatccgacattggactggcagcatttgccaaatgcacaa[T/G]atctctcSagaScttgcagttggaagagtgtaacagattcacccaatgtgggattttcKa	monomorphic		NA
1980	S_14795984	step3_c649		NA	NA	WgtgctctctatgtctgactgttcWggtatatcgaacaagtgtgtgcctttcctKRtgaa[A/C]ttaggccaggcgttgtcgggcttgaatattaaaaattgcaatacaattgacagcaatgca	polymorphic		NA
1981	S_14799121	step3_c6491	LG	NA	NA	YtgYaccgacggtttaatcgatgctataatggggtccactgcaataacaatttcgaataa[T/C]cattttggtcatcacgatgaagttatgcttttaggWcataatgataaatacagtccagac	polymorphic	Yes	LG_AT5G04310.1
1982	S_14799401	step3_c6491	LG	NA	NA	tgctaatcctactattaacagtcagggKaaccgttacacMgctccttccgatccaaatgc[T/G]aaagaggtgacaaagcgcgtggatacaaatgataatgaatggagtggttggaattggagR	poor quality		LG_AT5G04310.1
1983	S_14799460	step3_c6491	LG	NA	NA	Kaaagaggtgacaaagcgcgtggatacaaatgataatgaatggagtggttggaattggag[A/G]acggaRggggatataatggtaaatggagcattctttgtRccgtcaggggtggggatgagt	polymorphic		LG_AT5G04310.1
1984	S_14804110	step3_c6493		Mt3.5.1Chr1	30708010	gtgggggcctcatctttgacctataaaccatttcatcatacgcccttctatagaatttca[T/C]atacgccaaaaatgattctctRcctctttccaccttcMcattatccctWtcccgccggaa	polymorphic		NA
1985	S_14807958	step3_c6495		Mt3.5.1Chr7	2116887	atgcaaggcttgtggtattgtgtctgtccacatctccttgagcattgggatgggcattgg[T/G]agctcttgagacttccaggtccatattgRctcttgttatcatWgaggtgacctcSttgat	poor quality		NA
1986	S_14809162	step3_c6497	Tr	contig_49513	2155	RaataagctttggacgatcttggttttctacacRcttgatagtcactagcaagaatttta[A/G]gtttgcaagccaaatcccaaccaccgcagtcacatgatccacccgatttccagcgctcaa	NA		Tr_CO515212
1987	S_14809452	step3_c6497	Tr	contig_49513	2155	RacaagRtcatgactatcattgtggcaactgctatgatgttgatcgttaacaaaactgat[A/T]gcYtgaggtattttSacagcaatagcagcaagctcatcatttggcagatagtcggtgtcc	polymorphic		Tr_CO515212
1988	S_14809474	step3_c6497	Tr	contig_49513	2155	atcattgtggcaactgctatgatgttgatcgttaacaaaactgatWgcYtgaggtatttt[C/G]acagcaatagcagcaagctcatcatttggcagatagtcggtgtcctgactYgcatcccct	NA		Tr_CO515212
1989	S_14810875	step3_c6499		Mt3.5Chr3	30528032	tcttgcacactctgaggaaatgaccaatttNgcaaggccaaaatctgcaagaaaagcttc[A/G]aactgttgacctaccaagatgttgttagccttaacgtcgcgatggacgattggagggata	polymorphic		NA
1990	S_14811463	step3_c65	LG	Mt3.5Chr3	43212681	gttccacRctactccacaagacaaaatcttgatctctacaaaatacatgggatggtgtgc[A/G]ttatagtgttccatcacattctcgtcYgtacctNNNacactttcaRccacatcaYagtct	polymorphic		LG_IMGA|Medtr3g164080.1
1991	S_14814518	step3_c6500	Tr	Mt3.5.1Chr7	33619797	gtggaaggaataaacatgatYggagaaacgattcttcggcgttggattcaagttcaatca[T/C]gaagaacacgaacagcgtgaatgattcaaaagcgcgtgatagcacggcgagcttaaacga	polymorphic		Tr_EX525238
1992	S_14814694	step3_c6500	Tr	Mt3.5.1Chr7	33619797	cgtgaatgattcaaaagcgcgtgatagcacggcgagcttaaacgacgtgtcgtttgtgga[A/G]tcggtgacgagaaacagcgtatcggaKggtgaaccgccYggtttgggtgggatgatgcgg	polymorphic		Tr_EX525238
1993	S_14815211	step3_c6500	Tr	Mt3.5.1Chr7	33619797	tacgaagtgggacccattgtctatggatgWgaatggagtaagtagctgataaacatcacg[C/G]gactcgcgagtcaatctcgtggggtccaagcgtgtggaagggtgatgtggcgtgttKaat	polymorphic		Tr_EX525238
1994	S_14826719	step3_c6511	Tr	Mt3.5.1Chr4	29227027	YggcctcaaccgatgtggtttgagagacttgtaRgtaacaggctcagtagccatttcttg[A/G]gaagcaggggcattgttctgtttgctcccccaatgtgccttacaaggaacataactcaaa	NA		Tr_CO512404
1995	S_14827246	step3_c6511	Tr	Mt3.5.1Chr4	29227027	tctttgatttggaagtccaggaatacaattattactaacatccaatatcttagacttcaa[T/C]aaactccaacatgctggttcaagtttagtaaaataRttaYccgctaaagacaaattYcca	polymorphic		Tr_CO512404
1996	S_1482857	step3_c10773	Tr	NA	NA	caacaagattctgaaagaccttaagNNNgagttttgttgtaatggtacagttgtccagga[T/C]ccagagcaaggacaggttattcaacttcaaggcgatcagaggaaaaatgtgtctaccttt	poor quality		Tr_TCMS40259
1997	S_14829344	step3_c6511	Tr	Mt3.5.1Chr4	29227027	catattctgaagttgctatatgctctagggcttgaattatggattgagagtgaagcaaga[A/G]aWaacatgttattgctaagaatgaaaWggaaagggacttggtttttMtcattYttgattt	polymorphic	Yes	Tr_CO512404
1998	S_1483091	step3_c10773	Tr	NA	NA	tattcaacttcaaggcgatcagaggaaaaatgtgtctacctttttagtccaggctggaat[T/C]gtgaagaaggagcatattaaaatWcatggtttctgagcagctggaaWcttacaagtgtta	poor quality		Tr_TCMS40259
[truncated: 8,462 more rows]
