# Supplementary material for: Development of an Alfalfa SNP Array and Its Use to Evaluate Patterns of Population Structure and Linkage Disequilibrium
Source: PLoS One. 2014 Jan 9;9(1):e84329. doi: 10.1371/journal.pone.0084329 (PMC3887001; doi:10.1371/journal.pone.0084329)
Supplement: Table S2 — Accessions used for evaluation of the alfalfa Illumina Infinium SNP array. (XLSX) [file pone.0084329.s002.xlsx]

## Sheet: Sheet1
Table S2. Genotypes included in SNP evaluation and their fall dormancy classification, the cluster they were assigned to based on marker diversity, and their heterozygosity. The fall dormancy classification is based on the population value, not the individual genotype value.
ID	Entry	Ploidy	Species	Source†	Fall dormancy	Cluster	Heterozygosity
289	Bulldog805_126	4x	M. sativa subsp. sativa	Bulldog 805	8	5	32.9237
290	Bulldog805_28	4x	M. sativa subsp. sativa	Bulldog 805	8	5	35.7133
291	Bulldog805_92	4x	M. sativa subsp. sativa	Bulldog 805	8	5	32.2851
292	Bulldog805_98	4x	M. sativa subsp. sativa	Bulldog 805	8	5	34.5852
293	Bulldog805_34	4x	M. sativa subsp. sativa	Bulldog 805	8	5	32.6231
294	Bulldog805_137	4x	M. sativa subsp. sativa	Bulldog 805	8	5	32.0961
295	Bulldog805_33	4x	M. sativa subsp. sativa	Bulldog 805	8	5	31.8476
296	Bulldog805_39	4x	M. sativa subsp. sativa	Bulldog 805	8	5	34.6191
297	Bulldog805_8	4x	M. sativa subsp. sativa	Bulldog 805	8	5	32.5635
298	Bulldog805_57	4x	M. sativa subsp. sativa	Bulldog 805	8	5	33.0184
299	Bulldog805_88	4x	M. sativa subsp. sativa	Bulldog 805	8	5	31.9201
300	Bulldog805_80	4x	M. sativa subsp. sativa	Bulldog 805	8	5	33.9274
301	Bulldog805_101	4x	M. sativa subsp. sativa	Bulldog 805	8	4	27.9908
302	Bulldog805_140	4x	M. sativa subsp. sativa	Bulldog 805	8	5	32.8294
303	Bulldog805_50	4x	M. sativa subsp. sativa	Bulldog 805	8	5	37.019
304	Bulldog805_131	4x	M. sativa subsp. sativa	Bulldog 805	8	5	33.3963
305	Bulldog805_138	4x	M. sativa subsp. sativa	Bulldog 805	8	5	33.6212
306	Bulldog805_124	4x	M. sativa subsp. sativa	Bulldog 805	8	4	29.0627
307	Bulldog805_125	4x	M. sativa subsp. sativa	Bulldog 805	8	5	34.4832
308	Bulldog805_35	4x	M. sativa subsp. sativa	Bulldog 805	8	5	33.1937
309	Bulldog805_133	4x	M. sativa subsp. sativa	Bulldog 805	8	4	26.8009
310	Bulldog805_14	4x	M. sativa subsp. sativa	Bulldog 805	8	4	35.4965
311	Bulldog805_43	4x	M. sativa subsp. sativa	Bulldog 805	8	5	30.9321
312	Bulldog805_17	4x	M. sativa subsp. sativa	Bulldog 805	8	5	32.4105
313	Bulldog805_15	4x	M. sativa subsp. sativa	Bulldog 805	8	5	32.6228
314	Bulldog805_116	4x	M. sativa subsp. sativa	Bulldog 805	8	4	24.9797
315	Bulldog805_21	4x	M. sativa subsp. sativa	Bulldog 805	8	5	30.3403
316	Bulldog805_115	4x	M. sativa subsp. sativa	Bulldog 805	8	5	31.3403
317	Bulldog805_26	4x	M. sativa subsp. sativa	Bulldog 805	8	5	32.5635
318	Bulldog805_48	4x	M. sativa subsp. sativa	Bulldog 805	8	5	33.0004
319	Bulldog805_18	4x	M. sativa subsp. sativa	Bulldog 805	8	5	32.3187
320	Bulldog805_71	4x	M. sativa subsp. sativa	Bulldog 805	8	4	37.4664
321	Bulldog805_7	4x	M. sativa subsp. sativa	Bulldog 805	8	4	27.8108
322	Bulldog805_82	4x	M. sativa subsp. sativa	Bulldog 805	8	5	31.9671
323	Bulldog805_30	4x	M. sativa subsp. sativa	Bulldog 805	8	5	32.2672
324	Bulldog805_38	4x	M. sativa subsp. sativa	Bulldog 805	8	5	32.501
325	Bulldog805_4	4x	M. sativa subsp. sativa	Bulldog 805	8	5	33.0951
326	Bulldog805_96	4x	M. sativa subsp. sativa	Bulldog 805	8	5	33.6623
327	Bulldog805_95	4x	M. sativa subsp. sativa	Bulldog 805	8	5	32.2219
328	Bulldog805_142	4x	M. sativa subsp. sativa	Bulldog 805	8	5	34.0931
329	Bulldog805_94	4x	M. sativa subsp. sativa	Bulldog 805	8	5	32.8834
330	Bulldog805_91	4x	M. sativa subsp. sativa	Bulldog 805	8	4	28.1128
331	Bulldog805_93	4x	M. sativa subsp. sativa	Bulldog 805	8	3	34.2041
332	Bulldog805_139	4x	M. sativa subsp. sativa	Bulldog 805	8	4	26.3564
333	Bulldog805_117	4x	M. sativa subsp. sativa	Bulldog 805	8	5	30.5375
334	Bulldog805_70	4x	M. sativa subsp. sativa	Bulldog 805	8	5	32.014
335	Bulldog805_114	4x	M. sativa subsp. sativa	Bulldog 805	8	5	34.4814
336	Bulldog805_67	4x	M. sativa subsp. sativa	Bulldog 805	8	5	32.9015
337	Bulldog805_147	4x	M. sativa subsp. sativa	Bulldog 805	8	5	34.5572
338	Bulldog805_2	4x	M. sativa subsp. sativa	Bulldog 805	8	4	25.0473
339	Bulldog805_149	4x	M. sativa subsp. sativa	Bulldog 805	8	4	35.885
340	Bulldog805_16	4x	M. sativa subsp. sativa	Bulldog 805	8	4	27.4946
341	Bulldog805_122	4x	M. sativa subsp. sativa	Bulldog 805	8	5	31.7998
342	Bulldog805_56	4x	M. sativa subsp. sativa	Bulldog 805	8	5	33.4232
343	Bulldog805_12	4x	M. sativa subsp. sativa	Bulldog 805	8	3	34.0495
344	Bulldog805_112	4x	M. sativa subsp. sativa	Bulldog 805	8	5	34.0636
345	Bulldog805_46	4x	M. sativa subsp. sativa	Bulldog 805	8	5	34.452
346	Bulldog805_108	4x	M. sativa subsp. sativa	Bulldog 805	8	5	32.6263
347	Bulldog805_69	4x	M. sativa subsp. sativa	Bulldog 805	8	5	30.6881
348	Bulldog805_145	4x	M. sativa subsp. sativa	Bulldog 805	8	5	32.9194
349	GA-MS-09-02_1	4x	M. sativa subsp. sativa	ND1	9*	5	33.3693
350	GA-MS-09-02_2	4x	M. sativa subsp. sativa	ND1	9	5	33.9399
351	GA-MS-09-02_3	4x	M. sativa subsp. sativa	ND1	9	5	32.4521
352	GA-MS-09-02_4	4x	M. sativa subsp. sativa	ND1	9	4	27.3475
353	GA-MS-09-02_5	4x	M. sativa subsp. sativa	ND1	9	5	33.8914
354	GA-MS-09-02_6	4x	M. sativa subsp. sativa	ND1	9	5	34.4353
355	GA-MS-09-02_7	4x	M. sativa subsp. sativa	ND1	9	4	27.0746
356	GA-MS-09-02_8	4x	M. sativa subsp. sativa	ND1	9	4	29.058
357	GA-MS-09-02_9	4x	M. sativa subsp. sativa	ND1	9	4	30.8442
358	GA-MS-09-02_10	4x	M. sativa subsp. sativa	ND1	9	4	38.0229
359	GA-MS-09-02_11	4x	M. sativa subsp. sativa	ND1	9	5	35.476
360	GA-MS-09-02_12	4x	M. sativa subsp. sativa	ND1	9	5	35.4268
361	GA-MS-09-02_13	4x	M. sativa subsp. sativa	ND1	9	4	35.8068
362	GA-MS-09-02_14	4x	M. sativa subsp. sativa	ND1	9	4	28.1722
363	GA-MS-09-02_15	4x	M. sativa subsp. sativa	ND1	9	5	33.6571
364	GA-MS-09-03_1	4x	M. sativa subsp. sativa	ND2	8	4	33.2298
365	GA-MS-09-03_2	4x	M. sativa subsp. sativa	ND2	8	4	32.4423
366	GA-MS-09-03_3	4x	M. sativa subsp. sativa	ND2	8	4	36.0173
367	GA-MS-09-03_4	4x	M. sativa subsp. sativa	ND2	8	4	30.9659
368	GA-MS-09-03_5	4x	M. sativa subsp. sativa	ND2	8	4	34.2838
369	GA-MS-09-03_6	4x	M. sativa subsp. sativa	ND2	8	4	33.2071
370	GA-MS-09-03_7	4x	M. sativa subsp. sativa	ND2	8	4	36.119
371	GA-MS-09-03_8	4x	M. sativa subsp. sativa	ND2	8	4	28.7412
372	GA-MS-09-03_9	4x	M. sativa subsp. sativa	ND2	8	4	36.7888
373	GA-MS-09-03_10	4x	M. sativa subsp. sativa	ND2	8	4	33.7608
374	GA-MS-09-03_11	4x	M. sativa subsp. sativa	ND2	8	4	35.2314
375	GA-MS-09-03_12	4x	M. sativa subsp. sativa	ND2	8	4	28.8688
376	GA-MS-09-03_13	4x	M. sativa subsp. sativa	ND2	8	4	34.0851
377	GA-MS-09-03_14	4x	M. sativa subsp. sativa	ND2	8	4	37.171
378	GA-MS-09-03_15	4x	M. sativa subsp. sativa	ND2	8	4	35.612
379	GA-MS-09-04_1	4x	M. sativa subsp. sativa	ND3	9	5	32.7022
380	GA-MS-09-04_2	4x	M. sativa subsp. sativa	ND3	9	5	31.9811
381	GA-MS-09-04_3	4x	M. sativa subsp. sativa	ND3	9	5	33.6484
382	GA-MS-09-04_4	4x	M. sativa subsp. sativa	ND3	9	5	32.7351
383	GA-MS-09-04_5	4x	M. sativa subsp. sativa	ND3	9	5	31.6415
384	GA-MS-09-04_6	4x	M. sativa subsp. sativa	ND3	9	5	32.9417
385	GA-MS-09-04_7	4x	M. sativa subsp. sativa	ND3	9	5	33.0906
386	GA-MS-09-04_8	4x	M. sativa subsp. sativa	ND3	9	5	33.8323
387	GA-MS-09-04_9	4x	M. sativa subsp. sativa	ND3	9	5	32.8745
388	GA-MS-09-04_10	4x	M. sativa subsp. sativa	ND3	9	5	32.1149
389	GA-MS-09-04_11	4x	M. sativa subsp. sativa	ND3	9	5	32.1491
390	GA-MS-09-04_12	4x	M. sativa subsp. sativa	ND3	9	5	33.2478
391	GA-MS-09-04_13	4x	M. sativa subsp. sativa	ND3	9	5	32.5644
392	GA-MS-09-04_14	4x	M. sativa subsp. sativa	ND3	9	5	34.0311
393	GA-MS-09-04_15	4x	M. sativa subsp. sativa	ND3	9	4	29.5746
394	GA-MS-09-05_1	4x	M. sativa subsp. sativa	ND4	10-11	5	33.2119
395	GA-MS-09-05_2	4x	M. sativa subsp. sativa	ND4	10-11	5	33.1262
396	GA-MS-09-05_3	4x	M. sativa subsp. sativa	ND4	10-11	5	33.9597
397	GA-MS-09-05_4	4x	M. sativa subsp. sativa	ND4	10-11	5	33.3513
398	GA-MS-09-05_5	4x	M. sativa subsp. sativa	ND4	10-11	5	36.5725
399	GA-MS-09-05_6	4x	M. sativa subsp. sativa	ND4	10-11	5	33.7159
400	GA-MS-09-05_7	4x	M. sativa subsp. sativa	ND4	10-11	3	34.7673
401	GA-MS-09-05_8	4x	M. sativa subsp. sativa	ND4	10-11	5	34.0756
402	GA-MS-09-05_9	4x	M. sativa subsp. sativa	ND4	10-11	5	32.807
403	GA-MS-09-05_10	4x	M. sativa subsp. sativa	ND4	10-11	4	33.7696
404	GA-MS-09-05_11	4x	M. sativa subsp. sativa	ND4	10-11	5	34.9986
405	GA-MS-09-05_12	4x	M. sativa subsp. sativa	ND4	10-11	5	32.6814
406	GA-MS-09-05_13	4x	M. sativa subsp. sativa	ND4	10-11	5	34.9474
407	GA-MS-09-05_14	4x	M. sativa subsp. sativa	ND4	10-11	5	34.6076
408	GA-MS-09-05_15	4x	M. sativa subsp. sativa	ND4	10-11	5	33.9233
409	DM3×5 -1	4x	M. sativa subsp. sativa	DM35			35.9476
410	DM3×5 -2	4x	M. sativa subsp. sativa	DM35			35.4808
411	DM3×5 -3	4x	M. sativa subsp. sativa	DM35			35.9109
412	DM3×5 -4	4x	M. sativa subsp. sativa	DM35			35.8715
413	DM3×5 -5	4x	M. sativa subsp. sativa	DM35			34.8865
414	DM3×5 -6	4x	M. sativa subsp. sativa	DM35			35.9806
415	DM3×5 -7	4x	M. sativa subsp. sativa	DM35			35.1235
416	DM3×5 -8	4x	M. sativa subsp. sativa	DM35			37.2824
417	DM3×5 -9	4x	M. sativa subsp. sativa	DM35			35.588
418	DM3×5 -10	4x	M. sativa subsp. sativa	DM35			36.973
419	ABI408	4x	M. sativa subsp. sativa	Mapping parents	3	4	35.5471
420	WISFAL-6	4x	M. sativa subsp. falcata	Mapping parents	1	3	34.4169
421	DM4	4x	M. sativa subsp. sativa			5	36.1719
422	Jemalong-1	4x	M. truncatula				0.841328
423	95-608	4x	M. sativa subsp. sativa		9	4	36.5709
424	B75GH-402	4x	M. sativa subsp. sativa	Forage Genetics Inc.	4	3	39.248
425	B85-912	4x	M. sativa subsp. sativa	Forage Genetics Inc.	4	4	37.7343
426	B85-920	4x	M. sativa subsp. sativa	Forage Genetics Inc.	4	4	37.6778
427	B86-220	4x	M. sativa subsp. sativa	Forage Genetics Inc.	4	4	38.6582
428	CW A-9	4x	M. sativa subsp. sativa	Cal/West Seeds	9	5	32.6087
429	CW B-7	4x	M. sativa subsp. sativa	Cal/West Seeds	7	4	33.5855
430	CW D-10	4x	M. sativa subsp. sativa	Cal/West Seeds	10	5	34.765
431	DW000577	4x	M. sativa subsp. sativa	Pioneer Hi-Bred	4	4	37.7637
432	LH050543	4x	M. sativa subsp. sativa	Pioneer Hi-Bred	3	3	40.9005
433	NL002724	4x	M. sativa subsp. sativa	Pioneer Hi-Bred	4	4	38.7411
434	Dairyland 317	4x	M. sativa subsp. sativa	Dairyland Seed	8	5	32.1453
435	Dairyland 879W4	4x	M. sativa subsp. sativa	Dairyland Seed	4	4	36.3157
436	Dairyland 263	4x	M. sativa subsp. sativa	Dairyland Seed	4	4	36.6743
437	PI 243225-A	2x	M. sativa subsp. caerulea			2	16.3835
438	PI 577551-B	2x	M. sativa subsp. caerulea			2	17.5986
440	PI 179370-C	2x	M. sativa subsp. caerulea			2	17.2339
441	PI 299045-A	2x	M. sativa subsp. caerulea			2	11.6112
442	PI 299046-A	2x	M. sativa subsp. caerulea			2	16.9347
443	PI 299046-E	2x	M. sativa subsp. caerulea			2	16.6149
444	PI 307395-F	2x	M. sativa subsp. caerulea			2	16.8491
445	PI 315466-C	2x	M. sativa subsp. caerulea			2	15.8867
446	PI 464717-D	2x	M. sativa subsp. caerulea			2	15.7341
447	PI 464718-A	2x	M. sativa subsp. caerulea			2	15.6174
448	PI 502437-C	2x	M. sativa subsp. caerulea			2	15.4095
449	PI 505871-C	2x	M. sativa subsp. caerulea			2	18.226
450	PI 577541-E	2x	M. sativa subsp. caerulea			2	14.0716
451	PI 577541-K	2x	M. sativa subsp. caerulea			2	16.4955
452	PI 577543-K	2x	M. sativa subsp. caerulea			2	20.8716
453	PI 577546-C	2x	M. sativa subsp. caerulea			2	15.1716
454	PI 577547-D	2x	M. sativa subsp. caerulea			2	17.2321
455	PI 577552-B	2x	M. sativa subsp. caerulea			2	16.8942
456	PI 577552-D	2x	M. sativa subsp. caerulea			2	18.0332
457	PI 631921-C	2x	M. sativa subsp. caerulea			2	17.9989
458	PI 631922-D	2x	M. sativa subsp. caerulea			2	15.7937
459	PI 641380-C	2x	M. sativa subsp. caerulea			2	15.4002
460	PI 641544-D	2x	M. sativa subsp. falcata			1	14.056
461	W6 4794 -B	2x	M. sativa subsp. caerulea			2	14.4114
462	PI464712-4	2x	M. sativa subsp. caerulea			2	15.8726
463	PI577540-2	2x	M. sativa subsp. caerulea			2	15.0554
464	PI 486205-A	2x	M. sativa subsp. falcata			1	14.1022
465	PI 486205-D	2x	M. sativa subsp. falcata			1	14.2161
466	PI 486207-B	2x	M. sativa subsp. falcata			1	16.4391
467	PI 494662-E	2x	M. sativa subsp. falcata			1	13.5179
468	PI 577556-D	2x	M. sativa subsp. falcata			1	10.7041
469	PI 631652-C	2x	M. sativa subsp. falcata			1	14.0249
470	PI 631660-A	2x	M. sativa subsp. falcata			1	17.6741
471	PI 631660-B	2x	M. sativa subsp. falcata			1	14.3418
472	PI 631816-D	2x	M. sativa subsp. falcata			1	14.444
473	PI 631817-C	2x	M. sativa subsp. falcata			1	14.6008
474	PI 631818-A	2x	M. sativa subsp. falcata			1	13.4571
475	PI 641543-D	2x	M. sativa subsp. falcata			1	14.4829
476	PI 641544-A	2x	M. sativa subsp. falcata			1	14.9066
477	SD 201-1	2x	M. sativa subsp. falcata			1	17.7243
478	PI577445-1	2x	M. prostrata				5.89051
479	DM3	4x	M. sativa subsp. sativa	Mapping parents		5	32.9329
480	DM5	4x	M. sativa subsp. sativa	Mapping parents		4	37.419
481	Maverick-21	4x	M. sativa subsp. sativa	cv. Maverick	1	4	38.759
482	Maverick-22	4x	M. sativa subsp. sativa	cv. Maverick	1	4	30.8919
483	Maverick-23	4x	M. sativa subsp. sativa	cv. Maverick	1	4	38.9535
484	Maverick-24	4x	M. sativa subsp. sativa	cv. Maverick	1	4	30.9627
485	Maverick-25	4x	M. sativa subsp. sativa	cv. Maverick	1	4	38.5353
486	Vernal-21	4x	M. sativa subsp. sativa	cv. Vernal	2	4	31.5413
487	Vernal-22	4x	M. sativa subsp. sativa	cv. Vernal	2	4	36.7248
488	Vernal-23	4x	M. sativa subsp. sativa	cv. Vernal	2	4	37.3987
489	Vernal-24	4x	M. sativa subsp. sativa	cv. Vernal	2	4	35.6024
490	Vernal-25	4x	M. sativa subsp. sativa	cv. Vernal	2	4	38.0097
491	5246-21	4x	M. sativa subsp. sativa	cv. 5246	3	4	34.9851
492	5246-22	4x	M. sativa subsp. sativa	cv. 5246	3	4	37.2451
493	5246-23	4x	M. sativa subsp. sativa	cv. 5246	3	4	37.5118
494	5246-24	4x	M. sativa subsp. sativa	cv. 5246	3	4	36.7888
495	5246-25	4x	M. sativa subsp. sativa	cv. 5246	3	4	35.256
496	Legend-21	4x	M. sativa subsp. sativa	cv. Legend	4	4	35.7943
497	Legend-22	4x	M. sativa subsp. sativa	cv. Legend	4	4	33.2209
498	Legend-23	4x	M. sativa subsp. sativa	cv. Legend	4	4	34.975
499	Legend-24	4x	M. sativa subsp. sativa	cv. Legend	4	4	33.8335
500	Legend-25	4x	M. sativa subsp. sativa	cv. Legend	4	4	34.4345
501	Archer-21	4x	M. sativa subsp. sativa	cv. Archer	5	4	29.6531
502	Archer-22	4x	M. sativa subsp. sativa	cv. Archer	5	4	33.711
503	Archer-23	4x	M. sativa subsp. sativa	cv. Archer	5	5	34.5261
504	Archer-24	4x	M. sativa subsp. sativa	cv. Archer	5	5	32.8651
505	Archer-25	4x	M. sativa subsp. sativa	cv. Archer	5	4	34.7579
506	ABI 700-21	4x	M. sativa subsp. sativa	cv. ABI700	6	4	34.5676
507	ABI 700-22	4x	M. sativa subsp. sativa	cv. ABI700	6	4	32.194
508	ABI 700-23	4x	M. sativa subsp. sativa	cv. ABI700	6	5	34.9236
509	ABI 700-24	4x	M. sativa subsp. sativa	cv. ABI700	6	5	34.6071
510	ABI 700-25	4x	M. sativa subsp. sativa	cv. ABI700	6	4	26.9807
511	Dona Ana-21	4x	M. sativa subsp. sativa	cv. Dona Ana	7	5	32.4157
512	Dona Ana-22	4x	M. sativa subsp. sativa	cv. Dona Ana	7	5	31.336
513	Dona Ana-23	4x	M. sativa subsp. sativa	cv. Dona Ana	7	5	32.9377
514	Dona Ana-24	4x	M. sativa subsp. sativa	cv. Dona Ana	7	5	31.5442
515	Dona Ana-25	4x	M. sativa subsp. sativa	cv. Dona Ana	7	4	30.7391
516	Pierce-21	4x	M. sativa subsp. sativa	cv. Pierce	8	5	31.0889
517	Pierce-22	4x	M. sativa subsp. sativa	cv. Pierce	8	5	32.2546
518	Pierce-23	4x	M. sativa subsp. sativa	cv. Pierce	8	5	31.3548
519	Pierce-24	4x	M. sativa subsp. sativa	cv. Pierce	8	5	33.1307
520	Pierce-25	4x	M. sativa subsp. sativa	cv. Pierce	8	5	33.3468
521	CUF 101-21	4x	M. sativa subsp. sativa	cv. CUF 101	9	5	32.0643
522	CUF 101-22	4x	M. sativa subsp. sativa	cv. CUF 101	9	5	31.4212
523	CUF 101-23	4x	M. sativa subsp. sativa	cv. CUF 101	9	4	27.4899
524	CUF 101-24	4x	M. sativa subsp. sativa	cv. CUF 101	9	5	31.6543
525	CUF 101-25	4x	M. sativa subsp. sativa	cv. CUF 101	9	5	31.9077
526	UC-1887-21	4x	M. sativa subsp. sativa	cv. UC 1887	10	5	32.9105
527	UC-1887-22	4x	M. sativa subsp. sativa	cv. UC 1887	10	5	31.3234
528	UC-1887-23	4x	M. sativa subsp. sativa	cv. UC 1887	10	5	31.8219
529	UC-1887-24	4x	M. sativa subsp. sativa	cv. UC 1887	10	5	31.785
530	UC-1887-25	4x	M. sativa subsp. sativa	cv. UC 1887	10	5	31.3765
531	UC-1465-21	4x	M. sativa subsp. sativa	cv. UC 1465	11	5	33.5493
532	UC-1465-22	4x	M. sativa subsp. sativa	cv. UC 1465	11	4	31.6797
533	UC-1465-23	4x	M. sativa subsp. sativa	cv. UC 1465	11	5	31.6978
534	UC-1465-24	4x	M. sativa subsp. sativa	cv. UC 1465	11	5	30.9187
535	UC-1465-25	4x	M. sativa subsp. sativa	cv. UC 1465	11	5	30.8045
536	ZG 9830-21	4x	M. sativa subsp. sativa	cv. ZG 9830	2	4	37.3362
537	ZG 9830-22	4x	M. sativa subsp. sativa	cv. ZG 9830	2	4	36.5304
538	ZG 9830-23	4x	M. sativa subsp. sativa	cv. ZG 9830	2	4	36.8876
539	ZG 9830-24	4x	M. sativa subsp. sativa	cv. ZG 9830	2	4	29.0148
540	ZG 9830-25	4x	M. sativa subsp. sativa	cv. ZG 9830	2	4	29.8705
541	5262-21	4x	M. sativa subsp. sativa	cv. 5262	3	4	36.5148
542	5262-22	4x	M. sativa subsp. sativa	cv. 5262	3	4	36.0826
543	5262-23	4x	M. sativa subsp. sativa	cv. 5262	3	5	33.4549
544	5262-24	4x	M. sativa subsp. sativa	cv. 5262	3	4	35.3894
545	5262-25	4x	M. sativa subsp. sativa	cv. 5262	3	4	30.8399
546	WL325HQ-1	4x	M. sativa subsp. sativa	cv. WL325HQ	3	4	30.4929
547	WL325HQ-2	4x	M. sativa subsp. sativa	cv. WL325HQ	3	4	35.9044
548	WL325HQ-3	4x	M. sativa subsp. sativa	cv. WL325HQ	3	4	34.7344
549	WL325HQ-4	4x	M. sativa subsp. sativa	cv. WL325HQ	3	4	31.454
550	WL325HQ-5	4x	M. sativa subsp. sativa	cv. WL325HQ	3	4	35.4429
551	G-2852-1	4x	M. sativa subsp. sativa	cv. G-2852	4	4	33.8555
552	G-2852-2	4x	M. sativa subsp. sativa	cv. G-2852	4	4	32.2215
553	G-2852-3	4x	M. sativa subsp. sativa	cv. G-2852	4	4	28.4054
554	G-2852-4	4x	M. sativa subsp. sativa	cv. G-2852	4	4	34.9446
555	G-2852-5	4x	M. sativa subsp. sativa	cv. G-2852	4	4	34.6486
556	Saranac-1	4x	M. sativa subsp. sativa	cv. Saranac	4	4	35.476
557	Saranac-2	4x	M. sativa subsp. sativa	cv. Saranac	4	4	36.8293
558	Saranac-3	4x	M. sativa subsp. sativa	cv. Saranac	4	4	36.614
559	Saranac-4	4x	M. sativa subsp. sativa	cv. Saranac	4	4	36.7184
560	Saranac-5	4x	M. sativa subsp. sativa	cv. Saranac	4	4	35.7577
564	MBms	4x	M. sativa subsp. sativa			4	38.2964
565	M8	4x	M. sativa subsp. sativa			4	37.8993
571	PI290723-3	2x	M. lupulina				1.43971
572	Red clover -1 (C276 cage)	2x	T. pratense				2.44384
573	Red clover -2 (HEN09 D5)	2x	T. pratense				2.5357
574	FRRL BB10,3 (UT)	4x	M. sativa subsp. sativa			4	38.81
575	FRRL BB10,8 (UT)	4x	M. sativa subsp. sativa			4	38.3514
576	PI537239-3	2x	M. secundiflora				1.06446
56	NFAA08-258_1	4x	M. sativa subsp. sativa	Altet4×NECS141			34.8847
† Bulldog805, ND1, ND2, ND3, and ND4 are 5 non-dormant breeding populations; Altet4XNECS141 and DM3XDM5 are bi-parental mapping populations
* For ND1-ND4, the dormancy reflects the parent population from which the breeding population was selected; these populations are likelymore dormant than their parent population because they were selected under grazing.
