# Supplementary material for: Development of an Alfalfa SNP Array and Its Use to Evaluate Patterns of Population Structure and Linkage Disequilibrium
Source: PLoS One. 2014 Jan 9;9(1):e84329. doi: 10.1371/journal.pone.0084329 (PMC3887001; doi:10.1371/journal.pone.0084329)
Supplement: Table S3 — Call rates of the duplicated and repeated samples. (XLSX) [file pone.0084329.s003.xlsx]

## Sheet: Sheet1
Table S3. Call rates and call consistency for samples evaluated on separate chips.
ID	Entry	Species	Percent call rate % (first chip)	Percent call rate % (second chip)	Consistent call %	Note
56	NFAA08-258	M. sativa subsp. sativa	93.0904	93.403	100	duplicated sample
385	GA-MS-09-04_7	M. sativa subsp. sativa	80.349	94.772	99.3637	repeated sample due to low call rate
386	GA-MS-09-04_8	M. sativa subsp. sativa	79.261	94.793	99.3721	repeated sample due to low call rate
387	GA-MS-09-04_9	M. sativa subsp. sativa	79.735	94.675	99.4258	repeated sample due to low call rate
397	GA-MS-09-05_4	M. sativa subsp. sativa	80.122	94.8151	99.3473	repeated sample due to low call rate
398	GA-MS-09-05_5	M. sativa subsp. sativa	78.24	94.449	99.332	repeated sample due to low call rate
399	GA-MS-09-05_6	M. sativa subsp. sativa	79.681	94.513	99.1841	repeated sample due to low call rate
409	DM3×5 -1	M. sativa subsp. sativa	78.883	94.578	99.4181	repeated sample due to low call rate
410	DM3×5 -2	M. sativa subsp. sativa	78.603	94.298	99.3991	repeated sample due to low call rate
411	DM3×5 -3	M. sativa subsp. sativa	77.406	94.589	99.0112	repeated sample due to low call rate
421	DM4	M. sativa subsp. sativa	78.797	94.352	99.2697	repeated sample due to low call rate
422	Jemalong-1	M. truncatula	77.029	86.547	99.0235	repeated sample due to low call rate
423	95-608	M. sativa subsp. sativa	79.465	94.621	99.2924	repeated sample due to low call rate
433	NL002724	M. sativa subsp. sativa	78.021	94.211	99.5097	repeated sample due to low call rate
434	Dairyland 317	M. sativa subsp. sativa	79.174	93.047	99.0142	repeated sample due to low call rate
435	Dairyland 879W4	M. sativa subsp. sativa	77.482	94.416	99.2584	repeated sample due to low call rate
445	PI 315466-C	M. sativa subsp. sativa	85.372	94.8582	99.2473	repeated sample due to low call rate
446	PI 464717-D	M. sativa subsp. sativa	84.413	94.8582	99.2513	repeated sample due to low call rate
447	PI 464718-A	M. sativa subsp. sativa	85.125	94.675	99.2723	repeated sample due to low call rate
457	PI 631921-C	M. sativa subsp. sativa	84.909	94.5241	99.2845	repeated sample due to low call rate
458	PI 631922-D	M. sativa subsp. sativa	84.974	94.675	99.3009	repeated sample due to low call rate
459	PI 641380-C	M. sativa subsp. sativa	85.178	94.5564	99.274	repeated sample due to low call rate
469	PI 631652-C	M. sativa subsp. sativa	84.844	94.3301	99.285	repeated sample due to low call rate
470	PI 631660-A	M. sativa subsp. sativa	83.842	94.384	99.3227	repeated sample due to low call rate
471	PI 631660-B	M. sativa subsp. sativa	84.553	94.222	99.2242	repeated sample due to low call rate
571	PI290723-3	M. lupulina	84.801	85.0922	100	repeated sample due to low call rate
572	C276 cage	T. pratense	51.59	52.6355	100	repeated sample due to low call rate
573	HEN09 D5	T. pratense	50.997	52.7649	99.9489	repeated sample due to low call rate
576	PI537239-3	M. secundiflora	85.998	86.321	100	repeated sample due to low call rate
